# Supplementary material for: USP11 mediates repair of DNA–protein cross-links by deubiquitinating SPRTN metalloprotease
Source: J Biol Chem. 2021 Feb 7;296:100396. doi: 10.1016/j.jbc.2021.100396 (PMC7960550; doi:10.1016/j.jbc.2021.100396)
Supplement: Supplemental Data 1 [file mmc2.xlsx]

## Sheet: SPRTN Protein List
Distinct Peptide Number	Total Peptide Number	reference	Gene Symbol	MWT(kDa)	AVG	Coverage %
37	334	sp|Q9H040|SPRTN_HUMAN	SPRTN	55.1	2.7068	0.499
28	135	sp|P0DMV9|HS71B_HUMAN	HSPA1B	70.01	2.7578	0.368
25	28	sp|P25705|ATPA_HUMAN	ATP5A1	59.71	3.405	0.43
24	24	sp|P33993|MCM7_HUMAN	MCM7	81.26	3.5221	0.412
21	34	sp|P23396|RS3_HUMAN	RPS3	26.67	3.1431	0.679
20	28	sp|P11021|GRP78_HUMAN	HSPA5	72.29	3.6123	0.378
19	40	sp|Q9BQE3|TBA1C_HUMAN	TUBA1C	49.86	3.1092	0.423
19	29	sp|P11142|HSP7C_HUMAN	HSPA8	70.85	3.3958	0.317
19	22	sp|P17987|TCPA_HUMAN	TCP1	60.31	3.3631	0.379
19	20	sp|P06733|ENOA_HUMAN	ENO1	47.14	3.4418	0.445
19	19	sp|P11586|C1TC_HUMAN	MTHFD1	101.5	3.4911	0.264
18	50	sp|P68371|TBB4B_HUMAN	TUBB4B	49.8	3.1999	0.366
18	20	sp|P49411|EFTU_HUMAN	TUFM	49.51	3.5664	0.451
18	20	sp|P04843|RPN1_HUMAN	RPN1	68.53	3.1779	0.372
18	20	sp|O14654|IRS4_HUMAN	IRS4	133.68	3.1646	0.224
18	18	sp|P78527|PRKDC_HUMAN	PRKDC	468.79	2.834	0.063
16	114	sp|P34931|HS71L_HUMAN	HSPA1L	70.33	2.6232	0.253
15	38	sp|P62736|ACTA_HUMAN	ACTA2	41.98	2.4281	0.369
15	21	sp|P12236|ADT3_HUMAN	SLC25A6	32.85	2.5767	0.423
15	15	sp|P38646|GRP75_HUMAN	HSPA9	73.63	3.2024	0.284
14	16	sp|P06576|ATPB_HUMAN	ATP5B	56.52	3.6404	0.371
14	14	sp|Q9UG63|ABCF2_HUMAN	ABCF2	71.24	2.5656	0.223
13	14	sp|P55072|TERA_HUMAN	VCP	89.27	3.0521	0.203
12	16	sp|P68104|EF1A1_HUMAN	EEF1A1	50.11	2.7875	0.264
12	13	sp|Q9UJS0|CMC2_HUMAN	SLC25A13	74.13	3.5	0.23
12	13	sp|P40939|ECHA_HUMAN	HADHA	82.95	3.3694	0.22
12	12	sp|P61221|ABCE1_HUMAN	ABCE1	67.27	2.9195	0.205
11	11	sp|Q9Y230|RUVB2_HUMAN	RUVBL2	51.12	3.111	0.313
10	24	sp|P54652|HSP72_HUMAN	HSPA2	69.98	2.7032	0.158
10	13	sp|Q9Y285|SYFA_HUMAN	FARSA	57.53	3.3029	0.242
10	12	sp|P62269|RS18_HUMAN	RPS18	17.71	2.7521	0.441
10	12	sp|O95433|AHSA1_HUMAN	AHSA1	38.25	2.4201	0.37
10	11	sp|P31689|DNJA1_HUMAN	DNAJA1	44.84	3.7591	0.277
10	11	sp|P08670|VIME_HUMAN	VIM	53.62	2.9936	0.275
10	11	sp|P62280|RS11_HUMAN	RPS11	18.42	2.5274	0.405
10	10	sp|Q8N1F7|NUP93_HUMAN	NUP93	93.43	3.0409	0.148
10	10	sp|P42704|LPPRC_HUMAN	LRPPRC	157.81	3.0079	0.085
10	10	sp|Q9NVI7|ATD3A_HUMAN	ATAD3A	71.32	2.8209	0.2
9	19	sp|P62263|RS14_HUMAN	RPS14	16.26	3.082	0.351
9	10	sp|P27708|PYR1_HUMAN	CAD	242.83	3.5953	0.055
9	10	sp|P62249|RS16_HUMAN	RPS16	16.44	2.8338	0.479
9	9	sp|P05023|AT1A1_HUMAN	ATP1A1	112.82	3.4457	0.118
9	9	sp|Q14498|RBM39_HUMAN	RBM39	59.34	3.427	0.175
9	9	sp|P12004|PCNA_HUMAN	PCNA	28.75	3.4081	0.46
9	9	sp|P50990|TCPQ_HUMAN	CCT8	59.58	3.2992	0.206
9	9	sp|O95831|AIFM1_HUMAN	AIFM1	66.86	3.0946	0.192
9	9	sp|P55786|PSA_HUMAN	NPEPPS	103.21	3.0257	0.109
9	9	sp|Q00325|MPCP_HUMAN	SLC25A3	40.07	3.0081	0.213
9	9	sp|P50402|EMD_HUMAN	EMD	28.98	2.9541	0.421
8	14	sp|P62826|RAN_HUMAN	RAN	24.41	2.695	0.218
8	10	sp|Q06210|GFPT1_HUMAN	GFPT1	78.76	3.7027	0.144
8	10	sp|P22695|QCR2_HUMAN	UQCRC2	48.41	3.438	0.225
8	9	sp|O43175|SERA_HUMAN	PHGDH	56.61	3.4525	0.189
8	9	sp|P36542|ATPG_HUMAN	ATP5C1	32.98	2.8681	0.279
8	8	sp|P30837|AL1B1_HUMAN	ALDH1B1	57.17	3.5511	0.195
8	8	sp|P17812|PYRG1_HUMAN	CTPS1	66.65	3.3663	0.139
8	8	sp|Q9H9B4|SFXN1_HUMAN	SFXN1	35.6	3.2663	0.301
8	8	sp|O43242|PSMD3_HUMAN	PSMD3	60.94	3.1241	0.176
8	8	sp|Q86VP6|CAND1_HUMAN	CAND1	136.29	2.9829	0.079
7	24	sp|P62987|RL40_HUMAN	UBA52	14.72	3.0704	0.43
7	10	sp|Q9BVA1|TBB2B_HUMAN	TUBB2B	49.92	3.3277	0.151
7	10	sp|P15880|RS2_HUMAN	RPS2	31.3	2.8847	0.225
7	8	sp|P63261|ACTG_HUMAN	ACTG1	41.77	3.2655	0.181
7	8	sp|P62829|RL23_HUMAN	RPL23	14.86	2.983	0.336
7	8	sp|O60884|DNJA2_HUMAN	DNAJA2	45.72	2.681	0.17
7	7	sp|Q96TA2|YMEL1_HUMAN	YME1L1	86.4	3.961	0.149
7	7	sp|P33991|MCM4_HUMAN	MCM4	96.5	3.693	0.134
7	7	sp|P50991|TCPD_HUMAN	CCT4	57.89	3.2956	0.182
7	7	sp|P26373|RL13_HUMAN	RPL13	24.25	2.941	0.336
7	7	sp|Q9Y265|RUVB1_HUMAN	RUVBL1	50.2	2.9202	0.226
7	7	sp|P13639|EF2_HUMAN	EEF2	95.28	2.845	0.104
7	7	sp|P46778|RL21_HUMAN	RPL21	18.55	2.8194	0.406
6	7	sp|P62244|RS15A_HUMAN	RPS15A	14.83	2.5143	0.485
6	6	sp|Q14257|RCN2_HUMAN	RCN2	36.85	4.2368	0.334
6	6	sp|P35998|PRS7_HUMAN	PSMC2	48.6	3.987	0.212
6	6	sp|P63244|RACK1_HUMAN	RACK1	35.05	3.4754	0.196
6	6	sp|P52272|HNRPM_HUMAN	HNRNPM	77.46	3.366	0.11
6	6	sp|P11177|ODPB_HUMAN	PDHB	39.21	3.205	0.198
6	6	sp|P49368|TCPG_HUMAN	CCT3	60.5	3.0314	0.18
6	6	sp|O15269|SPTC1_HUMAN	SPTLC1	52.71	3.031	0.186
6	6	sp|Q96PK6|RBM14_HUMAN	RBM14	69.45	2.8146	0.126
6	6	sp|P53007|TXTP_HUMAN	SLC25A1	33.99	2.7678	0.174
6	6	sp|P61247|RS3A_HUMAN	RPS3A	29.93	2.767	0.212
6	6	sp|P48643|TCPE_HUMAN	CCT5	59.63	2.7048	0.111
6	6	sp|P22087|FBRL_HUMAN	FBL	33.76	2.6614	0.224
6	6	sp|P43686|PRS6B_HUMAN	PSMC4	47.34	2.3419	0.179
5	13	sp|P07437|TBB5_HUMAN	TUBB	49.64	2.9646	0.11
5	6	sp|P55795|HNRH2_HUMAN	HNRNPH2	49.23	3.7394	0.158
5	6	sp|P62195|PRS8_HUMAN	PSMC5	45.6	3.2503	0.158
5	5	sp|O75190|DNJB6_HUMAN	DNAJB6	36.06	3.9795	0.181
5	5	sp|P35613|BASI_HUMAN	BSG	42.17	3.9024	0.153
5	5	sp|Q07021|C1QBP_HUMAN	C1QBP	31.34	3.8604	0.191
5	5	sp|P52597|HNRPF_HUMAN	HNRNPF	45.64	3.7348	0.173
5	5	sp|Q96A33|CCD47_HUMAN	CCDC47	55.84	3.6391	0.17
5	5	sp|P53985|MOT1_HUMAN	SLC16A1	53.91	3.5573	0.114
5	5	sp|Q9BUF5|TBB6_HUMAN	TUBB6	49.82	3.547	0.155
5	5	sp|Q3ZCQ8|TIM50_HUMAN	TIMM50	39.62	3.5303	0.178
5	5	sp|P06493|CDK1_HUMAN	CDK1	34.07	3.3242	0.209
5	5	sp|Q9H223|EHD4_HUMAN	EHD4	61.14	3.3099	0.122
5	5	sp|P05141|ADT2_HUMAN	SLC25A5	32.83	3.2771	0.178
5	5	sp|Q13200|PSMD2_HUMAN	PSMD2	100.14	3.2526	0.069
5	5	sp|P26641|EF1G_HUMAN	EEF1G	50.09	3.0587	0.13
5	5	sp|O43592|XPOT_HUMAN	XPOT	109.89	2.9603	0.059
5	5	sp|P50570|DYN2_HUMAN	DNM2	98	2.8892	0.105
5	5	sp|O75746|CMC1_HUMAN	SLC25A12	74.71	2.887	0.1
5	5	sp|P51570|GALK1_HUMAN	GALK1	42.25	2.8387	0.186
5	5	sp|O95817|BAG3_HUMAN	BAG3	61.56	2.7821	0.122
5	5	sp|Q9UNQ2|DIM1_HUMAN	DIMT1	35.21	2.7684	0.208
4	5	sp|O00148|DX39A_HUMAN	DDX39A	49.1	3.2869	0.122
4	5	sp|Q9UNF1|MAGD2_HUMAN	MAGED2	64.91	3.1539	0.13
4	5	sp|Q58FF7|H90B3_HUMAN	HSP90AB3P	68.28	2.5818	0.075
4	4	sp|Q02978|M2OM_HUMAN	SLC25A11	34.04	4.6204	0.204
4	4	sp|O75616|ERAL1_HUMAN	ERAL1	48.32	4.1532	0.133
4	4	sp|O14828|SCAM3_HUMAN	SCAMP3	38.26	4.1193	0.135
4	4	sp|O14925|TIM23_HUMAN	TIMM23	21.93	3.9518	0.263
4	4	sp|Q01813|PFKAP_HUMAN	PFKP	85.54	3.8878	0.071
4	4	sp|P61106|RAB14_HUMAN	RAB14	23.88	3.8382	0.2
4	4	sp|Q96GK7|FAH2A_HUMAN	FAHD2A	34.57	3.714	0.197
4	4	sp|P05166|PCCB_HUMAN	PCCB	58.18	3.614	0.134
4	4	sp|O14980|XPO1_HUMAN	XPO1	123.31	3.5972	0.055
4	4	sp|Q9Y2X3|NOP58_HUMAN	NOP58	59.54	3.4182	0.112
4	4	sp|Q9BSD7|NTPCR_HUMAN	NTPCR	20.7	3.3056	0.295
4	4	sp|P62753|RS6_HUMAN	RPS6	28.66	3.2473	0.169
4	4	sp|A0FGR8|ESYT2_HUMAN	ESYT2	102.29	3.2435	0.078
4	4	sp|P27635|RL10_HUMAN	RPL10	24.59	3.2398	0.136
4	4	sp|P40937|RFC5_HUMAN	RFC5	38.47	3.1784	0.159
4	4	sp|Q8WVX9|FACR1_HUMAN	FAR1	59.32	3.1417	0.101
4	4	sp|P52292|IMA1_HUMAN	KPNA2	57.83	3.1139	0.1
4	4	sp|Q08211|DHX9_HUMAN	DHX9	140.87	3.0443	0.054
4	4	sp|P11182|ODB2_HUMAN	DBT	53.45	3.0279	0.106
4	4	sp|Q9Y2L1|RRP44_HUMAN	DIS3	108.93	3.0275	0.05
4	4	sp|P25490|TYY1_HUMAN	YY1	44.68	3.0186	0.128
4	4	sp|Q92598|HS105_HUMAN	HSPH1	96.8	3.011	0.049
4	4	sp|P14618|KPYM_HUMAN	PKM	57.9	3.0033	0.124
4	4	sp|Q9BRX2|PELO_HUMAN	PELO	43.33	2.9744	0.13
4	4	sp|Q9ULX6|AKP8L_HUMAN	AKAP8L	71.6	2.9121	0.105
4	4	sp|P19623|SPEE_HUMAN	SRM	33.8	2.8252	0.182
4	4	sp|Q13263|TIF1B_HUMAN	TRIM28	88.49	2.789	0.08
4	4	sp|P17858|PFKAL_HUMAN	PFKL	84.96	2.6982	0.063
4	4	sp|P08708|RS17_HUMAN	RPS17	15.54	2.6904	0.341
4	4	sp|P07900|HS90A_HUMAN	HSP90AA1	84.61	2.6726	0.067
4	4	sp|Q6P1M0|S27A4_HUMAN	SLC27A4	72.02	2.6304	0.086
4	4	sp|Q9NZ01|TECR_HUMAN	TECR	36.01	2.5734	0.14
4	4	sp|O60762|DPM1_HUMAN	DPM1	29.62	2.4662	0.2
4	4	sp|P61619|S61A1_HUMAN	SEC61A1	52.23	2.3078	0.101
4	4	sp|Q9P2R7|SUCB1_HUMAN	SUCLA2	50.29	2.1212	0.076
3	5	sp|P62913|RL11_HUMAN	RPL11	20.24	2.8854	0.185
3	5	sp|Q58FF8|H90B2_HUMAN	HSP90AB2P	44.32	2.6288	0.06
3	5	sp|Q96L21|RL10L_HUMAN	RPL10L	24.5	2.2211	0.136
3	4	sp|P33778|H2B1B_HUMAN	HIST1H2BB	13.94	3.7311	0.19
3	4	sp|P78371|TCPB_HUMAN	CCT2	57.45	3.6794	0.105
3	4	sp|P46779|RL28_HUMAN	RPL28	15.74	2.746	0.234
3	4	sp|P62266|RS23_HUMAN	RPS23	15.8	2.6388	0.231
3	4	sp|P07741|APT_HUMAN	APRT	19.6	2.5365	0.2
3	4	sp|P42677|RS27_HUMAN	RPS27	9.45	2.4725	0.155
3	4	sp|Q96CS3|FAF2_HUMAN	FAF2	52.59	2.3372	0.072
3	3	sp|Q9HC07|TM165_HUMAN	TMEM165	34.88	4.5775	0.142
3	3	sp|P31153|METK2_HUMAN	MAT2A	43.63	4.2112	0.109
3	3	sp|O14983|AT2A1_HUMAN	ATP2A1	110.18	4.2069	0.051
3	3	sp|P62191|PRS4_HUMAN	PSMC1	49.15	3.9761	0.105
3	3	sp|Q14739|LBR_HUMAN	LBR	70.66	3.9717	0.062
3	3	sp|P10809|CH60_HUMAN	HSPD1	61.02	3.919	0.091
3	3	sp|O75489|NDUS3_HUMAN	NDUFS3	30.22	3.8826	0.163
3	3	sp|O00487|PSDE_HUMAN	PSMD14	34.55	3.6711	0.177
3	3	sp|P68871|HBB_HUMAN	HBB	15.99	3.6275	0.286
3	3	sp|Q8NBQ5|DHB11_HUMAN	HSD17B11	32.91	3.6097	0.137
3	3	sp|P08238|HS90B_HUMAN	HSP90AB1	83.21	3.5901	0.057
3	3	sp|P51571|SSRD_HUMAN	SSR4	18.99	3.4771	0.197
3	3	sp|Q15365|PCBP1_HUMAN	PCBP1	37.47	3.4646	0.124
3	3	sp|Q96BM9|ARL8A_HUMAN	ARL8A	21.4	3.4628	0.21
3	3	sp|Q08J23|NSUN2_HUMAN	NSUN2	86.42	3.4557	0.051
3	3	sp|Q13188|STK3_HUMAN	STK3	56.26	3.4309	0.086
3	3	sp|Q00839|HNRPU_HUMAN	HNRNPU	90.53	3.3868	0.053
3	3	sp|Q92947|GCDH_HUMAN	GCDH	48.1	3.359	0.087
3	3	sp|P51151|RAB9A_HUMAN	RAB9A	22.82	3.3404	0.189
3	3	sp|P60866|RS20_HUMAN	RPS20	13.36	3.2713	0.227
3	3	sp|P08237|PFKAM_HUMAN	PFKM	85.13	3.2505	0.054
3	3	sp|P61204|ARF3_HUMAN	ARF3	20.59	3.2317	0.254
3	3	sp|P63173|RL38_HUMAN	RPL38	8.21	3.2123	0.343
3	3	sp|P62701|RS4X_HUMAN	RPS4X	29.58	3.106	0.148
3	3	sp|P43490|NAMPT_HUMAN	NAMPT	55.49	3.0952	0.102
3	3	sp|Q15645|PCH2_HUMAN	TRIP13	48.52	2.9994	0.086
3	3	sp|Q14566|MCM6_HUMAN	MCM6	92.83	2.9619	0.044
3	3	sp|Q9BPW8|NIPS1_HUMAN	NIPSNAP1	33.29	2.9421	0.102
3	3	sp|Q00587|BORG5_HUMAN	CDC42EP1	40.27	2.9244	0.133
3	3	sp|Q96KK5|H2A1H_HUMAN	HIST1H2AH	13.9	2.9235	0.273
3	3	sp|P16615|AT2A2_HUMAN	ATP2A2	114.68	2.8501	0.036
3	3	sp|O75794|CD123_HUMAN	CDC123	39.11	2.8322	0.116
3	3	sp|Q53H12|AGK_HUMAN	AGK	47.11	2.8101	0.095
3	3	sp|Q8IXI1|MIRO2_HUMAN	RHOT2	68.07	2.7992	0.057
3	3	sp|P13804|ETFA_HUMAN	ETFA	35.06	2.7839	0.126
3	3	sp|P23258|TBG1_HUMAN	TUBG1	51.14	2.7542	0.075
3	3	sp|O00165|HAX1_HUMAN	HAX1	31.6	2.6735	0.161
3	3	sp|Q96P70|IPO9_HUMAN	IPO9	115.89	2.6731	0.043
3	3	sp|P54136|SYRC_HUMAN	RARS	75.33	2.6705	0.064
3	3	sp|Q9UJZ1|STML2_HUMAN	STOML2	38.51	2.6589	0.143
3	3	sp|Q9NRK6|ABCBA_HUMAN	ABCB10	79.1	2.6436	0.041
3	3	sp|Q71UM5|RS27L_HUMAN	RPS27L	9.47	2.6322	0.155
3	3	sp|Q13085|ACACA_HUMAN	ACACA	265.38	2.5566	0.016
3	3	sp|Q9UKF6|CPSF3_HUMAN	CPSF3	77.44	2.4875	0.06
3	3	sp|P45880|VDAC2_HUMAN	VDAC2	31.55	2.3382	0.102
3	3	sp|Q9Y3Z3|SAMH1_HUMAN	SAMHD1	72.15	2.2738	0.05
3	3	sp|Q9UBX3|DIC_HUMAN	SLC25A10	31.26	2.2289	0.101
3	3	sp|P55084|ECHB_HUMAN	HADHB	51.26	2.1807	0.07
3	3	sp|P07195|LDHB_HUMAN	LDHB	36.62	2.0385	0.117
3	3	sp|P41252|SYIC_HUMAN	IARS	144.41	1.9223	0.032
2	3	sp|Q15366|PCBP2_HUMAN	PCBP2	38.56	2.4412	0.066
2	2	sp|Q6IAN0|DRS7B_HUMAN	DHRS7B	35.1	4.9011	0.089
2	2	sp|O96008|TOM40_HUMAN	TOMM40	37.87	4.3233	0.086
2	2	sp|Q9HCC0|MCCB_HUMAN	MCCC2	61.29	4.2773	0.055
2	2	sp|Q9NUU7|DD19A_HUMAN	DDX19A	53.94	4.1032	0.052
2	2	sp|P51153|RAB13_HUMAN	RAB13	22.76	4.0896	0.143
2	2	sp|P28288|ABCD3_HUMAN	ABCD3	75.43	3.944	0.044
2	2	sp|Q9NVN8|GNL3L_HUMAN	GNL3L	65.53	3.9283	0.065
2	2	sp|Q9UBS4|DJB11_HUMAN	DNAJB11	40.49	3.923	0.098
2	2	sp|P43243|MATR3_HUMAN	MATR3	94.56	3.7749	0.043
2	2	sp|Q5T9A4|ATD3B_HUMAN	ATAD3B	72.53	3.7508	0.026
2	2	sp|Q14240|IF4A2_HUMAN	EIF4A2	46.37	3.7336	0.057
2	2	sp|P04792|HSPB1_HUMAN	HSPB1	22.77	3.6913	0.161
2	2	sp|P51617|IRAK1_HUMAN	IRAK1	76.49	3.6715	0.045
2	2	sp|P10909|CLUS_HUMAN	CLU	52.46	3.6526	0.062
2	2	sp|P49593|PPM1F_HUMAN	PPM1F	49.8	3.6508	0.064
2	2	sp|P84095|RHOG_HUMAN	RHOG	21.29	3.6342	0.199
2	2	sp|P51148|RAB5C_HUMAN	RAB5C	23.47	3.5925	0.13
2	2	sp|P31943|HNRH1_HUMAN	HNRNPH1	49.2	3.5823	0.067
2	2	sp|P62333|PRS10_HUMAN	PSMC6	44.15	3.529	0.067
2	2	sp|P62847|RS24_HUMAN	RPS24	15.41	3.5027	0.203
2	2	sp|Q16891|MIC60_HUMAN	IMMT	83.63	3.4825	0.036
2	2	sp|P32969|RL9_HUMAN	RPL9	21.85	3.4352	0.151
2	2	sp|P43307|SSRA_HUMAN	SSR1	32.22	3.4216	0.091
2	2	sp|P67775|PP2AA_HUMAN	PPP2CA	35.57	3.4094	0.084
2	2	sp|P57088|TMM33_HUMAN	TMEM33	27.96	3.2844	0.085
2	2	sp|Q9Y3B4|SF3B6_HUMAN	SF3B6	14.58	3.2381	0.208
2	2	sp|P25398|RS12_HUMAN	RPS12	14.51	3.226	0.174
2	2	sp|P62805|H4_HUMAN	HIST1H4A	11.36	3.2168	0.233
2	2	sp|Q9UBE0|SAE1_HUMAN	SAE1	38.43	3.1469	0.095
2	2	sp|P38117|ETFB_HUMAN	ETFB	27.83	3.1443	0.086
2	2	sp|P05387|RLA2_HUMAN	RPLP2	11.66	3.1191	0.243
2	2	sp|P62424|RL7A_HUMAN	RPL7A	29.98	3.1162	0.09
2	2	sp|Q13509|TBB3_HUMAN	TUBB3	50.4	3.1017	0.064
2	2	sp|Q9BZX2|UCK2_HUMAN	UCK2	29.28	3.0951	0.088
2	2	sp|P32119|PRDX2_HUMAN	PRDX2	21.88	3.0678	0.121
2	2	sp|P11498|PYC_HUMAN	PC	129.55	3.0615	0.038
2	2	sp|P08195|4F2_HUMAN	SLC3A2	67.95	3.0598	0.04
2	2	sp|P46776|RL27A_HUMAN	RPL27A	16.55	3.0231	0.088
2	2	sp|Q9NPF4|OSGEP_HUMAN	OSGEP	36.4	3.0216	0.078
2	2	sp|O95394|AGM1_HUMAN	PGM3	59.81	3.0183	0.055
2	2	sp|P35251|RFC1_HUMAN	RFC1	128.18	3.0166	0.026
2	2	sp|Q8NI60|COQ8A_HUMAN	COQ8A	71.9	3.0058	0.04
2	2	sp|P33992|MCM5_HUMAN	MCM5	82.23	2.9801	0.037
2	2	sp|Q53H96|P5CR3_HUMAN	PYCR3	28.64	2.9725	0.08
2	2	sp|Q9Y2I1|NISCH_HUMAN	NISCH	166.52	2.9562	0.019
2	2	sp|P14868|SYDC_HUMAN	DARS	57.1	2.9411	0.076
2	2	sp|Q9Y4W2|LAS1L_HUMAN	LAS1L	83.01	2.9161	0.041
2	2	sp|P62851|RS25_HUMAN	RPS25	13.73	2.9047	0.152
2	2	sp|O95299|NDUAA_HUMAN	NDUFA10	40.72	2.9013	0.065
2	2	sp|Q5C9Z4|NOM1_HUMAN	NOM1	96.2	2.8754	0.031
2	2	sp|Q9UHW5|GPN3_HUMAN	GPN3	32.74	2.7994	0.116
2	2	sp|P30050|RL12_HUMAN	RPL12	17.81	2.7919	0.152
2	2	sp|Q9NVH1|DJC11_HUMAN	DNAJC11	63.24	2.7869	0.041
2	2	sp|P61225|RAP2B_HUMAN	RAP2B	20.49	2.7523	0.208
2	2	sp|Q9BZL6|KPCD2_HUMAN	PRKD2	96.69	2.7225	0.038
2	2	sp|P18621|RL17_HUMAN	RPL17	21.38	2.6862	0.13
2	2	sp|P04181|OAT_HUMAN	OAT	48.5	2.6558	0.071
2	2	sp|Q9Y2X9|ZN281_HUMAN	ZNF281	96.85	2.6378	0.047
2	2	sp|P11908|PRPS2_HUMAN	PRPS2	34.75	2.6269	0.11
2	2	sp|P06748|NPM_HUMAN	NPM1	32.55	2.6097	0.116
2	2	sp|P18085|ARF4_HUMAN	ARF4	20.5	2.5856	0.094
2	2	sp|Q9Y305|ACOT9_HUMAN	ACOT9	49.87	2.5853	0.052
2	2	sp|O95573|ACSL3_HUMAN	ACSL3	80.37	2.5811	0.046
2	2	sp|P35268|RL22_HUMAN	RPL22	14.78	2.5534	0.195
2	2	sp|P46781|RS9_HUMAN	RPS9	22.58	2.4916	0.103
2	2	sp|Q9Y5Q8|TF3C5_HUMAN	GTF3C5	59.53	2.4801	0.06
2	2	sp|P04406|G3P_HUMAN	GAPDH	36.03	2.475	0.081
2	2	sp|P62258|1433E_HUMAN	YWHAE	29.16	2.4581	0.098
2	2	sp|P47985|UCRI_HUMAN	UQCRFS1	29.65	2.4308	0.084
2	2	sp|Q99832|TCPH_HUMAN	CCT7	59.33	2.4201	0.059
2	2	sp|Q9NSD9|SYFB_HUMAN	FARSB	66.07	2.4183	0.039
2	2	sp|P50897|PPT1_HUMAN	PPT1	34.17	2.4055	0.108
2	2	sp|Q9UN37|VPS4A_HUMAN	VPS4A	48.87	2.3565	0.062
2	2	sp|Q9UFF9|CNOT8_HUMAN	CNOT8	33.52	2.3083	0.089
2	2	sp|Q15029|U5S1_HUMAN	EFTUD2	109.37	2.3029	0.026
2	2	sp|Q15773|MLF2_HUMAN	MLF2	28.13	2.2633	0.137
2	2	sp|Q8IY37|DHX37_HUMAN	DHX37	129.46	2.255	0.025
2	2	sp|P62820|RAB1A_HUMAN	RAB1A	22.66	2.2359	0.161
2	2	sp|Q15181|IPYR_HUMAN	PPA1	32.64	2.2356	0.107
2	2	sp|O60547|GMDS_HUMAN	GMDS	41.92	2.2348	0.062
2	2	sp|Q96HS1|PGAM5_HUMAN	PGAM5	31.98	2.23	0.059
2	2	sp|Q6ZXV5|TMTC3_HUMAN	TMTC3	103.94	2.2134	0.033
2	2	sp|Q96I99|SUCB2_HUMAN	SUCLG2	46.48	2.1094	0.069
2	2	sp|P46977|STT3A_HUMAN	STT3A	80.48	2.1082	0.031
2	2	sp|P62277|RS13_HUMAN	RPS13	17.21	2.0564	0.126
2	2	sp|Q13257|MD2L1_HUMAN	MAD2L1	23.5	2.0259	0.112
2	2	sp|P60842|IF4A1_HUMAN	EIF4A1	46.12	1.9882	0.025
2	2	sp|Q6UB35|C1TM_HUMAN	MTHFD1L	105.72	1.9707	0.025
2	2	sp|Q14318|FKBP8_HUMAN	FKBP8	44.53	1.8382	0.075
2	2	sp|Q9NVJ2|ARL8B_HUMAN	ARL8B	21.53	1.8276	0.124
1	2	sp|Q15758|AAAT_HUMAN	SLC1A5	56.56	3.8323	0.037
1	2	sp|Q71RC2|LARP4_HUMAN	LARP4	80.55	3.5941	0.018
1	2	sp|Q14974|IMB1_HUMAN	KPNB1	97.11	3.0724	0.017
1	2	sp|P68366|TBA4A_HUMAN	TUBA4A	49.89	2.9104	0.033
1	2	sp|P56134|ATPK_HUMAN	ATP5J2	10.91	2.6721	0.138
1	2	sp|P05090|APOD_HUMAN	APOD	21.26	2.1486	0.069
1	2	sp|Q86YC2|PALB2_HUMAN	PALB2	131.21	1.9834	0.015
1	2	sp|Q16584|M3K11_HUMAN	MAP3K11	92.63	1.8337	0.015
1	1	sp|Q6P587|FAHD1_HUMAN	FAHD1	24.83	5.4633	0.071
1	1	sp|P04350|TBB4A_HUMAN	TUBB4A	49.55	5.2523	0.036
1	1	sp|Q5JPH6|SYEM_HUMAN	EARS2	58.65	5.0802	0.042
1	1	sp|Q9HC52|CBX8_HUMAN	CBX8	43.37	4.9958	0.041
1	1	sp|Q9NS69|TOM22_HUMAN	TOMM22	15.51	4.9243	0.176
1	1	sp|Q9BRT8|CBWD1_HUMAN	CBWD1	44.04	4.8198	0.041
1	1	sp|Q06609|RAD51_HUMAN	RAD51	36.94	4.7963	0.047
1	1	sp|Q15165|PON2_HUMAN	PON2	39.37	4.6964	0.045
1	1	sp|P62854|RS26_HUMAN	RPS26	13.01	4.6403	0.13
1	1	sp|Q9BYD3|RM04_HUMAN	MRPL4	34.9	4.5997	0.061
1	1	sp|O75477|ERLN1_HUMAN	ERLIN1	38.9	4.5765	0.035
1	1	sp|O14929|HAT1_HUMAN	HAT1	49.48	4.5462	0.043
1	1	sp|Q92928|RAB1C_HUMAN	RAB1C	22	4.4887	0.085
1	1	sp|P61978|HNRPK_HUMAN	HNRNPK	50.94	4.4311	0.041
1	1	sp|Q9Y3L5|RAP2C_HUMAN	RAP2C	20.73	4.4268	0.066
1	1	sp|Q7Z4R8|CF120_HUMAN	C6orf120	20.76	4.3416	0.141
1	1	sp|P40227|TCPZ_HUMAN	CCT6A	57.99	4.3206	0.047
1	1	sp|P25205|MCM3_HUMAN	MCM3	90.92	4.3184	0.019
1	1	sp|Q99536|VAT1_HUMAN	VAT1	41.89	4.1913	0.041
1	1	sp|P83731|RL24_HUMAN	RPL24	17.77	4.1899	0.083
1	1	sp|P22626|ROA2_HUMAN	HNRNPA2B1	37.41	4.1264	0.045
1	1	sp|Q96GD4|AURKB_HUMAN	AURKB	39.29	4.1238	0.041
1	1	sp|Q32P51|RA1L2_HUMAN	HNRNPA1L2	34.2	4.1046	0.05
1	1	sp|Q9UNL2|SSRG_HUMAN	SSR3	21.07	4.0912	0.076
1	1	sp|Q9NZ45|CISD1_HUMAN	CISD1	12.19	4.0697	0.139
1	1	sp|O75419|CDC45_HUMAN	CDC45	65.53	4.0394	0.023
1	1	tr|F8W7C6|F8W7C6_HUMAN	RPL10	18.55	4.0241	0.11
1	1	sp|Q3MHD2|LSM12_HUMAN	LSM12	21.69	3.9984	0.067
1	1	sp|P23528|COF1_HUMAN	CFL1	18.49	3.9966	0.084
1	1	sp|Q07020|RL18_HUMAN	RPL18	21.62	3.9758	0.069
1	1	sp|Q8IXI2|MIRO1_HUMAN	RHOT1	70.74	3.9661	0.018
1	1	sp|Q9BSF4|TIM29_HUMAN	TIMM29	29.22	3.955	0.088
1	1	sp|Q8N6R0|MET13_HUMAN	METTL13	78.72	3.9415	0.021
1	1	sp|P53621|COPA_HUMAN	COPA	138.26	3.9407	0.013
1	1	sp|Q14657|LAGE3_HUMAN	LAGE3	14.79	3.9247	0.161
1	1	sp|P45954|ACDSB_HUMAN	ACADSB	47.46	3.9174	0.042
1	1	sp|P13929|ENOB_HUMAN	ENO3	46.96	3.8912	0.041
1	1	sp|Q14204|DYHC1_HUMAN	DYNC1H1	532.07	3.8849	0.005
1	1	sp|P69905|HBA_HUMAN	HBA1	15.25	3.88	0.106
1	1	sp|Q9GZR7|DDX24_HUMAN	DDX24	96.27	3.8624	0.017
1	1	sp|Q9HC98|NEK6_HUMAN	NEK6	35.69	3.8312	0.051
1	1	sp|P30153|2AAA_HUMAN	PPP2R1A	65.27	3.7968	0.022
1	1	sp|O43251|RFOX2_HUMAN	RBFOX2	41.35	3.7854	0.067
1	1	sp|Q6P4A7|SFXN4_HUMAN	SFXN4	37.97	3.7656	0.042
1	1	KAC4_RABIT		11.04	3.7609	0.136
1	1	sp|Q86Y91|KI18B_HUMAN	KIF18B	94.16	3.747	0.02
1	1	sp|Q9NWB1|RFOX1_HUMAN	RBFOX1	42.76	3.7193	0.038
1	1	sp|Q9P035|HACD3_HUMAN	HACD3	43.13	3.699	0.039
1	1	sp|P10253|LYAG_HUMAN	GAA	105.26	3.6988	0.019
1	1	sp|P17980|PRS6A_HUMAN	PSMC3	49.17	3.6743	0.039
1	1	sp|P14625|ENPL_HUMAN	HSP90B1	92.41	3.6718	0.017
1	1	sp|P48735|IDHP_HUMAN	IDH2	50.88	3.6697	0.024
1	1	sp|Q13885|TBB2A_HUMAN	TUBB2A	49.87	3.6569	0.027
1	1	sp|P07910|HNRPC_HUMAN	HNRNPC	33.65	3.653	0.052
1	1	sp|P16403|H12_HUMAN	HIST1H1C	21.35	3.6428	0.061
1	1	sp|Q96EY1|DNJA3_HUMAN	DNAJA3	52.46	3.6401	0.033
1	1	sp|Q9Y277|VDAC3_HUMAN	VDAC3	30.64	3.6384	0.046
1	1	sp|Q12905|ILF2_HUMAN	ILF2	43.04	3.6269	0.036
1	1	sp|O75306|NDUS2_HUMAN	NDUFS2	52.51	3.6022	0.026
1	1	sp|Q9HCN8|SDF2L_HUMAN	SDF2L1	23.58	3.5722	0.09
1	1	sp|P35232|PHB_HUMAN	PHB	29.79	3.562	0.037
1	1	sp|P08243|ASNS_HUMAN	ASNS	64.33	3.5189	0.025
1	1	sp|P12273|PIP_HUMAN	PIP	16.56	3.5032	0.068
1	1	sp|O00425|IF2B3_HUMAN	IGF2BP3	63.67	3.5015	0.022
1	1	sp|Q15517|CDSN_HUMAN	CDSN	51.49	3.4739	0.034
1	1	sp|Q8NBF2|NHLC2_HUMAN	NHLRC2	79.39	3.4728	0.019
1	1	sp|Q9BSK2|S2533_HUMAN	SLC25A33	35.35	3.4699	0.04
1	1	sp|Q6NUK1|SCMC1_HUMAN	SLC25A24	53.32	3.4686	0.034
1	1	sp|P41219|PERI_HUMAN	PRPH	53.62	3.4533	0.021
1	1	sp|Q9NP72|RAB18_HUMAN	RAB18	22.96	3.422	0.053
1	1	sp|Q9H4L4|SENP3_HUMAN	SENP3	64.97	3.4214	0.024
1	1	sp|O95168|NDUB4_HUMAN	NDUFB4	15.2	3.4177	0.14
1	1	sp|P21108|PRPS3_HUMAN	PRPS1L1	34.82	3.3991	0.041
1	1	sp|P35030|TRY3_HUMAN	PRSS3	32.51	3.3977	0.043
1	1	sp|P35250|RFC2_HUMAN	RFC2	39.13	3.3864	0.048
1	1	sp|Q96D09|GASP2_HUMAN	GPRASP2	93.71	3.3852	0.016
1	1	sp|Q6PIW4|FIGL1_HUMAN	FIGNL1	74.03	3.3647	0.018
1	1	sp|P51991|ROA3_HUMAN	HNRNPA3	39.57	3.3555	0.042
1	1	sp|P17661|DESM_HUMAN	DES	53.5	3.321	0.028
1	1	sp|O00567|NOP56_HUMAN	NOP56	66.01	3.3026	0.022
1	1	sp|Q9Y6K9|NEMO_HUMAN	IKBKG	48.17	3.2983	0.038
1	1	sp|Q9H9P8|L2HDH_HUMAN	L2HGDH	50.28	3.2606	0.026
1	1	sp|P25789|PSA4_HUMAN	PSMA4	29.47	3.2507	0.038
1	1	sp|P60604|UB2G2_HUMAN	UBE2G2	18.55	3.2455	0.145
1	1	sp|P36507|MP2K2_HUMAN	MAP2K2	44.4	3.2419	0.033
1	1	sp|Q5BKZ1|ZN326_HUMAN	ZNF326	65.61	3.2391	0.027
1	1	sp|P62241|RS8_HUMAN	RPS8	24.19	3.2297	0.063
1	1	sp|Q9Y4W6|AFG32_HUMAN	AFG3L2	88.53	3.2183	0.018
1	1	tr|E9PGC5|E9PGC5_HUMAN	PTPRK	165.92	3.213	0.01
1	1	sp|Q96G03|PGM2_HUMAN	PGM2	68.24	3.2066	0.026
1	1	sp|Q15054|DPOD3_HUMAN	POLD3	51.37	3.1756	0.03
1	1	sp|P52701|MSH6_HUMAN	MSH6	152.69	3.1739	0.01
1	1	sp|O60725|ICMT_HUMAN	ICMT	31.92	3.1709	0.063
1	1	sp|P50416|CPT1A_HUMAN	CPT1A	88.31	3.1617	0.018
1	1	sp|Q92841|DDX17_HUMAN	DDX17	80.22	3.1511	0.016
1	1	sp|P38606|VATA_HUMAN	ATP6V1A	68.26	3.1446	0.024
1	1	sp|O00469|PLOD2_HUMAN	PLOD2	84.63	3.1324	0.019
1	1	sp|P49327|FAS_HUMAN	FASN	273.25	3.1144	0.006
1	1	sp|P61019|RAB2A_HUMAN	RAB2A	23.53	3.1142	0.066
1	1	sp|P61160|ARP2_HUMAN	ACTR2	44.73	3.1009	0.03
1	1	sp|P31327|CPSM_HUMAN	CPS1	164.83	3.0882	0.01
1	1	sp|P49720|PSB3_HUMAN	PSMB3	22.93	3.0837	0.078
1	1	sp|Q9P0T7|TMEM9_HUMAN	TMEM9	20.56	3.076	0.071
1	1	sp|P35249|RFC4_HUMAN	RFC4	39.66	3.0724	0.055
1	1	sp|Q9NTX5|ECHD1_HUMAN	ECHDC1	33.68	3.061	0.039
1	1	sp|Q96TC7|RMD3_HUMAN	RMDN3	52.09	3.05	0.036
1	1	sp|P10599|THIO_HUMAN	TXN	11.73	3.0493	0.124
1	1	sp|Q96IJ6|GMPPA_HUMAN	GMPPA	46.26	3.0288	0.036
1	1	sp|P19105|ML12A_HUMAN	MYL12A	19.78	3.0262	0.058
1	1	sp|O14735|CDIPT_HUMAN	CDIPT	23.52	3.0234	0.052
1	1	sp|P52294|IMA5_HUMAN	KPNA1	60.18	3.0027	0.033
1	1	sp|Q53GQ0|DHB12_HUMAN	HSD17B12	34.3	2.9812	0.045
1	1	sp|P52429|DGKE_HUMAN	DGKE	63.88	2.9713	0.023
1	1	sp|P62906|RL10A_HUMAN	RPL10A	24.82	2.9676	0.06
1	1	sp|O43852|CALU_HUMAN	CALU	37.08	2.9615	0.041
1	1	sp|Q8NF37|PCAT1_HUMAN	LPCAT1	59.11	2.9146	0.019
1	1	sp|O75251|NDUS7_HUMAN	NDUFS7	23.55	2.9073	0.066
1	1	sp|P51784|UBP11_HUMAN	USP11	109.75	2.895	0.012
1	1	sp|O95347|SMC2_HUMAN	SMC2	135.57	2.8923	0.009
1	1	sp|P22392|NDKB_HUMAN	NME2	17.29	2.8882	0.079
1	1	sp|P08559|ODPA_HUMAN	PDHA1	43.27	2.884	0.033
1	1	sp|P84085|ARF5_HUMAN	ARF5	20.52	2.8837	0.083
1	1	IGH1M_MOUSE	Ighg1	43.36	2.8658	0.025
1	1	sp|Q8WWC4|MAIP1_HUMAN	MAIP1	32.52	2.8393	0.038
1	1	sp|P10398|ARAF_HUMAN	ARAF	67.54	2.833	0.017
1	1	sp|Q2VIR3|IF2GL_HUMAN	EIF2S3L	51.2	2.828	0.023
1	1	sp|Q9NZJ7|MTCH1_HUMAN	MTCH1	41.52	2.8251	0.028
1	1	sp|Q9BQ52|RNZ2_HUMAN	ELAC2	92.16	2.8241	0.023
1	1	sp|P62917|RL8_HUMAN	RPL8	28.01	2.815	0.043
1	1	sp|P56192|SYMC_HUMAN	MARS	101.05	2.8134	0.019
1	1	sp|P98194|AT2C1_HUMAN	ATP2C1	100.51	2.7944	0.013
1	1	sp|Q9NSE4|SYIM_HUMAN	IARS2	113.72	2.7897	0.012
1	1	sp|P61353|RL27_HUMAN	RPL27	15.79	2.7637	0.081
1	1	sp|P25686|DNJB2_HUMAN	DNAJB2	35.56	2.7352	0.046
1	1	sp|P28072|PSB6_HUMAN	PSMB6	25.34	2.7258	0.042
1	1	sp|P10155|RO60_HUMAN	TROVE2	60.63	2.6889	0.024
1	1	sp|P51116|FXR2_HUMAN	FXR2	74.18	2.6782	0.019
1	1	sp|P60510|PP4C_HUMAN	PPP4C	35.06	2.6704	0.042
1	1	sp|P19388|RPAB1_HUMAN	POLR2E	24.54	2.6551	0.067
1	1	sp|Q9Y3E0|GOT1B_HUMAN	GOLT1B	15.42	2.6438	0.094
1	1	sp|Q9Y512|SAM50_HUMAN	SAMM50	51.94	2.6308	0.026
1	1	sp|P53618|COPB_HUMAN	COPB1	107.07	2.6263	0.019
1	1	sp|Q15477|SKIV2_HUMAN	SKIV2L	137.67	2.6075	0.014
1	1	tr|A0A0J9YX35|A0A0J9YX35_HUMAN	IGHV3-64D	12.81	2.5982	0.094
1	1	sp|P02786|TFR1_HUMAN	TFRC	84.82	2.5846	0.017
1	1	sp|P36578|RL4_HUMAN	RPL4	47.67	2.5728	0.026
1	1	sp|P21964|COMT_HUMAN	COMT	30.02	2.5663	0.044
1	1	sp|P28066|PSA5_HUMAN	PSMA5	26.39	2.5643	0.054
1	1	sp|P60660|MYL6_HUMAN	MYL6	16.92	2.5551	0.086
1	1	sp|P40938|RFC3_HUMAN	RFC3	40.53	2.5512	0.039
1	1	sp|Q7Z4H3|HDDC2_HUMAN	HDDC2	23.38	2.5355	0.064
1	1	sp|Q9Y5M8|SRPRB_HUMAN	SRPRB	29.68	2.5296	0.07
1	1	sp|P34897|GLYM_HUMAN	SHMT2	55.96	2.5279	0.022
1	1	sp|P36639|8ODP_HUMAN	NUDT1	22.51	2.5156	0.066
1	1	tr|E9PK54|E9PK54_HUMAN	HSPA8	19.94	2.5149	0.066
1	1	sp|O75880|SCO1_HUMAN	SCO1	33.79	2.4992	0.053
1	1	sp|P61513|RL37A_HUMAN	RPL37A	10.27	2.4773	0.196
1	1	sp|Q8IWS0|PHF6_HUMAN	PHF6	41.26	2.4636	0.025
1	1	sp|P12694|ODBA_HUMAN	BCKDHA	50.44	2.4514	0.036
1	1	sp|Q9Y3D8|KAD6_HUMAN	AK6	20.05	2.421	0.052
1	1	sp|O14818|PSA7_HUMAN	PSMA7	27.87	2.4197	0.06
1	1	sp|Q9P0J0|NDUAD_HUMAN	NDUFA13	16.69	2.397	0.063
1	1	sp|O00213|APBB1_HUMAN	APBB1	77.2	2.3821	0.02
1	1	sp|Q03701|CEBPZ_HUMAN	CEBPZ	120.9	2.3791	0.009
1	1	sp|Q5JNZ5|RS26L_HUMAN	RPS26P11	12.99	2.3621	0.078
1	1	sp|Q9NRF8|PYRG2_HUMAN	CTPS2	65.64	2.3572	0.019
1	1	sp|Q06413|MEF2C_HUMAN	MEF2C	51.19	2.3507	0.036
1	1	sp|Q9BW92|SYTM_HUMAN	TARS2	80.99	2.35	0.018
1	1	sp|Q5XPI4|RN123_HUMAN	RNF123	148.42	2.3289	0.005
1	1	sp|P23381|SYWC_HUMAN	WARS	53.13	2.3254	0.036
1	1	sp|Q9UBF2|COPG2_HUMAN	COPG2	97.56	2.3188	0.015
1	1	sp|Q8NBM4|UBAC2_HUMAN	UBAC2	38.94	2.3145	0.052
1	1	sp|P09543|CN37_HUMAN	CNP	47.55	2.3103	0.04
1	1	sp|Q16352|AINX_HUMAN	INA	55.36	2.3027	0.018
1	1	tr|B1AKT1|B1AKT1_HUMAN	SPRTN	21.48	2.3015	0.059
1	1	sp|Q9Y4R8|TELO2_HUMAN	TELO2	91.69	2.2895	0.016
1	1	sp|P07355|ANXA2_HUMAN	ANXA2	38.58	2.2846	0.05
1	1	sp|Q3SX64|OD3L2_HUMAN	ODF3L2	30.76	2.2831	0.048
1	1	sp|Q8NC51|PAIRB_HUMAN	SERBP1	44.94	2.264	0.051
1	1	sp|Q9GZQ3|COMD5_HUMAN	COMMD5	24.65	2.2529	0.049
1	1	sp|Q07065|CKAP4_HUMAN	CKAP4	65.98	2.2521	0.023
1	1	sp|P46783|RS10_HUMAN	RPS10	18.89	2.2483	0.055
1	1	sp|P49915|GUAA_HUMAN	GMPS	76.67	2.2453	0.016
1	1	sp|Q13151|ROA0_HUMAN	HNRNPA0	30.82	2.2265	0.056
1	1	sp|Q6PH85|DCNL2_HUMAN	DCUN1D2	30.16	2.2184	0.039
1	1	sp|P16278|BGAL_HUMAN	GLB1	76.03	2.2171	0.021
1	1	sp|Q9H0S4|DDX47_HUMAN	DDX47	50.61	2.2003	0.029
1	1	sp|P55265|DSRAD_HUMAN	ADAR	135.98	2.1966	0.008
1	1	sp|Q8NCG5|CHST4_HUMAN	CHST4	45.1	2.1799	0.026
1	1	sp|Q15544|TAF11_HUMAN	TAF11	23.29	2.1634	0.052
1	1	sp|Q96HH9|GRAM3_HUMAN	GRAMD3	47.84	2.1562	0.028
1	1	sp|Q9Y3T9|NOC2L_HUMAN	NOC2L	84.87	2.1351	0.016
1	1	sp|Q9NX63|MIC19_HUMAN	CHCHD3	26.14	2.128	0.066
1	1	sp|Q02539|H11_HUMAN	HIST1H1A	21.83	2.113	0.051
1	1	sp|Q06830|PRDX1_HUMAN	PRDX1	22.1	2.0954	0.05
1	1	sp|Q6ZRU5|YQ032_HUMAN		16.87	2.0865	0.101
1	1	sp|P22090|RS4Y1_HUMAN	RPS4Y1	29.44	2.0755	0.049
1	1	sp|Q96NB2|SFXN2_HUMAN	SFXN2	36.21	2.0666	0.053
1	1	sp|Q969M3|YIPF5_HUMAN	YIPF5	27.97	2.0658	0.035
1	1	sp|Q5VYM1|CI131_HUMAN	C9orf131	117.65	2.0647	0.008
1	1	sp|Q9Y6G9|DC1L1_HUMAN	DYNC1LI1	56.54	2.0587	0.033
1	1	sp|Q8NFQ8|TOIP2_HUMAN	TOR1AIP2	51.23	2.0489	0.03
1	1	sp|P05161|ISG15_HUMAN	ISG15	17.88	2.0413	0.091
1	1	sp|Q8N726|ARF_HUMAN	CDKN2A	13.89	2.0314	0.061
1	1	sp|Q86X67|NUD13_HUMAN	NUDT13	39.66	2.0313	0.017

## Sheet: SPRTN Peptide List
ScanF	z	XCorr	&#916;Corr	# Ions	# Ions Link	Reference	Reference Link	Redun	Redun Link	Peptide	Peptide Link	Gene Symbol
2	2	2.17	0.273	15/16	/core/www/modules//sdig/index.php?run_id=46971&search_id=48489&scans_id=46971&peptide_id=1&scanf=2&charge=2&value=15/16	sp|Q9H040|SPRTN_HUMAN	/core/www/modules//consensus/?run_id=46971&search_id=48489&scans_id=46971&peptide_id=1&scanf=2&charge=2&value=sp|Q9H040|SPRTN_HUMAN	1	/core/www/modules/match_peptides/blast_html4.php?run_id=46971&search_id=48489&scans_id=46971&peptide_id=1&scanf=2&charge=2&value=1	K.NSVSSSSQR.R	/core/www/modules/show_out/show_out_wrapper.php?run_id=46971&search_id=48489&scans_id=46971&peptide_id=1&scanf=2&charge=2&value=K.NSVSSSSQR.R	SPRTN
70	2	2.136	0.227	14/16	/core/www/modules//sdig/index.php?run_id=46971&search_id=48489&scans_id=46971&peptide_id=61&scanf=70&charge=2&value=14/16	sp|Q9H040|SPRTN_HUMAN	/core/www/modules//consensus/?run_id=46971&search_id=48489&scans_id=46971&peptide_id=61&scanf=70&charge=2&value=sp|Q9H040|SPRTN_HUMAN	1	/core/www/modules/match_peptides/blast_html4.php?run_id=46971&search_id=48489&scans_id=46971&peptide_id=61&scanf=70&charge=2&value=1	K.NSVSSSSQR.R	/core/www/modules/show_out/show_out_wrapper.php?run_id=46971&search_id=48489&scans_id=46971&peptide_id=61&scanf=70&charge=2&value=K.NSVSSSSQR.R	SPRTN
236	2	2.033	0.2	2020-12-16	/core/www/modules//sdig/index.php?run_id=46971&search_id=48489&scans_id=46971&peptide_id=204&scanf=236&charge=2&value=12/16	sp|Q9H040|SPRTN_HUMAN	/core/www/modules//consensus/?run_id=46971&search_id=48489&scans_id=46971&peptide_id=204&scanf=236&charge=2&value=sp|Q9H040|SPRTN_HUMAN	1	/core/www/modules/match_peptides/blast_html4.php?run_id=46971&search_id=48489&scans_id=46971&peptide_id=204&scanf=236&charge=2&value=1	K.NSVSSSSQR.R	/core/www/modules/show_out/show_out_wrapper.php?run_id=46971&search_id=48489&scans_id=46971&peptide_id=204&scanf=236&charge=2&value=K.NSVSSSSQR.R	SPRTN
299	2	2.333	0.28	15/16	/core/www/modules//sdig/index.php?run_id=46971&search_id=48489&scans_id=46971&peptide_id=256&scanf=299&charge=2&value=15/16	sp|Q9H040|SPRTN_HUMAN	/core/www/modules//consensus/?run_id=46971&search_id=48489&scans_id=46971&peptide_id=256&scanf=299&charge=2&value=sp|Q9H040|SPRTN_HUMAN	1	/core/www/modules/match_peptides/blast_html4.php?run_id=46971&search_id=48489&scans_id=46971&peptide_id=256&scanf=299&charge=2&value=1	K.NSVSSSSQR.R	/core/www/modules/show_out/show_out_wrapper.php?run_id=46971&search_id=48489&scans_id=46971&peptide_id=256&scanf=299&charge=2&value=K.NSVSSSSQR.R	SPRTN
371	2	2.18	0.212	15/16	/core/www/modules//sdig/index.php?run_id=46971&search_id=48489&scans_id=46971&peptide_id=319&scanf=371&charge=2&value=15/16	sp|Q9H040|SPRTN_HUMAN	/core/www/modules//consensus/?run_id=46971&search_id=48489&scans_id=46971&peptide_id=319&scanf=371&charge=2&value=sp|Q9H040|SPRTN_HUMAN	1	/core/www/modules/match_peptides/blast_html4.php?run_id=46971&search_id=48489&scans_id=46971&peptide_id=319&scanf=371&charge=2&value=1	K.NSVSSSSQR.R	/core/www/modules/show_out/show_out_wrapper.php?run_id=46971&search_id=48489&scans_id=46971&peptide_id=319&scanf=371&charge=2&value=K.NSVSSSSQR.R	SPRTN
392	2	1.834	0.094	2020-09-18	/core/www/modules//sdig/index.php?run_id=46971&search_id=48489&scans_id=46971&peptide_id=337&scanf=392&charge=2&value=9/18	sp|Q9H040|SPRTN_HUMAN	/core/www/modules//consensus/?run_id=46971&search_id=48489&scans_id=46971&peptide_id=337&scanf=392&charge=2&value=sp|Q9H040|SPRTN_HUMAN	1	/core/www/modules/match_peptides/blast_html4.php?run_id=46971&search_id=48489&scans_id=46971&peptide_id=337&scanf=392&charge=2&value=1	K.NSVSSSSQRR.V	/core/www/modules/show_out/show_out_wrapper.php?run_id=46971&search_id=48489&scans_id=46971&peptide_id=337&scanf=392&charge=2&value=K.NSVSSSSQRR.V	SPRTN
438	2	2.435	0.316	15/16	/core/www/modules//sdig/index.php?run_id=46971&search_id=48489&scans_id=46971&peptide_id=375&scanf=438&charge=2&value=15/16	sp|Q9H040|SPRTN_HUMAN	/core/www/modules//consensus/?run_id=46971&search_id=48489&scans_id=46971&peptide_id=375&scanf=438&charge=2&value=sp|Q9H040|SPRTN_HUMAN	1	/core/www/modules/match_peptides/blast_html4.php?run_id=46971&search_id=48489&scans_id=46971&peptide_id=375&scanf=438&charge=2&value=1	K.NSVSSSSQR.R	/core/www/modules/show_out/show_out_wrapper.php?run_id=46971&search_id=48489&scans_id=46971&peptide_id=375&scanf=438&charge=2&value=K.NSVSSSSQR.R	SPRTN
514	2	2.057	0.224	15/16	/core/www/modules//sdig/index.php?run_id=46971&search_id=48489&scans_id=46971&peptide_id=440&scanf=514&charge=2&value=15/16	sp|Q9H040|SPRTN_HUMAN	/core/www/modules//consensus/?run_id=46971&search_id=48489&scans_id=46971&peptide_id=440&scanf=514&charge=2&value=sp|Q9H040|SPRTN_HUMAN	1	/core/www/modules/match_peptides/blast_html4.php?run_id=46971&search_id=48489&scans_id=46971&peptide_id=440&scanf=514&charge=2&value=1	K.NSVSSSSQR.R	/core/www/modules/show_out/show_out_wrapper.php?run_id=46971&search_id=48489&scans_id=46971&peptide_id=440&scanf=514&charge=2&value=K.NSVSSSSQR.R	SPRTN
578	2	2.189	0.263	14/16	/core/www/modules//sdig/index.php?run_id=46971&search_id=48489&scans_id=46971&peptide_id=494&scanf=578&charge=2&value=14/16	sp|Q9H040|SPRTN_HUMAN	/core/www/modules//consensus/?run_id=46971&search_id=48489&scans_id=46971&peptide_id=494&scanf=578&charge=2&value=sp|Q9H040|SPRTN_HUMAN	1	/core/www/modules/match_peptides/blast_html4.php?run_id=46971&search_id=48489&scans_id=46971&peptide_id=494&scanf=578&charge=2&value=1	K.NSVSSSSQR.R	/core/www/modules/show_out/show_out_wrapper.php?run_id=46971&search_id=48489&scans_id=46971&peptide_id=494&scanf=578&charge=2&value=K.NSVSSSSQR.R	SPRTN
650	2	1.762	0.032	2020-12-16	/core/www/modules//sdig/index.php?run_id=46971&search_id=48489&scans_id=46971&peptide_id=557&scanf=650&charge=2&value=12/16	sp|Q9H040|SPRTN_HUMAN	/core/www/modules//consensus/?run_id=46971&search_id=48489&scans_id=46971&peptide_id=557&scanf=650&charge=2&value=sp|Q9H040|SPRTN_HUMAN	1	/core/www/modules/match_peptides/blast_html4.php?run_id=46971&search_id=48489&scans_id=46971&peptide_id=557&scanf=650&charge=2&value=1	K.NSVSSSSQR.R	/core/www/modules/show_out/show_out_wrapper.php?run_id=46971&search_id=48489&scans_id=46971&peptide_id=557&scanf=650&charge=2&value=K.NSVSSSSQR.R	SPRTN
716	2	2.174	0.334	14/16	/core/www/modules//sdig/index.php?run_id=46971&search_id=48489&scans_id=46971&peptide_id=613&scanf=716&charge=2&value=14/16	sp|Q9H040|SPRTN_HUMAN	/core/www/modules//consensus/?run_id=46971&search_id=48489&scans_id=46971&peptide_id=613&scanf=716&charge=2&value=sp|Q9H040|SPRTN_HUMAN	1	/core/www/modules/match_peptides/blast_html4.php?run_id=46971&search_id=48489&scans_id=46971&peptide_id=613&scanf=716&charge=2&value=1	K.NSVSSSSQR.R	/core/www/modules/show_out/show_out_wrapper.php?run_id=46971&search_id=48489&scans_id=46971&peptide_id=613&scanf=716&charge=2&value=K.NSVSSSSQR.R	SPRTN
786	2	1.922	0.057	13/16	/core/www/modules//sdig/index.php?run_id=46971&search_id=48489&scans_id=46971&peptide_id=674&scanf=786&charge=2&value=13/16	sp|Q9H040|SPRTN_HUMAN	/core/www/modules//consensus/?run_id=46971&search_id=48489&scans_id=46971&peptide_id=674&scanf=786&charge=2&value=sp|Q9H040|SPRTN_HUMAN	1	/core/www/modules/match_peptides/blast_html4.php?run_id=46971&search_id=48489&scans_id=46971&peptide_id=674&scanf=786&charge=2&value=1	K.NSVSSSSQR.R	/core/www/modules/show_out/show_out_wrapper.php?run_id=46971&search_id=48489&scans_id=46971&peptide_id=674&scanf=786&charge=2&value=K.NSVSSSSQR.R	SPRTN
791	2	1.644	0.1	13/32	/core/www/modules//sdig/index.php?run_id=46971&search_id=48489&scans_id=46971&peptide_id=679&scanf=791&charge=2&value=13/32	sp|Q9H040|SPRTN_HUMAN	/core/www/modules//consensus/?run_id=46971&search_id=48489&scans_id=46971&peptide_id=679&scanf=791&charge=2&value=sp|Q9H040|SPRTN_HUMAN	2	/core/www/modules/match_peptides/blast_html4.php?run_id=46971&search_id=48489&scans_id=46971&peptide_id=679&scanf=791&charge=2&value=2	K.YSTTTAQNSSSSSSQSK.M	/core/www/modules/show_out/show_out_wrapper.php?run_id=46971&search_id=48489&scans_id=46971&peptide_id=679&scanf=791&charge=2&value=K.YSTTTAQNSSSSSSQSK.M	SPRTN
895	2	2.09	0.238	14/16	/core/www/modules//sdig/index.php?run_id=46971&search_id=48489&scans_id=46971&peptide_id=773&scanf=895&charge=2&value=14/16	sp|Q9H040|SPRTN_HUMAN	/core/www/modules//consensus/?run_id=46971&search_id=48489&scans_id=46971&peptide_id=773&scanf=895&charge=2&value=sp|Q9H040|SPRTN_HUMAN	1	/core/www/modules/match_peptides/blast_html4.php?run_id=46971&search_id=48489&scans_id=46971&peptide_id=773&scanf=895&charge=2&value=1	K.NSVSSSSQR.R	/core/www/modules/show_out/show_out_wrapper.php?run_id=46971&search_id=48489&scans_id=46971&peptide_id=773&scanf=895&charge=2&value=K.NSVSSSSQR.R	SPRTN
971	2	1.858	0.128	14/16	/core/www/modules//sdig/index.php?run_id=46971&search_id=48489&scans_id=46971&peptide_id=842&scanf=971&charge=2&value=14/16	sp|Q9H040|SPRTN_HUMAN	/core/www/modules//consensus/?run_id=46971&search_id=48489&scans_id=46971&peptide_id=842&scanf=971&charge=2&value=sp|Q9H040|SPRTN_HUMAN	1	/core/www/modules/match_peptides/blast_html4.php?run_id=46971&search_id=48489&scans_id=46971&peptide_id=842&scanf=971&charge=2&value=1	K.NSVSSSSQR.R	/core/www/modules/show_out/show_out_wrapper.php?run_id=46971&search_id=48489&scans_id=46971&peptide_id=842&scanf=971&charge=2&value=K.NSVSSSSQR.R	SPRTN
1075	2	1.915	0.12	2020-09-12	/core/www/modules//sdig/index.php?run_id=46971&search_id=48489&scans_id=46971&peptide_id=1654&scanf=1075&charge=2&value=9/12	sp|P06733|ENOA_HUMAN	/core/www/modules//consensus/?run_id=46971&search_id=48489&scans_id=46971&peptide_id=1654&scanf=1075&charge=2&value=sp|P06733|ENOA_HUMAN	4	/core/www/modules/match_peptides/blast_html4.php?run_id=46971&search_id=48489&scans_id=46971&peptide_id=1654&scanf=1075&charge=2&value=4	K.AVEHINK.T	/core/www/modules/show_out/show_out_wrapper.php?run_id=46971&search_id=48489&scans_id=46971&peptide_id=1654&scanf=1075&charge=2&value=K.AVEHINK.T	ENO1
1396	2	1.971	0.049	2020-10-18	/core/www/modules//sdig/index.php?run_id=46971&search_id=48489&scans_id=46971&peptide_id=5006&scanf=1396&charge=2&value=10/18	sp|Q9H040|SPRTN_HUMAN	/core/www/modules//consensus/?run_id=46971&search_id=48489&scans_id=46971&peptide_id=5006&scanf=1396&charge=2&value=sp|Q9H040|SPRTN_HUMAN	2	/core/www/modules/match_peptides/blast_html4.php?run_id=46971&search_id=48489&scans_id=46971&peptide_id=5006&scanf=1396&charge=2&value=2	K.IKEPENYSKK.G	/core/www/modules/show_out/show_out_wrapper.php?run_id=46971&search_id=48489&scans_id=46971&peptide_id=5006&scanf=1396&charge=2&value=K.IKEPENYSKK.G	SPRTN
1629	2	1.907	0.287	2020-12-16	/core/www/modules//sdig/index.php?run_id=46971&search_id=48489&scans_id=46971&peptide_id=7337&scanf=1629&charge=2&value=12/16	sp|P34931|HS71L_HUMAN	/core/www/modules//consensus/?run_id=46971&search_id=48489&scans_id=46971&peptide_id=7337&scanf=1629&charge=2&value=sp|P34931|HS71L_HUMAN	23	/core/www/modules/match_peptides/blast_html4.php?run_id=46971&search_id=48489&scans_id=46971&peptide_id=7337&scanf=1629&charge=2&value=23	K.YKAEDEVQR.E	/core/www/modules/show_out/show_out_wrapper.php?run_id=46971&search_id=48489&scans_id=46971&peptide_id=7337&scanf=1629&charge=2&value=K.YKAEDEVQR.E	HSPA1L
1826	2	1.572	0.185	2020-11-16	/core/www/modules//sdig/index.php?run_id=46971&search_id=48489&scans_id=46971&peptide_id=9208&scanf=1826&charge=2&value=11/16	sp|P34931|HS71L_HUMAN	/core/www/modules//consensus/?run_id=46971&search_id=48489&scans_id=46971&peptide_id=9208&scanf=1826&charge=2&value=sp|P34931|HS71L_HUMAN	23	/core/www/modules/match_peptides/blast_html4.php?run_id=46971&search_id=48489&scans_id=46971&peptide_id=9208&scanf=1826&charge=2&value=23	K.YKAEDEVQR.E	/core/www/modules/show_out/show_out_wrapper.php?run_id=46971&search_id=48489&scans_id=46971&peptide_id=9208&scanf=1826&charge=2&value=K.YKAEDEVQR.E	HSPA1L
2035	2	1.889	0.286	2020-10-16	/core/www/modules//sdig/index.php?run_id=46971&search_id=48489&scans_id=46971&peptide_id=9472&scanf=2035&charge=2&value=10/16	sp|P34931|HS71L_HUMAN	/core/www/modules//consensus/?run_id=46971&search_id=48489&scans_id=46971&peptide_id=9472&scanf=2035&charge=2&value=sp|P34931|HS71L_HUMAN	23	/core/www/modules/match_peptides/blast_html4.php?run_id=46971&search_id=48489&scans_id=46971&peptide_id=9472&scanf=2035&charge=2&value=23	K.YKAEDEVQR.E	/core/www/modules/show_out/show_out_wrapper.php?run_id=46971&search_id=48489&scans_id=46971&peptide_id=9472&scanf=2035&charge=2&value=K.YKAEDEVQR.E	HSPA1L
2110	2	1.767	0.299	2020-11-16	/core/www/modules//sdig/index.php?run_id=46971&search_id=48489&scans_id=46971&peptide_id=9537&scanf=2110&charge=2&value=11/16	sp|P34931|HS71L_HUMAN	/core/www/modules//consensus/?run_id=46971&search_id=48489&scans_id=46971&peptide_id=9537&scanf=2110&charge=2&value=sp|P34931|HS71L_HUMAN	23	/core/www/modules/match_peptides/blast_html4.php?run_id=46971&search_id=48489&scans_id=46971&peptide_id=9537&scanf=2110&charge=2&value=23	K.YKAEDEVQR.E	/core/www/modules/show_out/show_out_wrapper.php?run_id=46971&search_id=48489&scans_id=46971&peptide_id=9537&scanf=2110&charge=2&value=K.YKAEDEVQR.E	HSPA1L
2114	2	1.701	0.116	2020-12-22	/core/www/modules//sdig/index.php?run_id=46971&search_id=48489&scans_id=46971&peptide_id=9541&scanf=2114&charge=2&value=12/22	sp|P62736|ACTA_HUMAN	/core/www/modules//consensus/?run_id=46971&search_id=48489&scans_id=46971&peptide_id=9541&scanf=2114&charge=2&value=sp|P62736|ACTA_HUMAN	38	/core/www/modules/match_peptides/blast_html4.php?run_id=46971&search_id=48489&scans_id=46971&peptide_id=9541&scanf=2114&charge=2&value=38	K.DSYVGDEAQSKR.G	/core/www/modules/show_out/show_out_wrapper.php?run_id=46971&search_id=48489&scans_id=46971&peptide_id=9541&scanf=2114&charge=2&value=K.DSYVGDEAQSKR.G	ACTA2
2190	2	2.507	0.427	2020-11-16	/core/www/modules//sdig/index.php?run_id=46971&search_id=48489&scans_id=46971&peptide_id=9607&scanf=2190&charge=2&value=11/16	sp|P34931|HS71L_HUMAN	/core/www/modules//consensus/?run_id=46971&search_id=48489&scans_id=46971&peptide_id=9607&scanf=2190&charge=2&value=sp|P34931|HS71L_HUMAN	23	/core/www/modules/match_peptides/blast_html4.php?run_id=46971&search_id=48489&scans_id=46971&peptide_id=9607&scanf=2190&charge=2&value=23	K.YKAEDEVQR.E	/core/www/modules/show_out/show_out_wrapper.php?run_id=46971&search_id=48489&scans_id=46971&peptide_id=9607&scanf=2190&charge=2&value=K.YKAEDEVQR.E	HSPA1L
2206	2	1.422	0.058	2020-10-22	/core/www/modules//sdig/index.php?run_id=46971&search_id=48489&scans_id=46971&peptide_id=9622&scanf=2206&charge=2&value=10/22	sp|P62736|ACTA_HUMAN	/core/www/modules//consensus/?run_id=46971&search_id=48489&scans_id=46971&peptide_id=9622&scanf=2206&charge=2&value=sp|P62736|ACTA_HUMAN	38	/core/www/modules/match_peptides/blast_html4.php?run_id=46971&search_id=48489&scans_id=46971&peptide_id=9622&scanf=2206&charge=2&value=38	K.DSYVGDEAQSKR.G	/core/www/modules/show_out/show_out_wrapper.php?run_id=46971&search_id=48489&scans_id=46971&peptide_id=9622&scanf=2206&charge=2&value=K.DSYVGDEAQSKR.G	ACTA2
2244	2	1.968	0.067	13/18	/core/www/modules//sdig/index.php?run_id=46971&search_id=48489&scans_id=46971&peptide_id=9655&scanf=2244&charge=2&value=13/18	sp|Q9H040|SPRTN_HUMAN	/core/www/modules//consensus/?run_id=46971&search_id=48489&scans_id=46971&peptide_id=9655&scanf=2244&charge=2&value=sp|Q9H040|SPRTN_HUMAN	2	/core/www/modules/match_peptides/blast_html4.php?run_id=46971&search_id=48489&scans_id=46971&peptide_id=9655&scanf=2244&charge=2&value=2	K.IKEPENYSKK.G	/core/www/modules/show_out/show_out_wrapper.php?run_id=46971&search_id=48489&scans_id=46971&peptide_id=9655&scanf=2244&charge=2&value=K.IKEPENYSKK.G	SPRTN
2266	2	1.837	0.272	2020-10-16	/core/www/modules//sdig/index.php?run_id=46971&search_id=48489&scans_id=46971&peptide_id=9675&scanf=2266&charge=2&value=10/16	sp|P34931|HS71L_HUMAN	/core/www/modules//consensus/?run_id=46971&search_id=48489&scans_id=46971&peptide_id=9675&scanf=2266&charge=2&value=sp|P34931|HS71L_HUMAN	23	/core/www/modules/match_peptides/blast_html4.php?run_id=46971&search_id=48489&scans_id=46971&peptide_id=9675&scanf=2266&charge=2&value=23	K.YKAEDEVQR.E	/core/www/modules/show_out/show_out_wrapper.php?run_id=46971&search_id=48489&scans_id=46971&peptide_id=9675&scanf=2266&charge=2&value=K.YKAEDEVQR.E	HSPA1L
2283	2	1.935	0.032	2020-12-14	/core/www/modules//sdig/index.php?run_id=46971&search_id=48489&scans_id=46971&peptide_id=9690&scanf=2283&charge=2&value=12/14	sp|P34931|HS71L_HUMAN	/core/www/modules//consensus/?run_id=46971&search_id=48489&scans_id=46971&peptide_id=9690&scanf=2283&charge=2&value=sp|P34931|HS71L_HUMAN	24	/core/www/modules/match_peptides/blast_html4.php?run_id=46971&search_id=48489&scans_id=46971&peptide_id=9690&scanf=2283&charge=2&value=24	K.RNSTIPTK.Q	/core/www/modules/show_out/show_out_wrapper.php?run_id=46971&search_id=48489&scans_id=46971&peptide_id=9690&scanf=2283&charge=2&value=K.RNSTIPTK.Q	HSPA1L
2290	2	1.687	0.109	2020-08-22	/core/www/modules//sdig/index.php?run_id=46971&search_id=48489&scans_id=46971&peptide_id=9696&scanf=2290&charge=2&value=8/22	sp|P62736|ACTA_HUMAN	/core/www/modules//consensus/?run_id=46971&search_id=48489&scans_id=46971&peptide_id=9696&scanf=2290&charge=2&value=sp|P62736|ACTA_HUMAN	38	/core/www/modules/match_peptides/blast_html4.php?run_id=46971&search_id=48489&scans_id=46971&peptide_id=9696&scanf=2290&charge=2&value=38	K.DSYVGDEAQSKR.G	/core/www/modules/show_out/show_out_wrapper.php?run_id=46971&search_id=48489&scans_id=46971&peptide_id=9696&scanf=2290&charge=2&value=K.DSYVGDEAQSKR.G	ACTA2
2309	2	2.099	0.136	2020-10-22	/core/www/modules//sdig/index.php?run_id=46971&search_id=48489&scans_id=46971&peptide_id=9712&scanf=2309&charge=2&value=10/22	sp|P62736|ACTA_HUMAN	/core/www/modules//consensus/?run_id=46971&search_id=48489&scans_id=46971&peptide_id=9712&scanf=2309&charge=2&value=sp|P62736|ACTA_HUMAN	38	/core/www/modules/match_peptides/blast_html4.php?run_id=46971&search_id=48489&scans_id=46971&peptide_id=9712&scanf=2309&charge=2&value=38	K.DSYVGDEAQSKR.G	/core/www/modules/show_out/show_out_wrapper.php?run_id=46971&search_id=48489&scans_id=46971&peptide_id=9712&scanf=2309&charge=2&value=K.DSYVGDEAQSKR.G	ACTA2
2343	2	2.631	0.302	2020-12-16	/core/www/modules//sdig/index.php?run_id=46971&search_id=48489&scans_id=46971&peptide_id=9742&scanf=2343&charge=2&value=12/16	sp|P34931|HS71L_HUMAN	/core/www/modules//consensus/?run_id=46971&search_id=48489&scans_id=46971&peptide_id=9742&scanf=2343&charge=2&value=sp|P34931|HS71L_HUMAN	23	/core/www/modules/match_peptides/blast_html4.php?run_id=46971&search_id=48489&scans_id=46971&peptide_id=9742&scanf=2343&charge=2&value=23	K.YKAEDEVQR.E	/core/www/modules/show_out/show_out_wrapper.php?run_id=46971&search_id=48489&scans_id=46971&peptide_id=9742&scanf=2343&charge=2&value=K.YKAEDEVQR.E	HSPA1L
2376	2	1.834	0.221	2020-12-22	/core/www/modules//sdig/index.php?run_id=46971&search_id=48489&scans_id=46971&peptide_id=9771&scanf=2376&charge=2&value=12/22	sp|P62736|ACTA_HUMAN	/core/www/modules//consensus/?run_id=46971&search_id=48489&scans_id=46971&peptide_id=9771&scanf=2376&charge=2&value=sp|P62736|ACTA_HUMAN	38	/core/www/modules/match_peptides/blast_html4.php?run_id=46971&search_id=48489&scans_id=46971&peptide_id=9771&scanf=2376&charge=2&value=38	K.DSYVGDEAQSKR.G	/core/www/modules/show_out/show_out_wrapper.php?run_id=46971&search_id=48489&scans_id=46971&peptide_id=9771&scanf=2376&charge=2&value=K.DSYVGDEAQSKR.G	ACTA2
2387	2	2.026	0.02	13/18	/core/www/modules//sdig/index.php?run_id=46971&search_id=48489&scans_id=46971&peptide_id=9780&scanf=2387&charge=2&value=13/18	sp|Q9H040|SPRTN_HUMAN	/core/www/modules//consensus/?run_id=46971&search_id=48489&scans_id=46971&peptide_id=9780&scanf=2387&charge=2&value=sp|Q9H040|SPRTN_HUMAN	2	/core/www/modules/match_peptides/blast_html4.php?run_id=46971&search_id=48489&scans_id=46971&peptide_id=9780&scanf=2387&charge=2&value=2	K.IKEPENYSKK.G	/core/www/modules/show_out/show_out_wrapper.php?run_id=46971&search_id=48489&scans_id=46971&peptide_id=9780&scanf=2387&charge=2&value=K.IKEPENYSKK.G	SPRTN
2398	2	2.078	0.248	2020-12-22	/core/www/modules//sdig/index.php?run_id=46971&search_id=48489&scans_id=46971&peptide_id=9790&scanf=2398&charge=2&value=12/22	sp|P62736|ACTA_HUMAN	/core/www/modules//consensus/?run_id=46971&search_id=48489&scans_id=46971&peptide_id=9790&scanf=2398&charge=2&value=sp|P62736|ACTA_HUMAN	38	/core/www/modules/match_peptides/blast_html4.php?run_id=46971&search_id=48489&scans_id=46971&peptide_id=9790&scanf=2398&charge=2&value=38	K.DSYVGDEAQSKR.G	/core/www/modules/show_out/show_out_wrapper.php?run_id=46971&search_id=48489&scans_id=46971&peptide_id=9790&scanf=2398&charge=2&value=K.DSYVGDEAQSKR.G	ACTA2
2422	2	1.626	0.076	13/20	/core/www/modules//sdig/index.php?run_id=46971&search_id=48489&scans_id=46971&peptide_id=9811&scanf=2422&charge=2&value=13/20	sp|P0DMV9|HS71B_HUMAN	/core/www/modules//consensus/?run_id=46971&search_id=48489&scans_id=46971&peptide_id=9811&scanf=2422&charge=2&value=sp|P0DMV9|HS71B_HUMAN	16	/core/www/modules/match_peptides/blast_html4.php?run_id=46971&search_id=48489&scans_id=46971&peptide_id=9811&scanf=2422&charge=2&value=16	K.YKAEDEVQRER.V	/core/www/modules/show_out/show_out_wrapper.php?run_id=46971&search_id=48489&scans_id=46971&peptide_id=9811&scanf=2422&charge=2&value=K.YKAEDEVQRER.V	HSPA1B
2435	2	2.129	0.257	14/20	/core/www/modules//sdig/index.php?run_id=46971&search_id=48489&scans_id=46971&peptide_id=9823&scanf=2435&charge=2&value=14/20	sp|P62736|ACTA_HUMAN	/core/www/modules//consensus/?run_id=46971&search_id=48489&scans_id=46971&peptide_id=9823&scanf=2435&charge=2&value=sp|P62736|ACTA_HUMAN	39	/core/www/modules/match_peptides/blast_html4.php?run_id=46971&search_id=48489&scans_id=46971&peptide_id=9823&scanf=2435&charge=2&value=39	R.HQGVM*VGM*GQK.D	/core/www/modules/show_out/show_out_wrapper.php?run_id=46971&search_id=48489&scans_id=46971&peptide_id=9823&scanf=2435&charge=2&value=R.HQGVM*VGM*GQK.D	ACTA2
2454	2	2.423	0.305	14/16	/core/www/modules//sdig/index.php?run_id=46971&search_id=48489&scans_id=46971&peptide_id=9840&scanf=2454&charge=2&value=14/16	sp|P34931|HS71L_HUMAN	/core/www/modules//consensus/?run_id=46971&search_id=48489&scans_id=46971&peptide_id=9840&scanf=2454&charge=2&value=sp|P34931|HS71L_HUMAN	23	/core/www/modules/match_peptides/blast_html4.php?run_id=46971&search_id=48489&scans_id=46971&peptide_id=9840&scanf=2454&charge=2&value=23	K.YKAEDEVQR.E	/core/www/modules/show_out/show_out_wrapper.php?run_id=46971&search_id=48489&scans_id=46971&peptide_id=9840&scanf=2454&charge=2&value=K.YKAEDEVQR.E	HSPA1L
2457	2	2.331	0.407	13/22	/core/www/modules//sdig/index.php?run_id=46971&search_id=48489&scans_id=46971&peptide_id=9843&scanf=2457&charge=2&value=13/22	sp|P62736|ACTA_HUMAN	/core/www/modules//consensus/?run_id=46971&search_id=48489&scans_id=46971&peptide_id=9843&scanf=2457&charge=2&value=sp|P62736|ACTA_HUMAN	38	/core/www/modules/match_peptides/blast_html4.php?run_id=46971&search_id=48489&scans_id=46971&peptide_id=9843&scanf=2457&charge=2&value=38	K.DSYVGDEAQSKR.G	/core/www/modules/show_out/show_out_wrapper.php?run_id=46971&search_id=48489&scans_id=46971&peptide_id=9843&scanf=2457&charge=2&value=K.DSYVGDEAQSKR.G	ACTA2
2461	2	2.184	0.063	2020-12-16	/core/www/modules//sdig/index.php?run_id=46971&search_id=48489&scans_id=46971&peptide_id=9846&scanf=2461&charge=2&value=12/16	sp|Q9H040|SPRTN_HUMAN	/core/www/modules//consensus/?run_id=46971&search_id=48489&scans_id=46971&peptide_id=9846&scanf=2461&charge=2&value=sp|Q9H040|SPRTN_HUMAN	2	/core/www/modules/match_peptides/blast_html4.php?run_id=46971&search_id=48489&scans_id=46971&peptide_id=9846&scanf=2461&charge=2&value=2	K.IKEPENYSK.K	/core/www/modules/show_out/show_out_wrapper.php?run_id=46971&search_id=48489&scans_id=46971&peptide_id=9846&scanf=2461&charge=2&value=K.IKEPENYSK.K	SPRTN
2462	2	1.956	0.058	2020-10-18	/core/www/modules//sdig/index.php?run_id=46971&search_id=48489&scans_id=46971&peptide_id=9847&scanf=2462&charge=2&value=10/18	sp|Q9H040|SPRTN_HUMAN	/core/www/modules//consensus/?run_id=46971&search_id=48489&scans_id=46971&peptide_id=9847&scanf=2462&charge=2&value=sp|Q9H040|SPRTN_HUMAN	2	/core/www/modules/match_peptides/blast_html4.php?run_id=46971&search_id=48489&scans_id=46971&peptide_id=9847&scanf=2462&charge=2&value=2	K.IKEPENYSKK.G	/core/www/modules/show_out/show_out_wrapper.php?run_id=46971&search_id=48489&scans_id=46971&peptide_id=9847&scanf=2462&charge=2&value=K.IKEPENYSKK.G	SPRTN
2487	2	2.224	0.423	2020-11-22	/core/www/modules//sdig/index.php?run_id=46971&search_id=48489&scans_id=46971&peptide_id=9870&scanf=2487&charge=2&value=11/22	sp|P62736|ACTA_HUMAN	/core/www/modules//consensus/?run_id=46971&search_id=48489&scans_id=46971&peptide_id=9870&scanf=2487&charge=2&value=sp|P62736|ACTA_HUMAN	38	/core/www/modules/match_peptides/blast_html4.php?run_id=46971&search_id=48489&scans_id=46971&peptide_id=9870&scanf=2487&charge=2&value=38	K.DSYVGDEAQSKR.G	/core/www/modules/show_out/show_out_wrapper.php?run_id=46971&search_id=48489&scans_id=46971&peptide_id=9870&scanf=2487&charge=2&value=K.DSYVGDEAQSKR.G	ACTA2
2502	2	2.143	0.306	2020-11-20	/core/www/modules//sdig/index.php?run_id=46971&search_id=48489&scans_id=46971&peptide_id=9883&scanf=2502&charge=2&value=11/20	sp|P0DMV9|HS71B_HUMAN	/core/www/modules//consensus/?run_id=46971&search_id=48489&scans_id=46971&peptide_id=9883&scanf=2502&charge=2&value=sp|P0DMV9|HS71B_HUMAN	16	/core/www/modules/match_peptides/blast_html4.php?run_id=46971&search_id=48489&scans_id=46971&peptide_id=9883&scanf=2502&charge=2&value=16	K.YKAEDEVQRER.V	/core/www/modules/show_out/show_out_wrapper.php?run_id=46971&search_id=48489&scans_id=46971&peptide_id=9883&scanf=2502&charge=2&value=K.YKAEDEVQRER.V	HSPA1B
2511	2	2.457	0.272	16/20	/core/www/modules//sdig/index.php?run_id=46971&search_id=48489&scans_id=46971&peptide_id=9891&scanf=2511&charge=2&value=16/20	sp|P62736|ACTA_HUMAN	/core/www/modules//consensus/?run_id=46971&search_id=48489&scans_id=46971&peptide_id=9891&scanf=2511&charge=2&value=sp|P62736|ACTA_HUMAN	39	/core/www/modules/match_peptides/blast_html4.php?run_id=46971&search_id=48489&scans_id=46971&peptide_id=9891&scanf=2511&charge=2&value=39	R.HQGVM*VGM*GQK.D	/core/www/modules/show_out/show_out_wrapper.php?run_id=46971&search_id=48489&scans_id=46971&peptide_id=9891&scanf=2511&charge=2&value=R.HQGVM*VGM*GQK.D	ACTA2
2528	2	2.593	0.36	13/16	/core/www/modules//sdig/index.php?run_id=46971&search_id=48489&scans_id=46971&peptide_id=9907&scanf=2528&charge=2&value=13/16	sp|P34931|HS71L_HUMAN	/core/www/modules//consensus/?run_id=46971&search_id=48489&scans_id=46971&peptide_id=9907&scanf=2528&charge=2&value=sp|P34931|HS71L_HUMAN	23	/core/www/modules/match_peptides/blast_html4.php?run_id=46971&search_id=48489&scans_id=46971&peptide_id=9907&scanf=2528&charge=2&value=23	K.YKAEDEVQR.E	/core/www/modules/show_out/show_out_wrapper.php?run_id=46971&search_id=48489&scans_id=46971&peptide_id=9907&scanf=2528&charge=2&value=K.YKAEDEVQR.E	HSPA1L
2533	2	2.117	0.41	14/22	/core/www/modules//sdig/index.php?run_id=46971&search_id=48489&scans_id=46971&peptide_id=9912&scanf=2533&charge=2&value=14/22	sp|P62736|ACTA_HUMAN	/core/www/modules//consensus/?run_id=46971&search_id=48489&scans_id=46971&peptide_id=9912&scanf=2533&charge=2&value=sp|P62736|ACTA_HUMAN	38	/core/www/modules/match_peptides/blast_html4.php?run_id=46971&search_id=48489&scans_id=46971&peptide_id=9912&scanf=2533&charge=2&value=38	K.DSYVGDEAQSKR.G	/core/www/modules/show_out/show_out_wrapper.php?run_id=46971&search_id=48489&scans_id=46971&peptide_id=9912&scanf=2533&charge=2&value=K.DSYVGDEAQSKR.G	ACTA2
2540	2	2.334	0.072	2020-12-18	/core/www/modules//sdig/index.php?run_id=46971&search_id=48489&scans_id=46971&peptide_id=9918&scanf=2540&charge=2&value=12/18	sp|Q9H040|SPRTN_HUMAN	/core/www/modules//consensus/?run_id=46971&search_id=48489&scans_id=46971&peptide_id=9918&scanf=2540&charge=2&value=sp|Q9H040|SPRTN_HUMAN	2	/core/www/modules/match_peptides/blast_html4.php?run_id=46971&search_id=48489&scans_id=46971&peptide_id=9918&scanf=2540&charge=2&value=2	K.IKEPENYSKK.G	/core/www/modules/show_out/show_out_wrapper.php?run_id=46971&search_id=48489&scans_id=46971&peptide_id=9918&scanf=2540&charge=2&value=K.IKEPENYSKK.G	SPRTN
2580	2	1.843	0.13	2020-10-20	/core/www/modules//sdig/index.php?run_id=46971&search_id=48489&scans_id=46971&peptide_id=9955&scanf=2580&charge=2&value=10/20	sp|P0DMV9|HS71B_HUMAN	/core/www/modules//consensus/?run_id=46971&search_id=48489&scans_id=46971&peptide_id=9955&scanf=2580&charge=2&value=sp|P0DMV9|HS71B_HUMAN	16	/core/www/modules/match_peptides/blast_html4.php?run_id=46971&search_id=48489&scans_id=46971&peptide_id=9955&scanf=2580&charge=2&value=16	K.YKAEDEVQRER.V	/core/www/modules/show_out/show_out_wrapper.php?run_id=46971&search_id=48489&scans_id=46971&peptide_id=9955&scanf=2580&charge=2&value=K.YKAEDEVQRER.V	HSPA1B
2604	2	1.927	0.219	2020-12-22	/core/www/modules//sdig/index.php?run_id=46971&search_id=48489&scans_id=46971&peptide_id=9977&scanf=2604&charge=2&value=12/22	sp|P62736|ACTA_HUMAN	/core/www/modules//consensus/?run_id=46971&search_id=48489&scans_id=46971&peptide_id=9977&scanf=2604&charge=2&value=sp|P62736|ACTA_HUMAN	38	/core/www/modules/match_peptides/blast_html4.php?run_id=46971&search_id=48489&scans_id=46971&peptide_id=9977&scanf=2604&charge=2&value=38	K.DSYVGDEAQSKR.G	/core/www/modules/show_out/show_out_wrapper.php?run_id=46971&search_id=48489&scans_id=46971&peptide_id=9977&scanf=2604&charge=2&value=K.DSYVGDEAQSKR.G	ACTA2
2611	2	2.842	0.415	13/16	/core/www/modules//sdig/index.php?run_id=46971&search_id=48489&scans_id=46971&peptide_id=9983&scanf=2611&charge=2&value=13/16	sp|P34931|HS71L_HUMAN	/core/www/modules//consensus/?run_id=46971&search_id=48489&scans_id=46971&peptide_id=9983&scanf=2611&charge=2&value=sp|P34931|HS71L_HUMAN	23	/core/www/modules/match_peptides/blast_html4.php?run_id=46971&search_id=48489&scans_id=46971&peptide_id=9983&scanf=2611&charge=2&value=23	K.YKAEDEVQR.E	/core/www/modules/show_out/show_out_wrapper.php?run_id=46971&search_id=48489&scans_id=46971&peptide_id=9983&scanf=2611&charge=2&value=K.YKAEDEVQR.E	HSPA1L
2618	2	2.114	0.027	2020-12-18	/core/www/modules//sdig/index.php?run_id=46971&search_id=48489&scans_id=46971&peptide_id=9989&scanf=2618&charge=2&value=12/18	sp|Q9H040|SPRTN_HUMAN	/core/www/modules//consensus/?run_id=46971&search_id=48489&scans_id=46971&peptide_id=9989&scanf=2618&charge=2&value=sp|Q9H040|SPRTN_HUMAN	2	/core/www/modules/match_peptides/blast_html4.php?run_id=46971&search_id=48489&scans_id=46971&peptide_id=9989&scanf=2618&charge=2&value=2	K.IKEPENYSKK.G	/core/www/modules/show_out/show_out_wrapper.php?run_id=46971&search_id=48489&scans_id=46971&peptide_id=9989&scanf=2618&charge=2&value=K.IKEPENYSKK.G	SPRTN
2648	2	2.096	0.221	13/22	/core/www/modules//sdig/index.php?run_id=46971&search_id=48489&scans_id=46971&peptide_id=10016&scanf=2648&charge=2&value=13/22	sp|P62736|ACTA_HUMAN	/core/www/modules//consensus/?run_id=46971&search_id=48489&scans_id=46971&peptide_id=10016&scanf=2648&charge=2&value=sp|P62736|ACTA_HUMAN	38	/core/www/modules/match_peptides/blast_html4.php?run_id=46971&search_id=48489&scans_id=46971&peptide_id=10016&scanf=2648&charge=2&value=38	K.DSYVGDEAQSKR.G	/core/www/modules/show_out/show_out_wrapper.php?run_id=46971&search_id=48489&scans_id=46971&peptide_id=10016&scanf=2648&charge=2&value=K.DSYVGDEAQSKR.G	ACTA2
2652	2	2.118	0.089	2020-12-20	/core/www/modules//sdig/index.php?run_id=46971&search_id=48489&scans_id=46971&peptide_id=10019&scanf=2652&charge=2&value=12/20	sp|P0DMV9|HS71B_HUMAN	/core/www/modules//consensus/?run_id=46971&search_id=48489&scans_id=46971&peptide_id=10019&scanf=2652&charge=2&value=sp|P0DMV9|HS71B_HUMAN	16	/core/www/modules/match_peptides/blast_html4.php?run_id=46971&search_id=48489&scans_id=46971&peptide_id=10019&scanf=2652&charge=2&value=16	K.YKAEDEVQRER.V	/core/www/modules/show_out/show_out_wrapper.php?run_id=46971&search_id=48489&scans_id=46971&peptide_id=10019&scanf=2652&charge=2&value=K.YKAEDEVQRER.V	HSPA1B
2653	2	1.736	0.031	2020-09-12	/core/www/modules//sdig/index.php?run_id=46971&search_id=48489&scans_id=46971&peptide_id=10020&scanf=2653&charge=2&value=9/12	sp|P34931|HS71L_HUMAN	/core/www/modules//consensus/?run_id=46971&search_id=48489&scans_id=46971&peptide_id=10020&scanf=2653&charge=2&value=sp|P34931|HS71L_HUMAN	24	/core/www/modules/match_peptides/blast_html4.php?run_id=46971&search_id=48489&scans_id=46971&peptide_id=10020&scanf=2653&charge=2&value=24	R.NSTIPTK.Q	/core/www/modules/show_out/show_out_wrapper.php?run_id=46971&search_id=48489&scans_id=46971&peptide_id=10020&scanf=2653&charge=2&value=R.NSTIPTK.Q	HSPA1L
2674	2	1.639	0.172	2020-11-22	/core/www/modules//sdig/index.php?run_id=46971&search_id=48489&scans_id=46971&peptide_id=10039&scanf=2674&charge=2&value=11/22	sp|P62736|ACTA_HUMAN	/core/www/modules//consensus/?run_id=46971&search_id=48489&scans_id=46971&peptide_id=10039&scanf=2674&charge=2&value=sp|P62736|ACTA_HUMAN	38	/core/www/modules/match_peptides/blast_html4.php?run_id=46971&search_id=48489&scans_id=46971&peptide_id=10039&scanf=2674&charge=2&value=38	K.DSYVGDEAQSKR.G	/core/www/modules/show_out/show_out_wrapper.php?run_id=46971&search_id=48489&scans_id=46971&peptide_id=10039&scanf=2674&charge=2&value=K.DSYVGDEAQSKR.G	ACTA2
2681	2	2.4	0.393	14/16	/core/www/modules//sdig/index.php?run_id=46971&search_id=48489&scans_id=46971&peptide_id=10045&scanf=2681&charge=2&value=14/16	sp|P34931|HS71L_HUMAN	/core/www/modules//consensus/?run_id=46971&search_id=48489&scans_id=46971&peptide_id=10045&scanf=2681&charge=2&value=sp|P34931|HS71L_HUMAN	23	/core/www/modules/match_peptides/blast_html4.php?run_id=46971&search_id=48489&scans_id=46971&peptide_id=10045&scanf=2681&charge=2&value=23	K.YKAEDEVQR.E	/core/www/modules/show_out/show_out_wrapper.php?run_id=46971&search_id=48489&scans_id=46971&peptide_id=10045&scanf=2681&charge=2&value=K.YKAEDEVQR.E	HSPA1L
2691	2	2.406	0.132	2020-11-16	/core/www/modules//sdig/index.php?run_id=46971&search_id=48489&scans_id=46971&peptide_id=10054&scanf=2691&charge=2&value=11/16	sp|Q9H040|SPRTN_HUMAN	/core/www/modules//consensus/?run_id=46971&search_id=48489&scans_id=46971&peptide_id=10054&scanf=2691&charge=2&value=sp|Q9H040|SPRTN_HUMAN	2	/core/www/modules/match_peptides/blast_html4.php?run_id=46971&search_id=48489&scans_id=46971&peptide_id=10054&scanf=2691&charge=2&value=2	K.IKEPENYSK.K	/core/www/modules/show_out/show_out_wrapper.php?run_id=46971&search_id=48489&scans_id=46971&peptide_id=10054&scanf=2691&charge=2&value=K.IKEPENYSK.K	SPRTN
2692	2	2.056	0.009	2020-11-18	/core/www/modules//sdig/index.php?run_id=46971&search_id=48489&scans_id=46971&peptide_id=10055&scanf=2692&charge=2&value=11/18	sp|Q9H040|SPRTN_HUMAN	/core/www/modules//consensus/?run_id=46971&search_id=48489&scans_id=46971&peptide_id=10055&scanf=2692&charge=2&value=sp|Q9H040|SPRTN_HUMAN	2	/core/www/modules/match_peptides/blast_html4.php?run_id=46971&search_id=48489&scans_id=46971&peptide_id=10055&scanf=2692&charge=2&value=2	K.IKEPENYSKK.G	/core/www/modules/show_out/show_out_wrapper.php?run_id=46971&search_id=48489&scans_id=46971&peptide_id=10055&scanf=2692&charge=2&value=K.IKEPENYSKK.G	SPRTN
2723	2	2.695	0.242	14/20	/core/www/modules//sdig/index.php?run_id=46971&search_id=48489&scans_id=46971&peptide_id=10083&scanf=2723&charge=2&value=14/20	sp|P0DMV9|HS71B_HUMAN	/core/www/modules//consensus/?run_id=46971&search_id=48489&scans_id=46971&peptide_id=10083&scanf=2723&charge=2&value=sp|P0DMV9|HS71B_HUMAN	16	/core/www/modules/match_peptides/blast_html4.php?run_id=46971&search_id=48489&scans_id=46971&peptide_id=10083&scanf=2723&charge=2&value=16	K.YKAEDEVQRER.V	/core/www/modules/show_out/show_out_wrapper.php?run_id=46971&search_id=48489&scans_id=46971&peptide_id=10083&scanf=2723&charge=2&value=K.YKAEDEVQRER.V	HSPA1B
2749	2	1.885	0.084	2020-12-22	/core/www/modules//sdig/index.php?run_id=46971&search_id=48489&scans_id=46971&peptide_id=10106&scanf=2749&charge=2&value=12/22	sp|P62736|ACTA_HUMAN	/core/www/modules//consensus/?run_id=46971&search_id=48489&scans_id=46971&peptide_id=10106&scanf=2749&charge=2&value=sp|P62736|ACTA_HUMAN	38	/core/www/modules/match_peptides/blast_html4.php?run_id=46971&search_id=48489&scans_id=46971&peptide_id=10106&scanf=2749&charge=2&value=38	K.DSYVGDEAQSKR.G	/core/www/modules/show_out/show_out_wrapper.php?run_id=46971&search_id=48489&scans_id=46971&peptide_id=10106&scanf=2749&charge=2&value=K.DSYVGDEAQSKR.G	ACTA2
2796	2	2.547	0.348	14/20	/core/www/modules//sdig/index.php?run_id=46971&search_id=48489&scans_id=46971&peptide_id=10147&scanf=2796&charge=2&value=14/20	sp|P0DMV9|HS71B_HUMAN	/core/www/modules//consensus/?run_id=46971&search_id=48489&scans_id=46971&peptide_id=10147&scanf=2796&charge=2&value=sp|P0DMV9|HS71B_HUMAN	16	/core/www/modules/match_peptides/blast_html4.php?run_id=46971&search_id=48489&scans_id=46971&peptide_id=10147&scanf=2796&charge=2&value=16	K.YKAEDEVQRER.V	/core/www/modules/show_out/show_out_wrapper.php?run_id=46971&search_id=48489&scans_id=46971&peptide_id=10147&scanf=2796&charge=2&value=K.YKAEDEVQRER.V	HSPA1B
2797	2	1.73	0.106	2020-09-12	/core/www/modules//sdig/index.php?run_id=46971&search_id=48489&scans_id=46971&peptide_id=10148&scanf=2797&charge=2&value=9/12	sp|P34931|HS71L_HUMAN	/core/www/modules//consensus/?run_id=46971&search_id=48489&scans_id=46971&peptide_id=10148&scanf=2797&charge=2&value=sp|P34931|HS71L_HUMAN	24	/core/www/modules/match_peptides/blast_html4.php?run_id=46971&search_id=48489&scans_id=46971&peptide_id=10148&scanf=2797&charge=2&value=24	R.NSTIPTK.Q	/core/www/modules/show_out/show_out_wrapper.php?run_id=46971&search_id=48489&scans_id=46971&peptide_id=10148&scanf=2797&charge=2&value=R.NSTIPTK.Q	HSPA1L
2826	2	2.331	0.283	13/22	/core/www/modules//sdig/index.php?run_id=46971&search_id=48489&scans_id=46971&peptide_id=10174&scanf=2826&charge=2&value=13/22	sp|P62736|ACTA_HUMAN	/core/www/modules//consensus/?run_id=46971&search_id=48489&scans_id=46971&peptide_id=10174&scanf=2826&charge=2&value=sp|P62736|ACTA_HUMAN	38	/core/www/modules/match_peptides/blast_html4.php?run_id=46971&search_id=48489&scans_id=46971&peptide_id=10174&scanf=2826&charge=2&value=38	K.DSYVGDEAQSKR.G	/core/www/modules/show_out/show_out_wrapper.php?run_id=46971&search_id=48489&scans_id=46971&peptide_id=10174&scanf=2826&charge=2&value=K.DSYVGDEAQSKR.G	ACTA2
2836	2	2.371	0.169	13/16	/core/www/modules//sdig/index.php?run_id=46971&search_id=48489&scans_id=46971&peptide_id=10183&scanf=2836&charge=2&value=13/16	sp|Q9H040|SPRTN_HUMAN	/core/www/modules//consensus/?run_id=46971&search_id=48489&scans_id=46971&peptide_id=10183&scanf=2836&charge=2&value=sp|Q9H040|SPRTN_HUMAN	2	/core/www/modules/match_peptides/blast_html4.php?run_id=46971&search_id=48489&scans_id=46971&peptide_id=10183&scanf=2836&charge=2&value=2	K.IKEPENYSK.K	/core/www/modules/show_out/show_out_wrapper.php?run_id=46971&search_id=48489&scans_id=46971&peptide_id=10183&scanf=2836&charge=2&value=K.IKEPENYSK.K	SPRTN
2867	2	2.576	0.28	13/20	/core/www/modules//sdig/index.php?run_id=46971&search_id=48489&scans_id=46971&peptide_id=10211&scanf=2867&charge=2&value=13/20	sp|P0DMV9|HS71B_HUMAN	/core/www/modules//consensus/?run_id=46971&search_id=48489&scans_id=46971&peptide_id=10211&scanf=2867&charge=2&value=sp|P0DMV9|HS71B_HUMAN	16	/core/www/modules/match_peptides/blast_html4.php?run_id=46971&search_id=48489&scans_id=46971&peptide_id=10211&scanf=2867&charge=2&value=16	K.YKAEDEVQRER.V	/core/www/modules/show_out/show_out_wrapper.php?run_id=46971&search_id=48489&scans_id=46971&peptide_id=10211&scanf=2867&charge=2&value=K.YKAEDEVQRER.V	HSPA1B
2904	2	1.57	0.05	2020-10-22	/core/www/modules//sdig/index.php?run_id=46971&search_id=48489&scans_id=46971&peptide_id=10244&scanf=2904&charge=2&value=10/22	sp|P62736|ACTA_HUMAN	/core/www/modules//consensus/?run_id=46971&search_id=48489&scans_id=46971&peptide_id=10244&scanf=2904&charge=2&value=sp|P62736|ACTA_HUMAN	38	/core/www/modules/match_peptides/blast_html4.php?run_id=46971&search_id=48489&scans_id=46971&peptide_id=10244&scanf=2904&charge=2&value=38	K.DSYVGDEAQSKR.G	/core/www/modules/show_out/show_out_wrapper.php?run_id=46971&search_id=48489&scans_id=46971&peptide_id=10244&scanf=2904&charge=2&value=K.DSYVGDEAQSKR.G	ACTA2
2912	2	2.1	0.136	2020-11-16	/core/www/modules//sdig/index.php?run_id=46971&search_id=48489&scans_id=46971&peptide_id=10251&scanf=2912&charge=2&value=11/16	sp|Q9H040|SPRTN_HUMAN	/core/www/modules//consensus/?run_id=46971&search_id=48489&scans_id=46971&peptide_id=10251&scanf=2912&charge=2&value=sp|Q9H040|SPRTN_HUMAN	2	/core/www/modules/match_peptides/blast_html4.php?run_id=46971&search_id=48489&scans_id=46971&peptide_id=10251&scanf=2912&charge=2&value=2	K.IKEPENYSK.K	/core/www/modules/show_out/show_out_wrapper.php?run_id=46971&search_id=48489&scans_id=46971&peptide_id=10251&scanf=2912&charge=2&value=K.IKEPENYSK.K	SPRTN
2931	2	1.968	0.05	2020-09-14	/core/www/modules//sdig/index.php?run_id=46971&search_id=48489&scans_id=46971&peptide_id=10268&scanf=2931&charge=2&value=9/14	sp|P68371|TBB4B_HUMAN	/core/www/modules//consensus/?run_id=46971&search_id=48489&scans_id=46971&peptide_id=10268&scanf=2931&charge=2&value=sp|P68371|TBB4B_HUMAN	34	/core/www/modules/match_peptides/blast_html4.php?run_id=46971&search_id=48489&scans_id=46971&peptide_id=10268&scanf=2931&charge=2&value=34	K.IREEYPDR.I	/core/www/modules/show_out/show_out_wrapper.php?run_id=46971&search_id=48489&scans_id=46971&peptide_id=10268&scanf=2931&charge=2&value=K.IREEYPDR.I	TUBB4B
2939	2	2.382	0.164	13/20	/core/www/modules//sdig/index.php?run_id=46971&search_id=48489&scans_id=46971&peptide_id=10275&scanf=2939&charge=2&value=13/20	sp|P0DMV9|HS71B_HUMAN	/core/www/modules//consensus/?run_id=46971&search_id=48489&scans_id=46971&peptide_id=10275&scanf=2939&charge=2&value=sp|P0DMV9|HS71B_HUMAN	16	/core/www/modules/match_peptides/blast_html4.php?run_id=46971&search_id=48489&scans_id=46971&peptide_id=10275&scanf=2939&charge=2&value=16	K.YKAEDEVQRER.V	/core/www/modules/show_out/show_out_wrapper.php?run_id=46971&search_id=48489&scans_id=46971&peptide_id=10275&scanf=2939&charge=2&value=K.YKAEDEVQRER.V	HSPA1B
2940	2	1.9	0.082	2020-09-12	/core/www/modules//sdig/index.php?run_id=46971&search_id=48489&scans_id=46971&peptide_id=10276&scanf=2940&charge=2&value=9/12	sp|Q9H040|SPRTN_HUMAN	/core/www/modules//consensus/?run_id=46971&search_id=48489&scans_id=46971&peptide_id=10276&scanf=2940&charge=2&value=sp|Q9H040|SPRTN_HUMAN	1	/core/www/modules/match_peptides/blast_html4.php?run_id=46971&search_id=48489&scans_id=46971&peptide_id=10276&scanf=2940&charge=2&value=1	R.VSFANQK.A	/core/www/modules/show_out/show_out_wrapper.php?run_id=46971&search_id=48489&scans_id=46971&peptide_id=10276&scanf=2940&charge=2&value=R.VSFANQK.A	SPRTN
2971	2	1.891	0.21	2020-10-18	/core/www/modules//sdig/index.php?run_id=46971&search_id=48489&scans_id=46971&peptide_id=10305&scanf=2971&charge=2&value=10/18	sp|P50402|EMD_HUMAN	/core/www/modules//consensus/?run_id=46971&search_id=48489&scans_id=46971&peptide_id=10305&scanf=2971&charge=2&value=sp|P50402|EMD_HUMAN	1	/core/www/modules/match_peptides/blast_html4.php?run_id=46971&search_id=48489&scans_id=46971&peptide_id=10305&scanf=2971&charge=2&value=1	R.APGAGLGQDR.Q	/core/www/modules/show_out/show_out_wrapper.php?run_id=46971&search_id=48489&scans_id=46971&peptide_id=10305&scanf=2971&charge=2&value=R.APGAGLGQDR.Q	EMD
2980	2	2.276	0.452	13/22	/core/www/modules//sdig/index.php?run_id=46971&search_id=48489&scans_id=46971&peptide_id=10313&scanf=2980&charge=2&value=13/22	sp|P62736|ACTA_HUMAN	/core/www/modules//consensus/?run_id=46971&search_id=48489&scans_id=46971&peptide_id=10313&scanf=2980&charge=2&value=sp|P62736|ACTA_HUMAN	38	/core/www/modules/match_peptides/blast_html4.php?run_id=46971&search_id=48489&scans_id=46971&peptide_id=10313&scanf=2980&charge=2&value=38	K.DSYVGDEAQSKR.G	/core/www/modules/show_out/show_out_wrapper.php?run_id=46971&search_id=48489&scans_id=46971&peptide_id=10313&scanf=2980&charge=2&value=K.DSYVGDEAQSKR.G	ACTA2
2985	2	2.275	0.163	2020-11-16	/core/www/modules//sdig/index.php?run_id=46971&search_id=48489&scans_id=46971&peptide_id=10317&scanf=2985&charge=2&value=11/16	sp|Q9H040|SPRTN_HUMAN	/core/www/modules//consensus/?run_id=46971&search_id=48489&scans_id=46971&peptide_id=10317&scanf=2985&charge=2&value=sp|Q9H040|SPRTN_HUMAN	2	/core/www/modules/match_peptides/blast_html4.php?run_id=46971&search_id=48489&scans_id=46971&peptide_id=10317&scanf=2985&charge=2&value=2	K.IKEPENYSK.K	/core/www/modules/show_out/show_out_wrapper.php?run_id=46971&search_id=48489&scans_id=46971&peptide_id=10317&scanf=2985&charge=2&value=K.IKEPENYSK.K	SPRTN
3000	2	2.687	0.196	2020-11-14	/core/www/modules//sdig/index.php?run_id=46971&search_id=48489&scans_id=46971&peptide_id=10330&scanf=3000&charge=2&value=11/14	sp|P68371|TBB4B_HUMAN	/core/www/modules//consensus/?run_id=46971&search_id=48489&scans_id=46971&peptide_id=10330&scanf=3000&charge=2&value=sp|P68371|TBB4B_HUMAN	34	/core/www/modules/match_peptides/blast_html4.php?run_id=46971&search_id=48489&scans_id=46971&peptide_id=10330&scanf=3000&charge=2&value=34	K.IREEYPDR.I	/core/www/modules/show_out/show_out_wrapper.php?run_id=46971&search_id=48489&scans_id=46971&peptide_id=10330&scanf=3000&charge=2&value=K.IREEYPDR.I	TUBB4B
3012	2	2.275	0.173	13/20	/core/www/modules//sdig/index.php?run_id=46971&search_id=48489&scans_id=46971&peptide_id=10341&scanf=3012&charge=2&value=13/20	sp|P0DMV9|HS71B_HUMAN	/core/www/modules//consensus/?run_id=46971&search_id=48489&scans_id=46971&peptide_id=10341&scanf=3012&charge=2&value=sp|P0DMV9|HS71B_HUMAN	16	/core/www/modules/match_peptides/blast_html4.php?run_id=46971&search_id=48489&scans_id=46971&peptide_id=10341&scanf=3012&charge=2&value=16	K.YKAEDEVQRER.V	/core/www/modules/show_out/show_out_wrapper.php?run_id=46971&search_id=48489&scans_id=46971&peptide_id=10341&scanf=3012&charge=2&value=K.YKAEDEVQRER.V	HSPA1B
3020	2	2.183	0.336	15/26	/core/www/modules//sdig/index.php?run_id=46971&search_id=48489&scans_id=46971&peptide_id=10349&scanf=3020&charge=2&value=15/26	sp|P22695|QCR2_HUMAN	/core/www/modules//consensus/?run_id=46971&search_id=48489&scans_id=46971&peptide_id=10349&scanf=3020&charge=2&value=sp|P22695|QCR2_HUMAN	2	/core/www/modules/match_peptides/blast_html4.php?run_id=46971&search_id=48489&scans_id=46971&peptide_id=10349&scanf=3020&charge=2&value=2	R.GSNTTSHLHQAVAK.A	/core/www/modules/show_out/show_out_wrapper.php?run_id=46971&search_id=48489&scans_id=46971&peptide_id=10349&scanf=3020&charge=2&value=R.GSNTTSHLHQAVAK.A	UQCRC2
3029	2	1.707	0.15	2020-07-12	/core/www/modules//sdig/index.php?run_id=46971&search_id=48489&scans_id=46971&peptide_id=10357&scanf=3029&charge=2&value=7/12	sp|Q9H040|SPRTN_HUMAN	/core/www/modules//consensus/?run_id=46971&search_id=48489&scans_id=46971&peptide_id=10357&scanf=3029&charge=2&value=sp|Q9H040|SPRTN_HUMAN	1	/core/www/modules/match_peptides/blast_html4.php?run_id=46971&search_id=48489&scans_id=46971&peptide_id=10357&scanf=3029&charge=2&value=1	R.VSFANQK.A	/core/www/modules/show_out/show_out_wrapper.php?run_id=46971&search_id=48489&scans_id=46971&peptide_id=10357&scanf=3029&charge=2&value=R.VSFANQK.A	SPRTN
3037	2	2.061	0.19	2020-11-16	/core/www/modules//sdig/index.php?run_id=46971&search_id=48489&scans_id=46971&peptide_id=10364&scanf=3037&charge=2&value=11/16	sp|Q9NVI7|ATD3A_HUMAN	/core/www/modules//consensus/?run_id=46971&search_id=48489&scans_id=46971&peptide_id=10364&scanf=3037&charge=2&value=sp|Q9NVI7|ATD3A_HUMAN	2	/core/www/modules/match_peptides/blast_html4.php?run_id=46971&search_id=48489&scans_id=46971&peptide_id=10364&scanf=3037&charge=2&value=2	R.GLGDRPAPK.D	/core/www/modules/show_out/show_out_wrapper.php?run_id=46971&search_id=48489&scans_id=46971&peptide_id=10364&scanf=3037&charge=2&value=R.GLGDRPAPK.D	ATAD3A
3053	2	1.871	0.268	2020-09-22	/core/www/modules//sdig/index.php?run_id=46971&search_id=48489&scans_id=46971&peptide_id=10378&scanf=3053&charge=2&value=9/22	sp|P62736|ACTA_HUMAN	/core/www/modules//consensus/?run_id=46971&search_id=48489&scans_id=46971&peptide_id=10378&scanf=3053&charge=2&value=sp|P62736|ACTA_HUMAN	38	/core/www/modules/match_peptides/blast_html4.php?run_id=46971&search_id=48489&scans_id=46971&peptide_id=10378&scanf=3053&charge=2&value=38	K.DSYVGDEAQSKR.G	/core/www/modules/show_out/show_out_wrapper.php?run_id=46971&search_id=48489&scans_id=46971&peptide_id=10378&scanf=3053&charge=2&value=K.DSYVGDEAQSKR.G	ACTA2
3060	2	2.005	0.029	2020-11-16	/core/www/modules//sdig/index.php?run_id=46971&search_id=48489&scans_id=46971&peptide_id=10384&scanf=3060&charge=2&value=11/16	sp|Q9H040|SPRTN_HUMAN	/core/www/modules//consensus/?run_id=46971&search_id=48489&scans_id=46971&peptide_id=10384&scanf=3060&charge=2&value=sp|Q9H040|SPRTN_HUMAN	2	/core/www/modules/match_peptides/blast_html4.php?run_id=46971&search_id=48489&scans_id=46971&peptide_id=10384&scanf=3060&charge=2&value=2	K.IKEPENYSK.K	/core/www/modules/show_out/show_out_wrapper.php?run_id=46971&search_id=48489&scans_id=46971&peptide_id=10384&scanf=3060&charge=2&value=K.IKEPENYSK.K	SPRTN
3063	2	3.052	0.434	18/26	/core/www/modules//sdig/index.php?run_id=46971&search_id=48489&scans_id=46971&peptide_id=10387&scanf=3063&charge=2&value=18/26	sp|P22695|QCR2_HUMAN	/core/www/modules//consensus/?run_id=46971&search_id=48489&scans_id=46971&peptide_id=10387&scanf=3063&charge=2&value=sp|P22695|QCR2_HUMAN	2	/core/www/modules/match_peptides/blast_html4.php?run_id=46971&search_id=48489&scans_id=46971&peptide_id=10387&scanf=3063&charge=2&value=2	R.GSNTTSHLHQAVAK.A	/core/www/modules/show_out/show_out_wrapper.php?run_id=46971&search_id=48489&scans_id=46971&peptide_id=10387&scanf=3063&charge=2&value=R.GSNTTSHLHQAVAK.A	UQCRC2
3085	2	2.329	0.185	2020-11-14	/core/www/modules//sdig/index.php?run_id=46971&search_id=48489&scans_id=46971&peptide_id=10406&scanf=3085&charge=2&value=11/14	sp|P68371|TBB4B_HUMAN	/core/www/modules//consensus/?run_id=46971&search_id=48489&scans_id=46971&peptide_id=10406&scanf=3085&charge=2&value=sp|P68371|TBB4B_HUMAN	34	/core/www/modules/match_peptides/blast_html4.php?run_id=46971&search_id=48489&scans_id=46971&peptide_id=10406&scanf=3085&charge=2&value=34	K.IREEYPDR.I	/core/www/modules/show_out/show_out_wrapper.php?run_id=46971&search_id=48489&scans_id=46971&peptide_id=10406&scanf=3085&charge=2&value=K.IREEYPDR.I	TUBB4B
3086	2	2.994	0.46	15/26	/core/www/modules//sdig/index.php?run_id=46971&search_id=48489&scans_id=46971&peptide_id=10407&scanf=3086&charge=2&value=15/26	sp|P22695|QCR2_HUMAN	/core/www/modules//consensus/?run_id=46971&search_id=48489&scans_id=46971&peptide_id=10407&scanf=3086&charge=2&value=sp|P22695|QCR2_HUMAN	2	/core/www/modules/match_peptides/blast_html4.php?run_id=46971&search_id=48489&scans_id=46971&peptide_id=10407&scanf=3086&charge=2&value=2	R.GSNTTSHLHQAVAK.A	/core/www/modules/show_out/show_out_wrapper.php?run_id=46971&search_id=48489&scans_id=46971&peptide_id=10407&scanf=3086&charge=2&value=R.GSNTTSHLHQAVAK.A	UQCRC2
3090	2	1.417	0.135	2020-09-22	/core/www/modules//sdig/index.php?run_id=46971&search_id=48489&scans_id=46971&peptide_id=10411&scanf=3090&charge=2&value=9/22	sp|P62736|ACTA_HUMAN	/core/www/modules//consensus/?run_id=46971&search_id=48489&scans_id=46971&peptide_id=10411&scanf=3090&charge=2&value=sp|P62736|ACTA_HUMAN	38	/core/www/modules/match_peptides/blast_html4.php?run_id=46971&search_id=48489&scans_id=46971&peptide_id=10411&scanf=3090&charge=2&value=38	K.DSYVGDEAQSKR.G	/core/www/modules/show_out/show_out_wrapper.php?run_id=46971&search_id=48489&scans_id=46971&peptide_id=10411&scanf=3090&charge=2&value=K.DSYVGDEAQSKR.G	ACTA2
3101	2	1.967	0.255	2020-07-12	/core/www/modules//sdig/index.php?run_id=46971&search_id=48489&scans_id=46971&peptide_id=10420&scanf=3101&charge=2&value=7/12	sp|Q9H040|SPRTN_HUMAN	/core/www/modules//consensus/?run_id=46971&search_id=48489&scans_id=46971&peptide_id=10420&scanf=3101&charge=2&value=sp|Q9H040|SPRTN_HUMAN	1	/core/www/modules/match_peptides/blast_html4.php?run_id=46971&search_id=48489&scans_id=46971&peptide_id=10420&scanf=3101&charge=2&value=1	R.VSFANQK.A	/core/www/modules/show_out/show_out_wrapper.php?run_id=46971&search_id=48489&scans_id=46971&peptide_id=10420&scanf=3101&charge=2&value=R.VSFANQK.A	SPRTN
3131	2	2.369	0.157	2020-12-16	/core/www/modules//sdig/index.php?run_id=46971&search_id=48489&scans_id=46971&peptide_id=10447&scanf=3131&charge=2&value=12/16	sp|Q9H040|SPRTN_HUMAN	/core/www/modules//consensus/?run_id=46971&search_id=48489&scans_id=46971&peptide_id=10447&scanf=3131&charge=2&value=sp|Q9H040|SPRTN_HUMAN	2	/core/www/modules/match_peptides/blast_html4.php?run_id=46971&search_id=48489&scans_id=46971&peptide_id=10447&scanf=3131&charge=2&value=2	K.IKEPENYSK.K	/core/www/modules/show_out/show_out_wrapper.php?run_id=46971&search_id=48489&scans_id=46971&peptide_id=10447&scanf=3131&charge=2&value=K.IKEPENYSK.K	SPRTN
3156	2	2.582	0.174	2020-11-14	/core/www/modules//sdig/index.php?run_id=46971&search_id=48489&scans_id=46971&peptide_id=10468&scanf=3156&charge=2&value=11/14	sp|P68371|TBB4B_HUMAN	/core/www/modules//consensus/?run_id=46971&search_id=48489&scans_id=46971&peptide_id=10468&scanf=3156&charge=2&value=sp|P68371|TBB4B_HUMAN	34	/core/www/modules/match_peptides/blast_html4.php?run_id=46971&search_id=48489&scans_id=46971&peptide_id=10468&scanf=3156&charge=2&value=34	K.IREEYPDR.I	/core/www/modules/show_out/show_out_wrapper.php?run_id=46971&search_id=48489&scans_id=46971&peptide_id=10468&scanf=3156&charge=2&value=K.IREEYPDR.I	TUBB4B
3158	2	1.722	0.017	2020-10-16	/core/www/modules//sdig/index.php?run_id=46971&search_id=48489&scans_id=46971&peptide_id=10470&scanf=3158&charge=2&value=10/16	sp|P34931|HS71L_HUMAN	/core/www/modules//consensus/?run_id=46971&search_id=48489&scans_id=46971&peptide_id=10470&scanf=3158&charge=2&value=sp|P34931|HS71L_HUMAN	45	/core/www/modules/match_peptides/blast_html4.php?run_id=46971&search_id=48489&scans_id=46971&peptide_id=10470&scanf=3158&charge=2&value=45	K.ITITNDKGR.L	/core/www/modules/show_out/show_out_wrapper.php?run_id=46971&search_id=48489&scans_id=46971&peptide_id=10470&scanf=3158&charge=2&value=K.ITITNDKGR.L	HSPA1L
3179	2	2.094	0.243	2020-09-12	/core/www/modules//sdig/index.php?run_id=46971&search_id=48489&scans_id=46971&peptide_id=10489&scanf=3179&charge=2&value=9/12	sp|Q9H040|SPRTN_HUMAN	/core/www/modules//consensus/?run_id=46971&search_id=48489&scans_id=46971&peptide_id=10489&scanf=3179&charge=2&value=sp|Q9H040|SPRTN_HUMAN	1	/core/www/modules/match_peptides/blast_html4.php?run_id=46971&search_id=48489&scans_id=46971&peptide_id=10489&scanf=3179&charge=2&value=1	R.VSFANQK.A	/core/www/modules/show_out/show_out_wrapper.php?run_id=46971&search_id=48489&scans_id=46971&peptide_id=10489&scanf=3179&charge=2&value=R.VSFANQK.A	SPRTN
3180	2	1.945	0.057	2020-12-14	/core/www/modules//sdig/index.php?run_id=46971&search_id=48489&scans_id=46971&peptide_id=10490&scanf=3180&charge=2&value=12/14	sp|P34931|HS71L_HUMAN	/core/www/modules//consensus/?run_id=46971&search_id=48489&scans_id=46971&peptide_id=10490&scanf=3180&charge=2&value=sp|P34931|HS71L_HUMAN	23	/core/www/modules/match_peptides/blast_html4.php?run_id=46971&search_id=48489&scans_id=46971&peptide_id=10490&scanf=3180&charge=2&value=23	R.LSKEEIER.M	/core/www/modules/show_out/show_out_wrapper.php?run_id=46971&search_id=48489&scans_id=46971&peptide_id=10490&scanf=3180&charge=2&value=R.LSKEEIER.M	HSPA1L
3183	2	1.96	0.007	2020-12-14	/core/www/modules//sdig/index.php?run_id=46971&search_id=48489&scans_id=46971&peptide_id=10493&scanf=3183&charge=2&value=12/14	sp|Q9H040|SPRTN_HUMAN	/core/www/modules//consensus/?run_id=46971&search_id=48489&scans_id=46971&peptide_id=10493&scanf=3183&charge=2&value=sp|Q9H040|SPRTN_HUMAN	1	/core/www/modules/match_peptides/blast_html4.php?run_id=46971&search_id=48489&scans_id=46971&peptide_id=10493&scanf=3183&charge=2&value=1	K.ISLRNSSK.V	/core/www/modules/show_out/show_out_wrapper.php?run_id=46971&search_id=48489&scans_id=46971&peptide_id=10493&scanf=3183&charge=2&value=K.ISLRNSSK.V	SPRTN
3202	2	2.067	0.102	2020-11-16	/core/www/modules//sdig/index.php?run_id=46971&search_id=48489&scans_id=46971&peptide_id=10510&scanf=3202&charge=2&value=11/16	sp|Q9H040|SPRTN_HUMAN	/core/www/modules//consensus/?run_id=46971&search_id=48489&scans_id=46971&peptide_id=10510&scanf=3202&charge=2&value=sp|Q9H040|SPRTN_HUMAN	2	/core/www/modules/match_peptides/blast_html4.php?run_id=46971&search_id=48489&scans_id=46971&peptide_id=10510&scanf=3202&charge=2&value=2	K.IKEPENYSK.K	/core/www/modules/show_out/show_out_wrapper.php?run_id=46971&search_id=48489&scans_id=46971&peptide_id=10510&scanf=3202&charge=2&value=K.IKEPENYSK.K	SPRTN
3228	2	2.633	0.239	2020-11-14	/core/www/modules//sdig/index.php?run_id=46971&search_id=48489&scans_id=46971&peptide_id=10533&scanf=3228&charge=2&value=11/14	sp|P68371|TBB4B_HUMAN	/core/www/modules//consensus/?run_id=46971&search_id=48489&scans_id=46971&peptide_id=10533&scanf=3228&charge=2&value=sp|P68371|TBB4B_HUMAN	34	/core/www/modules/match_peptides/blast_html4.php?run_id=46971&search_id=48489&scans_id=46971&peptide_id=10533&scanf=3228&charge=2&value=34	K.IREEYPDR.I	/core/www/modules/show_out/show_out_wrapper.php?run_id=46971&search_id=48489&scans_id=46971&peptide_id=10533&scanf=3228&charge=2&value=K.IREEYPDR.I	TUBB4B
3229	2	2.311	0.272	2020-11-16	/core/www/modules//sdig/index.php?run_id=46971&search_id=48489&scans_id=46971&peptide_id=10534&scanf=3229&charge=2&value=11/16	sp|P34931|HS71L_HUMAN	/core/www/modules//consensus/?run_id=46971&search_id=48489&scans_id=46971&peptide_id=10534&scanf=3229&charge=2&value=sp|P34931|HS71L_HUMAN	45	/core/www/modules/match_peptides/blast_html4.php?run_id=46971&search_id=48489&scans_id=46971&peptide_id=10534&scanf=3229&charge=2&value=45	K.ITITNDKGR.L	/core/www/modules/show_out/show_out_wrapper.php?run_id=46971&search_id=48489&scans_id=46971&peptide_id=10534&scanf=3229&charge=2&value=K.ITITNDKGR.L	HSPA1L
3250	2	2.736	0.171	13/14	/core/www/modules//sdig/index.php?run_id=46971&search_id=48489&scans_id=46971&peptide_id=10552&scanf=3250&charge=2&value=13/14	sp|P34931|HS71L_HUMAN	/core/www/modules//consensus/?run_id=46971&search_id=48489&scans_id=46971&peptide_id=10552&scanf=3250&charge=2&value=sp|P34931|HS71L_HUMAN	23	/core/www/modules/match_peptides/blast_html4.php?run_id=46971&search_id=48489&scans_id=46971&peptide_id=10552&scanf=3250&charge=2&value=23	R.LSKEEIER.M	/core/www/modules/show_out/show_out_wrapper.php?run_id=46971&search_id=48489&scans_id=46971&peptide_id=10552&scanf=3250&charge=2&value=R.LSKEEIER.M	HSPA1L
3251	2	2.101	0.176	2020-10-12	/core/www/modules//sdig/index.php?run_id=46971&search_id=48489&scans_id=46971&peptide_id=10553&scanf=3251&charge=2&value=10/12	sp|Q9H040|SPRTN_HUMAN	/core/www/modules//consensus/?run_id=46971&search_id=48489&scans_id=46971&peptide_id=10553&scanf=3251&charge=2&value=sp|Q9H040|SPRTN_HUMAN	1	/core/www/modules/match_peptides/blast_html4.php?run_id=46971&search_id=48489&scans_id=46971&peptide_id=10553&scanf=3251&charge=2&value=1	R.VSFANQK.A	/core/www/modules/show_out/show_out_wrapper.php?run_id=46971&search_id=48489&scans_id=46971&peptide_id=10553&scanf=3251&charge=2&value=R.VSFANQK.A	SPRTN
3255	2	1.79	0.03	13/20	/core/www/modules//sdig/index.php?run_id=46971&search_id=48489&scans_id=46971&peptide_id=10557&scanf=3255&charge=2&value=13/20	sp|P0DMV9|HS71B_HUMAN	/core/www/modules//consensus/?run_id=46971&search_id=48489&scans_id=46971&peptide_id=10557&scanf=3255&charge=2&value=sp|P0DMV9|HS71B_HUMAN	16	/core/www/modules/match_peptides/blast_html4.php?run_id=46971&search_id=48489&scans_id=46971&peptide_id=10557&scanf=3255&charge=2&value=16	K.SAVEDEGLKGK.I	/core/www/modules/show_out/show_out_wrapper.php?run_id=46971&search_id=48489&scans_id=46971&peptide_id=10557&scanf=3255&charge=2&value=K.SAVEDEGLKGK.I	HSPA1B
3260	2	2.008	0.095	2020-11-20	/core/www/modules//sdig/index.php?run_id=46971&search_id=48489&scans_id=46971&peptide_id=10562&scanf=3260&charge=2&value=11/20	sp|Q9Y285|SYFA_HUMAN	/core/www/modules//consensus/?run_id=46971&search_id=48489&scans_id=46971&peptide_id=10562&scanf=3260&charge=2&value=sp|Q9Y285|SYFA_HUMAN	3	/core/www/modules/match_peptides/blast_html4.php?run_id=46971&search_id=48489&scans_id=46971&peptide_id=10562&scanf=3260&charge=2&value=3	R.VVDSM*EDEVQR.R	/core/www/modules/show_out/show_out_wrapper.php?run_id=46971&search_id=48489&scans_id=46971&peptide_id=10562&scanf=3260&charge=2&value=R.VVDSM*EDEVQR.R	FARSA
3277	2	2.369	0.082	2020-11-16	/core/www/modules//sdig/index.php?run_id=46971&search_id=48489&scans_id=46971&peptide_id=10576&scanf=3277&charge=2&value=11/16	sp|Q9H040|SPRTN_HUMAN	/core/www/modules//consensus/?run_id=46971&search_id=48489&scans_id=46971&peptide_id=10576&scanf=3277&charge=2&value=sp|Q9H040|SPRTN_HUMAN	2	/core/www/modules/match_peptides/blast_html4.php?run_id=46971&search_id=48489&scans_id=46971&peptide_id=10576&scanf=3277&charge=2&value=2	K.IKEPENYSK.K	/core/www/modules/show_out/show_out_wrapper.php?run_id=46971&search_id=48489&scans_id=46971&peptide_id=10576&scanf=3277&charge=2&value=K.IKEPENYSK.K	SPRTN
3307	2	2.42	0.318	2020-10-16	/core/www/modules//sdig/index.php?run_id=46971&search_id=48489&scans_id=46971&peptide_id=10602&scanf=3307&charge=2&value=10/16	sp|P34931|HS71L_HUMAN	/core/www/modules//consensus/?run_id=46971&search_id=48489&scans_id=46971&peptide_id=10602&scanf=3307&charge=2&value=sp|P34931|HS71L_HUMAN	45	/core/www/modules/match_peptides/blast_html4.php?run_id=46971&search_id=48489&scans_id=46971&peptide_id=10602&scanf=3307&charge=2&value=45	K.ITITNDKGR.L	/core/www/modules/show_out/show_out_wrapper.php?run_id=46971&search_id=48489&scans_id=46971&peptide_id=10602&scanf=3307&charge=2&value=K.ITITNDKGR.L	HSPA1L
3308	2	2.135	0	2020-10-14	/core/www/modules//sdig/index.php?run_id=46971&search_id=48489&scans_id=46971&peptide_id=10603&scanf=3308&charge=2&value=10/14	sp|P68371|TBB4B_HUMAN	/core/www/modules//consensus/?run_id=46971&search_id=48489&scans_id=46971&peptide_id=10603&scanf=3308&charge=2&value=sp|P68371|TBB4B_HUMAN	34	/core/www/modules/match_peptides/blast_html4.php?run_id=46971&search_id=48489&scans_id=46971&peptide_id=10603&scanf=3308&charge=2&value=34	K.IREEYPDR.I	/core/www/modules/show_out/show_out_wrapper.php?run_id=46971&search_id=48489&scans_id=46971&peptide_id=10603&scanf=3308&charge=2&value=K.IREEYPDR.I	TUBB4B
3325	2	2.106	0.254	2020-10-12	/core/www/modules//sdig/index.php?run_id=46971&search_id=48489&scans_id=46971&peptide_id=10617&scanf=3325&charge=2&value=10/12	sp|Q9H040|SPRTN_HUMAN	/core/www/modules//consensus/?run_id=46971&search_id=48489&scans_id=46971&peptide_id=10617&scanf=3325&charge=2&value=sp|Q9H040|SPRTN_HUMAN	1	/core/www/modules/match_peptides/blast_html4.php?run_id=46971&search_id=48489&scans_id=46971&peptide_id=10617&scanf=3325&charge=2&value=1	R.VSFANQK.A	/core/www/modules/show_out/show_out_wrapper.php?run_id=46971&search_id=48489&scans_id=46971&peptide_id=10617&scanf=3325&charge=2&value=R.VSFANQK.A	SPRTN
3326	2	2.635	0.185	13/14	/core/www/modules//sdig/index.php?run_id=46971&search_id=48489&scans_id=46971&peptide_id=10618&scanf=3326&charge=2&value=13/14	sp|P34931|HS71L_HUMAN	/core/www/modules//consensus/?run_id=46971&search_id=48489&scans_id=46971&peptide_id=10618&scanf=3326&charge=2&value=sp|P34931|HS71L_HUMAN	23	/core/www/modules/match_peptides/blast_html4.php?run_id=46971&search_id=48489&scans_id=46971&peptide_id=10618&scanf=3326&charge=2&value=23	R.LSKEEIER.M	/core/www/modules/show_out/show_out_wrapper.php?run_id=46971&search_id=48489&scans_id=46971&peptide_id=10618&scanf=3326&charge=2&value=R.LSKEEIER.M	HSPA1L
3331	2	2.135	0.095	2020-10-14	/core/www/modules//sdig/index.php?run_id=46971&search_id=48489&scans_id=46971&peptide_id=10623&scanf=3331&charge=2&value=10/14	sp|Q9H040|SPRTN_HUMAN	/core/www/modules//consensus/?run_id=46971&search_id=48489&scans_id=46971&peptide_id=10623&scanf=3331&charge=2&value=sp|Q9H040|SPRTN_HUMAN	1	/core/www/modules/match_peptides/blast_html4.php?run_id=46971&search_id=48489&scans_id=46971&peptide_id=10623&scanf=3331&charge=2&value=1	K.ISLRNSSK.V	/core/www/modules/show_out/show_out_wrapper.php?run_id=46971&search_id=48489&scans_id=46971&peptide_id=10623&scanf=3331&charge=2&value=K.ISLRNSSK.V	SPRTN
3338	2	2.281	0.208	13/20	/core/www/modules//sdig/index.php?run_id=46971&search_id=48489&scans_id=46971&peptide_id=10629&scanf=3338&charge=2&value=13/20	sp|P0DMV9|HS71B_HUMAN	/core/www/modules//consensus/?run_id=46971&search_id=48489&scans_id=46971&peptide_id=10629&scanf=3338&charge=2&value=sp|P0DMV9|HS71B_HUMAN	16	/core/www/modules/match_peptides/blast_html4.php?run_id=46971&search_id=48489&scans_id=46971&peptide_id=10629&scanf=3338&charge=2&value=16	K.SAVEDEGLKGK.I	/core/www/modules/show_out/show_out_wrapper.php?run_id=46971&search_id=48489&scans_id=46971&peptide_id=10629&scanf=3338&charge=2&value=K.SAVEDEGLKGK.I	HSPA1B
3349	2	2.03	0.047	2020-12-16	/core/www/modules//sdig/index.php?run_id=46971&search_id=48489&scans_id=46971&peptide_id=10638&scanf=3349&charge=2&value=12/16	sp|Q9H040|SPRTN_HUMAN	/core/www/modules//consensus/?run_id=46971&search_id=48489&scans_id=46971&peptide_id=10638&scanf=3349&charge=2&value=sp|Q9H040|SPRTN_HUMAN	2	/core/www/modules/match_peptides/blast_html4.php?run_id=46971&search_id=48489&scans_id=46971&peptide_id=10638&scanf=3349&charge=2&value=2	K.IKEPENYSK.K	/core/www/modules/show_out/show_out_wrapper.php?run_id=46971&search_id=48489&scans_id=46971&peptide_id=10638&scanf=3349&charge=2&value=K.IKEPENYSK.K	SPRTN
3376	2	2.687	0.237	2020-12-14	/core/www/modules//sdig/index.php?run_id=46971&search_id=48489&scans_id=46971&peptide_id=10662&scanf=3376&charge=2&value=12/14	sp|P68371|TBB4B_HUMAN	/core/www/modules//consensus/?run_id=46971&search_id=48489&scans_id=46971&peptide_id=10662&scanf=3376&charge=2&value=sp|P68371|TBB4B_HUMAN	34	/core/www/modules/match_peptides/blast_html4.php?run_id=46971&search_id=48489&scans_id=46971&peptide_id=10662&scanf=3376&charge=2&value=34	K.IREEYPDR.I	/core/www/modules/show_out/show_out_wrapper.php?run_id=46971&search_id=48489&scans_id=46971&peptide_id=10662&scanf=3376&charge=2&value=K.IREEYPDR.I	TUBB4B
3377	2	2.388	0.405	2020-11-16	/core/www/modules//sdig/index.php?run_id=46971&search_id=48489&scans_id=46971&peptide_id=10663&scanf=3377&charge=2&value=11/16	sp|P34931|HS71L_HUMAN	/core/www/modules//consensus/?run_id=46971&search_id=48489&scans_id=46971&peptide_id=10663&scanf=3377&charge=2&value=sp|P34931|HS71L_HUMAN	45	/core/www/modules/match_peptides/blast_html4.php?run_id=46971&search_id=48489&scans_id=46971&peptide_id=10663&scanf=3377&charge=2&value=45	K.ITITNDKGR.L	/core/www/modules/show_out/show_out_wrapper.php?run_id=46971&search_id=48489&scans_id=46971&peptide_id=10663&scanf=3377&charge=2&value=K.ITITNDKGR.L	HSPA1L
3395	2	1.965	0.174	2020-09-12	/core/www/modules//sdig/index.php?run_id=46971&search_id=48489&scans_id=46971&peptide_id=10679&scanf=3395&charge=2&value=9/12	sp|Q9H040|SPRTN_HUMAN	/core/www/modules//consensus/?run_id=46971&search_id=48489&scans_id=46971&peptide_id=10679&scanf=3395&charge=2&value=sp|Q9H040|SPRTN_HUMAN	1	/core/www/modules/match_peptides/blast_html4.php?run_id=46971&search_id=48489&scans_id=46971&peptide_id=10679&scanf=3395&charge=2&value=1	R.VSFANQK.A	/core/www/modules/show_out/show_out_wrapper.php?run_id=46971&search_id=48489&scans_id=46971&peptide_id=10679&scanf=3395&charge=2&value=R.VSFANQK.A	SPRTN
3396	2	2.601	0.222	13/14	/core/www/modules//sdig/index.php?run_id=46971&search_id=48489&scans_id=46971&peptide_id=10680&scanf=3396&charge=2&value=13/14	sp|P34931|HS71L_HUMAN	/core/www/modules//consensus/?run_id=46971&search_id=48489&scans_id=46971&peptide_id=10680&scanf=3396&charge=2&value=sp|P34931|HS71L_HUMAN	23	/core/www/modules/match_peptides/blast_html4.php?run_id=46971&search_id=48489&scans_id=46971&peptide_id=10680&scanf=3396&charge=2&value=23	R.LSKEEIER.M	/core/www/modules/show_out/show_out_wrapper.php?run_id=46971&search_id=48489&scans_id=46971&peptide_id=10680&scanf=3396&charge=2&value=R.LSKEEIER.M	HSPA1L
3422	2	2.265	0.278	13/20	/core/www/modules//sdig/index.php?run_id=46971&search_id=48489&scans_id=46971&peptide_id=10705&scanf=3422&charge=2&value=13/20	sp|P0DMV9|HS71B_HUMAN	/core/www/modules//consensus/?run_id=46971&search_id=48489&scans_id=46971&peptide_id=10705&scanf=3422&charge=2&value=sp|P0DMV9|HS71B_HUMAN	16	/core/www/modules/match_peptides/blast_html4.php?run_id=46971&search_id=48489&scans_id=46971&peptide_id=10705&scanf=3422&charge=2&value=16	K.SAVEDEGLKGK.I	/core/www/modules/show_out/show_out_wrapper.php?run_id=46971&search_id=48489&scans_id=46971&peptide_id=10705&scanf=3422&charge=2&value=K.SAVEDEGLKGK.I	HSPA1B
3449	2	2.431	0.272	13/16	/core/www/modules//sdig/index.php?run_id=46971&search_id=48489&scans_id=46971&peptide_id=10729&scanf=3449&charge=2&value=13/16	sp|P34931|HS71L_HUMAN	/core/www/modules//consensus/?run_id=46971&search_id=48489&scans_id=46971&peptide_id=10729&scanf=3449&charge=2&value=sp|P34931|HS71L_HUMAN	45	/core/www/modules/match_peptides/blast_html4.php?run_id=46971&search_id=48489&scans_id=46971&peptide_id=10729&scanf=3449&charge=2&value=45	K.ITITNDKGR.L	/core/www/modules/show_out/show_out_wrapper.php?run_id=46971&search_id=48489&scans_id=46971&peptide_id=10729&scanf=3449&charge=2&value=K.ITITNDKGR.L	HSPA1L
3451	2	2.143	0.26	15/22	/core/www/modules//sdig/index.php?run_id=46971&search_id=48489&scans_id=46971&peptide_id=10731&scanf=3451&charge=2&value=15/22	sp|P50402|EMD_HUMAN	/core/www/modules//consensus/?run_id=46971&search_id=48489&scans_id=46971&peptide_id=10731&scanf=3451&charge=2&value=sp|P50402|EMD_HUMAN	1	/core/www/modules/match_peptides/blast_html4.php?run_id=46971&search_id=48489&scans_id=46971&peptide_id=10731&scanf=3451&charge=2&value=1	R.TYGEPESAGPSR.A	/core/www/modules/show_out/show_out_wrapper.php?run_id=46971&search_id=48489&scans_id=46971&peptide_id=10731&scanf=3451&charge=2&value=R.TYGEPESAGPSR.A	EMD
3461	2	2.119	0.204	2020-10-18	/core/www/modules//sdig/index.php?run_id=46971&search_id=48489&scans_id=46971&peptide_id=10740&scanf=3461&charge=2&value=10/18	sp|P0DMV9|HS71B_HUMAN	/core/www/modules//consensus/?run_id=46971&search_id=48489&scans_id=46971&peptide_id=10740&scanf=3461&charge=2&value=sp|P0DMV9|HS71B_HUMAN	5	/core/www/modules/match_peptides/blast_html4.php?run_id=46971&search_id=48489&scans_id=46971&peptide_id=10740&scanf=3461&charge=2&value=5	K.VQVSYKGETK.A	/core/www/modules/show_out/show_out_wrapper.php?run_id=46971&search_id=48489&scans_id=46971&peptide_id=10740&scanf=3461&charge=2&value=K.VQVSYKGETK.A	HSPA1B
3471	2	1.786	0.221	2020-09-12	/core/www/modules//sdig/index.php?run_id=46971&search_id=48489&scans_id=46971&peptide_id=10748&scanf=3471&charge=2&value=9/12	sp|Q9H040|SPRTN_HUMAN	/core/www/modules//consensus/?run_id=46971&search_id=48489&scans_id=46971&peptide_id=10748&scanf=3471&charge=2&value=sp|Q9H040|SPRTN_HUMAN	1	/core/www/modules/match_peptides/blast_html4.php?run_id=46971&search_id=48489&scans_id=46971&peptide_id=10748&scanf=3471&charge=2&value=1	R.VSFANQK.A	/core/www/modules/show_out/show_out_wrapper.php?run_id=46971&search_id=48489&scans_id=46971&peptide_id=10748&scanf=3471&charge=2&value=R.VSFANQK.A	SPRTN
3472	2	2.841	0.216	13/14	/core/www/modules//sdig/index.php?run_id=46971&search_id=48489&scans_id=46971&peptide_id=10749&scanf=3472&charge=2&value=13/14	sp|P34931|HS71L_HUMAN	/core/www/modules//consensus/?run_id=46971&search_id=48489&scans_id=46971&peptide_id=10749&scanf=3472&charge=2&value=sp|P34931|HS71L_HUMAN	23	/core/www/modules/match_peptides/blast_html4.php?run_id=46971&search_id=48489&scans_id=46971&peptide_id=10749&scanf=3472&charge=2&value=23	R.LSKEEIER.M	/core/www/modules/show_out/show_out_wrapper.php?run_id=46971&search_id=48489&scans_id=46971&peptide_id=10749&scanf=3472&charge=2&value=R.LSKEEIER.M	HSPA1L
3481	2	2.008	0.077	14/20	/core/www/modules//sdig/index.php?run_id=46971&search_id=48489&scans_id=46971&peptide_id=10757&scanf=3481&charge=2&value=14/20	sp|P0DMV9|HS71B_HUMAN	/core/www/modules//consensus/?run_id=46971&search_id=48489&scans_id=46971&peptide_id=10757&scanf=3481&charge=2&value=sp|P0DMV9|HS71B_HUMAN	16	/core/www/modules/match_peptides/blast_html4.php?run_id=46971&search_id=48489&scans_id=46971&peptide_id=10757&scanf=3481&charge=2&value=16	K.SAVEDEGLKGK.I	/core/www/modules/show_out/show_out_wrapper.php?run_id=46971&search_id=48489&scans_id=46971&peptide_id=10757&scanf=3481&charge=2&value=K.SAVEDEGLKGK.I	HSPA1B
3493	2	1.567	0.1	2020-10-18	/core/www/modules//sdig/index.php?run_id=46971&search_id=48489&scans_id=46971&peptide_id=10768&scanf=3493&charge=2&value=10/18	sp|P0DMV9|HS71B_HUMAN	/core/www/modules//consensus/?run_id=46971&search_id=48489&scans_id=46971&peptide_id=10768&scanf=3493&charge=2&value=sp|P0DMV9|HS71B_HUMAN	5	/core/www/modules/match_peptides/blast_html4.php?run_id=46971&search_id=48489&scans_id=46971&peptide_id=10768&scanf=3493&charge=2&value=5	K.VQVSYKGETK.A	/core/www/modules/show_out/show_out_wrapper.php?run_id=46971&search_id=48489&scans_id=46971&peptide_id=10768&scanf=3493&charge=2&value=K.VQVSYKGETK.A	HSPA1B
3530	2	2.505	0.33	2020-11-16	/core/www/modules//sdig/index.php?run_id=46971&search_id=48489&scans_id=46971&peptide_id=10801&scanf=3530&charge=2&value=11/16	sp|P34931|HS71L_HUMAN	/core/www/modules//consensus/?run_id=46971&search_id=48489&scans_id=46971&peptide_id=10801&scanf=3530&charge=2&value=sp|P34931|HS71L_HUMAN	45	/core/www/modules/match_peptides/blast_html4.php?run_id=46971&search_id=48489&scans_id=46971&peptide_id=10801&scanf=3530&charge=2&value=45	K.ITITNDKGR.L	/core/www/modules/show_out/show_out_wrapper.php?run_id=46971&search_id=48489&scans_id=46971&peptide_id=10801&scanf=3530&charge=2&value=K.ITITNDKGR.L	HSPA1L
3550	2	2.729	0.161	13/14	/core/www/modules//sdig/index.php?run_id=46971&search_id=48489&scans_id=46971&peptide_id=10819&scanf=3550&charge=2&value=13/14	sp|P34931|HS71L_HUMAN	/core/www/modules//consensus/?run_id=46971&search_id=48489&scans_id=46971&peptide_id=10819&scanf=3550&charge=2&value=sp|P34931|HS71L_HUMAN	23	/core/www/modules/match_peptides/blast_html4.php?run_id=46971&search_id=48489&scans_id=46971&peptide_id=10819&scanf=3550&charge=2&value=23	R.LSKEEIER.M	/core/www/modules/show_out/show_out_wrapper.php?run_id=46971&search_id=48489&scans_id=46971&peptide_id=10819&scanf=3550&charge=2&value=R.LSKEEIER.M	HSPA1L
3551	2	1.89	0.144	2020-09-12	/core/www/modules//sdig/index.php?run_id=46971&search_id=48489&scans_id=46971&peptide_id=10820&scanf=3551&charge=2&value=9/12	sp|Q9H040|SPRTN_HUMAN	/core/www/modules//consensus/?run_id=46971&search_id=48489&scans_id=46971&peptide_id=10820&scanf=3551&charge=2&value=sp|Q9H040|SPRTN_HUMAN	1	/core/www/modules/match_peptides/blast_html4.php?run_id=46971&search_id=48489&scans_id=46971&peptide_id=10820&scanf=3551&charge=2&value=1	R.VSFANQK.A	/core/www/modules/show_out/show_out_wrapper.php?run_id=46971&search_id=48489&scans_id=46971&peptide_id=10820&scanf=3551&charge=2&value=R.VSFANQK.A	SPRTN
3557	2	1.738	0.073	2020-12-20	/core/www/modules//sdig/index.php?run_id=46971&search_id=48489&scans_id=46971&peptide_id=10826&scanf=3557&charge=2&value=12/20	sp|P0DMV9|HS71B_HUMAN	/core/www/modules//consensus/?run_id=46971&search_id=48489&scans_id=46971&peptide_id=10826&scanf=3557&charge=2&value=sp|P0DMV9|HS71B_HUMAN	16	/core/www/modules/match_peptides/blast_html4.php?run_id=46971&search_id=48489&scans_id=46971&peptide_id=10826&scanf=3557&charge=2&value=16	K.SAVEDEGLKGK.I	/core/www/modules/show_out/show_out_wrapper.php?run_id=46971&search_id=48489&scans_id=46971&peptide_id=10826&scanf=3557&charge=2&value=K.SAVEDEGLKGK.I	HSPA1B
3568	2	2.85	0.35	14/18	/core/www/modules//sdig/index.php?run_id=46971&search_id=48489&scans_id=46971&peptide_id=10836&scanf=3568&charge=2&value=14/18	sp|P0DMV9|HS71B_HUMAN	/core/www/modules//consensus/?run_id=46971&search_id=48489&scans_id=46971&peptide_id=10836&scanf=3568&charge=2&value=sp|P0DMV9|HS71B_HUMAN	5	/core/www/modules/match_peptides/blast_html4.php?run_id=46971&search_id=48489&scans_id=46971&peptide_id=10836&scanf=3568&charge=2&value=5	K.VQVSYKGETK.A	/core/www/modules/show_out/show_out_wrapper.php?run_id=46971&search_id=48489&scans_id=46971&peptide_id=10836&scanf=3568&charge=2&value=K.VQVSYKGETK.A	HSPA1B
3609	2	2.431	0.366	2020-11-16	/core/www/modules//sdig/index.php?run_id=46971&search_id=48489&scans_id=46971&peptide_id=10873&scanf=3609&charge=2&value=11/16	sp|P34931|HS71L_HUMAN	/core/www/modules//consensus/?run_id=46971&search_id=48489&scans_id=46971&peptide_id=10873&scanf=3609&charge=2&value=sp|P34931|HS71L_HUMAN	45	/core/www/modules/match_peptides/blast_html4.php?run_id=46971&search_id=48489&scans_id=46971&peptide_id=10873&scanf=3609&charge=2&value=45	K.ITITNDKGR.L	/core/www/modules/show_out/show_out_wrapper.php?run_id=46971&search_id=48489&scans_id=46971&peptide_id=10873&scanf=3609&charge=2&value=K.ITITNDKGR.L	HSPA1L
3625	2	2.716	0.162	13/14	/core/www/modules//sdig/index.php?run_id=46971&search_id=48489&scans_id=46971&peptide_id=10887&scanf=3625&charge=2&value=13/14	sp|P34931|HS71L_HUMAN	/core/www/modules//consensus/?run_id=46971&search_id=48489&scans_id=46971&peptide_id=10887&scanf=3625&charge=2&value=sp|P34931|HS71L_HUMAN	23	/core/www/modules/match_peptides/blast_html4.php?run_id=46971&search_id=48489&scans_id=46971&peptide_id=10887&scanf=3625&charge=2&value=23	R.LSKEEIER.M	/core/www/modules/show_out/show_out_wrapper.php?run_id=46971&search_id=48489&scans_id=46971&peptide_id=10887&scanf=3625&charge=2&value=R.LSKEEIER.M	HSPA1L
3626	2	2.086	0.296	2020-11-12	/core/www/modules//sdig/index.php?run_id=46971&search_id=48489&scans_id=46971&peptide_id=10888&scanf=3626&charge=2&value=11/12	sp|Q9H040|SPRTN_HUMAN	/core/www/modules//consensus/?run_id=46971&search_id=48489&scans_id=46971&peptide_id=10888&scanf=3626&charge=2&value=sp|Q9H040|SPRTN_HUMAN	1	/core/www/modules/match_peptides/blast_html4.php?run_id=46971&search_id=48489&scans_id=46971&peptide_id=10888&scanf=3626&charge=2&value=1	R.VSFANQK.A	/core/www/modules/show_out/show_out_wrapper.php?run_id=46971&search_id=48489&scans_id=46971&peptide_id=10888&scanf=3626&charge=2&value=R.VSFANQK.A	SPRTN
3637	2	2.791	0.332	2020-12-18	/core/www/modules//sdig/index.php?run_id=46971&search_id=48489&scans_id=46971&peptide_id=10898&scanf=3637&charge=2&value=12/18	sp|P0DMV9|HS71B_HUMAN	/core/www/modules//consensus/?run_id=46971&search_id=48489&scans_id=46971&peptide_id=10898&scanf=3637&charge=2&value=sp|P0DMV9|HS71B_HUMAN	5	/core/www/modules/match_peptides/blast_html4.php?run_id=46971&search_id=48489&scans_id=46971&peptide_id=10898&scanf=3637&charge=2&value=5	K.VQVSYKGETK.A	/core/www/modules/show_out/show_out_wrapper.php?run_id=46971&search_id=48489&scans_id=46971&peptide_id=10898&scanf=3637&charge=2&value=K.VQVSYKGETK.A	HSPA1B
3645	2	1.73	0.052	2020-10-16	/core/www/modules//sdig/index.php?run_id=46971&search_id=48489&scans_id=46971&peptide_id=10906&scanf=3645&charge=2&value=10/16	sp|O14654|IRS4_HUMAN	/core/www/modules//consensus/?run_id=46971&search_id=48489&scans_id=46971&peptide_id=10906&scanf=3645&charge=2&value=sp|O14654|IRS4_HUMAN	0	/core/www/modules/match_peptides/blast_html4.php?run_id=46971&search_id=48489&scans_id=46971&peptide_id=10906&scanf=3645&charge=2&value=0	R.LAPSPARPR.H	/core/www/modules/show_out/show_out_wrapper.php?run_id=46971&search_id=48489&scans_id=46971&peptide_id=10906&scanf=3645&charge=2&value=R.LAPSPARPR.H	IRS4
3648	2	1.657	0.109	15/20	/core/www/modules//sdig/index.php?run_id=46971&search_id=48489&scans_id=46971&peptide_id=10909&scanf=3648&charge=2&value=15/20	sp|P0DMV9|HS71B_HUMAN	/core/www/modules//consensus/?run_id=46971&search_id=48489&scans_id=46971&peptide_id=10909&scanf=3648&charge=2&value=sp|P0DMV9|HS71B_HUMAN	16	/core/www/modules/match_peptides/blast_html4.php?run_id=46971&search_id=48489&scans_id=46971&peptide_id=10909&scanf=3648&charge=2&value=16	K.SAVEDEGLKGK.I	/core/www/modules/show_out/show_out_wrapper.php?run_id=46971&search_id=48489&scans_id=46971&peptide_id=10909&scanf=3648&charge=2&value=K.SAVEDEGLKGK.I	HSPA1B
3657	2	2.488	0.25	2020-12-18	/core/www/modules//sdig/index.php?run_id=46971&search_id=48489&scans_id=46971&peptide_id=10917&scanf=3657&charge=2&value=12/18	sp|P54652|HSP72_HUMAN	/core/www/modules//consensus/?run_id=46971&search_id=48489&scans_id=46971&peptide_id=10917&scanf=3657&charge=2&value=sp|P54652|HSP72_HUMAN	16	/core/www/modules/match_peptides/blast_html4.php?run_id=46971&search_id=48489&scans_id=46971&peptide_id=10917&scanf=3657&charge=2&value=16	K.VQVEYKGETK.T	/core/www/modules/show_out/show_out_wrapper.php?run_id=46971&search_id=48489&scans_id=46971&peptide_id=10917&scanf=3657&charge=2&value=K.VQVEYKGETK.T	HSPA2
3666	2	1.932	0.147	2020-10-18	/core/www/modules//sdig/index.php?run_id=46971&search_id=48489&scans_id=46971&peptide_id=10925&scanf=3666&charge=2&value=10/18	sp|P54652|HSP72_HUMAN	/core/www/modules//consensus/?run_id=46971&search_id=48489&scans_id=46971&peptide_id=10925&scanf=3666&charge=2&value=sp|P54652|HSP72_HUMAN	16	/core/www/modules/match_peptides/blast_html4.php?run_id=46971&search_id=48489&scans_id=46971&peptide_id=10925&scanf=3666&charge=2&value=16	K.VQVEYKGETK.T	/core/www/modules/show_out/show_out_wrapper.php?run_id=46971&search_id=48489&scans_id=46971&peptide_id=10925&scanf=3666&charge=2&value=K.VQVEYKGETK.T	HSPA2
3683	2	2.563	0.407	13/16	/core/www/modules//sdig/index.php?run_id=46971&search_id=48489&scans_id=46971&peptide_id=10940&scanf=3683&charge=2&value=13/16	sp|P34931|HS71L_HUMAN	/core/www/modules//consensus/?run_id=46971&search_id=48489&scans_id=46971&peptide_id=10940&scanf=3683&charge=2&value=sp|P34931|HS71L_HUMAN	45	/core/www/modules/match_peptides/blast_html4.php?run_id=46971&search_id=48489&scans_id=46971&peptide_id=10940&scanf=3683&charge=2&value=45	K.ITITNDKGR.L	/core/www/modules/show_out/show_out_wrapper.php?run_id=46971&search_id=48489&scans_id=46971&peptide_id=10940&scanf=3683&charge=2&value=K.ITITNDKGR.L	HSPA1L
3705	2	2.074	0.243	2020-09-12	/core/www/modules//sdig/index.php?run_id=46971&search_id=48489&scans_id=46971&peptide_id=10960&scanf=3705&charge=2&value=9/12	sp|Q9H040|SPRTN_HUMAN	/core/www/modules//consensus/?run_id=46971&search_id=48489&scans_id=46971&peptide_id=10960&scanf=3705&charge=2&value=sp|Q9H040|SPRTN_HUMAN	1	/core/www/modules/match_peptides/blast_html4.php?run_id=46971&search_id=48489&scans_id=46971&peptide_id=10960&scanf=3705&charge=2&value=1	R.VSFANQK.A	/core/www/modules/show_out/show_out_wrapper.php?run_id=46971&search_id=48489&scans_id=46971&peptide_id=10960&scanf=3705&charge=2&value=R.VSFANQK.A	SPRTN
3706	2	2.63	0.175	13/14	/core/www/modules//sdig/index.php?run_id=46971&search_id=48489&scans_id=46971&peptide_id=10961&scanf=3706&charge=2&value=13/14	sp|P34931|HS71L_HUMAN	/core/www/modules//consensus/?run_id=46971&search_id=48489&scans_id=46971&peptide_id=10961&scanf=3706&charge=2&value=sp|P34931|HS71L_HUMAN	23	/core/www/modules/match_peptides/blast_html4.php?run_id=46971&search_id=48489&scans_id=46971&peptide_id=10961&scanf=3706&charge=2&value=23	R.LSKEEIER.M	/core/www/modules/show_out/show_out_wrapper.php?run_id=46971&search_id=48489&scans_id=46971&peptide_id=10961&scanf=3706&charge=2&value=R.LSKEEIER.M	HSPA1L
3714	2	2.597	0.406	13/18	/core/www/modules//sdig/index.php?run_id=46971&search_id=48489&scans_id=46971&peptide_id=10968&scanf=3714&charge=2&value=13/18	sp|P0DMV9|HS71B_HUMAN	/core/www/modules//consensus/?run_id=46971&search_id=48489&scans_id=46971&peptide_id=10968&scanf=3714&charge=2&value=sp|P0DMV9|HS71B_HUMAN	5	/core/www/modules/match_peptides/blast_html4.php?run_id=46971&search_id=48489&scans_id=46971&peptide_id=10968&scanf=3714&charge=2&value=5	K.VQVSYKGETK.A	/core/www/modules/show_out/show_out_wrapper.php?run_id=46971&search_id=48489&scans_id=46971&peptide_id=10968&scanf=3714&charge=2&value=K.VQVSYKGETK.A	HSPA1B
3719	2	2.242	0.035	2020-11-16	/core/www/modules//sdig/index.php?run_id=46971&search_id=48489&scans_id=46971&peptide_id=10973&scanf=3719&charge=2&value=11/16	sp|O14654|IRS4_HUMAN	/core/www/modules//consensus/?run_id=46971&search_id=48489&scans_id=46971&peptide_id=10973&scanf=3719&charge=2&value=sp|O14654|IRS4_HUMAN	0	/core/www/modules/match_peptides/blast_html4.php?run_id=46971&search_id=48489&scans_id=46971&peptide_id=10973&scanf=3719&charge=2&value=0	R.LAPSPARPR.H	/core/www/modules/show_out/show_out_wrapper.php?run_id=46971&search_id=48489&scans_id=46971&peptide_id=10973&scanf=3719&charge=2&value=R.LAPSPARPR.H	IRS4
3747	2	2.573	0.272	2020-11-18	/core/www/modules//sdig/index.php?run_id=46971&search_id=48489&scans_id=46971&peptide_id=10999&scanf=3747&charge=2&value=11/18	sp|P54652|HSP72_HUMAN	/core/www/modules//consensus/?run_id=46971&search_id=48489&scans_id=46971&peptide_id=10999&scanf=3747&charge=2&value=sp|P54652|HSP72_HUMAN	16	/core/www/modules/match_peptides/blast_html4.php?run_id=46971&search_id=48489&scans_id=46971&peptide_id=10999&scanf=3747&charge=2&value=16	K.VQVEYKGETK.T	/core/www/modules/show_out/show_out_wrapper.php?run_id=46971&search_id=48489&scans_id=46971&peptide_id=10999&scanf=3747&charge=2&value=K.VQVEYKGETK.T	HSPA2
3755	2	1.706	0.122	2020-12-16	/core/www/modules//sdig/index.php?run_id=46971&search_id=48489&scans_id=46971&peptide_id=11006&scanf=3755&charge=2&value=12/16	sp|P0DMV9|HS71B_HUMAN	/core/www/modules//consensus/?run_id=46971&search_id=48489&scans_id=46971&peptide_id=11006&scanf=3755&charge=2&value=sp|P0DMV9|HS71B_HUMAN	16	/core/www/modules/match_peptides/blast_html4.php?run_id=46971&search_id=48489&scans_id=46971&peptide_id=11006&scanf=3755&charge=2&value=16	K.SAVEDEGLK.G	/core/www/modules/show_out/show_out_wrapper.php?run_id=46971&search_id=48489&scans_id=46971&peptide_id=11006&scanf=3755&charge=2&value=K.SAVEDEGLK.G	HSPA1B
3762	2	2.691	0.323	14/16	/core/www/modules//sdig/index.php?run_id=46971&search_id=48489&scans_id=46971&peptide_id=11012&scanf=3762&charge=2&value=14/16	sp|P34931|HS71L_HUMAN	/core/www/modules//consensus/?run_id=46971&search_id=48489&scans_id=46971&peptide_id=11012&scanf=3762&charge=2&value=sp|P34931|HS71L_HUMAN	45	/core/www/modules/match_peptides/blast_html4.php?run_id=46971&search_id=48489&scans_id=46971&peptide_id=11012&scanf=3762&charge=2&value=45	K.ITITNDKGR.L	/core/www/modules/show_out/show_out_wrapper.php?run_id=46971&search_id=48489&scans_id=46971&peptide_id=11012&scanf=3762&charge=2&value=K.ITITNDKGR.L	HSPA1L
3784	2	2.012	0.23	2020-11-12	/core/www/modules//sdig/index.php?run_id=46971&search_id=48489&scans_id=46971&peptide_id=11032&scanf=3784&charge=2&value=11/12	sp|Q9H040|SPRTN_HUMAN	/core/www/modules//consensus/?run_id=46971&search_id=48489&scans_id=46971&peptide_id=11032&scanf=3784&charge=2&value=sp|Q9H040|SPRTN_HUMAN	1	/core/www/modules/match_peptides/blast_html4.php?run_id=46971&search_id=48489&scans_id=46971&peptide_id=11032&scanf=3784&charge=2&value=1	R.VSFANQK.A	/core/www/modules/show_out/show_out_wrapper.php?run_id=46971&search_id=48489&scans_id=46971&peptide_id=11032&scanf=3784&charge=2&value=R.VSFANQK.A	SPRTN
3785	2	2.678	0.167	13/14	/core/www/modules//sdig/index.php?run_id=46971&search_id=48489&scans_id=46971&peptide_id=11033&scanf=3785&charge=2&value=13/14	sp|P34931|HS71L_HUMAN	/core/www/modules//consensus/?run_id=46971&search_id=48489&scans_id=46971&peptide_id=11033&scanf=3785&charge=2&value=sp|P34931|HS71L_HUMAN	23	/core/www/modules/match_peptides/blast_html4.php?run_id=46971&search_id=48489&scans_id=46971&peptide_id=11033&scanf=3785&charge=2&value=23	R.LSKEEIER.M	/core/www/modules/show_out/show_out_wrapper.php?run_id=46971&search_id=48489&scans_id=46971&peptide_id=11033&scanf=3785&charge=2&value=R.LSKEEIER.M	HSPA1L
3792	2	2.856	0.392	2020-12-18	/core/www/modules//sdig/index.php?run_id=46971&search_id=48489&scans_id=46971&peptide_id=11039&scanf=3792&charge=2&value=12/18	sp|P0DMV9|HS71B_HUMAN	/core/www/modules//consensus/?run_id=46971&search_id=48489&scans_id=46971&peptide_id=11039&scanf=3792&charge=2&value=sp|P0DMV9|HS71B_HUMAN	5	/core/www/modules/match_peptides/blast_html4.php?run_id=46971&search_id=48489&scans_id=46971&peptide_id=11039&scanf=3792&charge=2&value=5	K.VQVSYKGETK.A	/core/www/modules/show_out/show_out_wrapper.php?run_id=46971&search_id=48489&scans_id=46971&peptide_id=11039&scanf=3792&charge=2&value=K.VQVSYKGETK.A	HSPA1B
3818	2	2.633	0.328	15/18	/core/www/modules//sdig/index.php?run_id=46971&search_id=48489&scans_id=46971&peptide_id=11062&scanf=3818&charge=2&value=15/18	sp|P54652|HSP72_HUMAN	/core/www/modules//consensus/?run_id=46971&search_id=48489&scans_id=46971&peptide_id=11062&scanf=3818&charge=2&value=sp|P54652|HSP72_HUMAN	16	/core/www/modules/match_peptides/blast_html4.php?run_id=46971&search_id=48489&scans_id=46971&peptide_id=11062&scanf=3818&charge=2&value=16	K.VQVEYKGETK.T	/core/www/modules/show_out/show_out_wrapper.php?run_id=46971&search_id=48489&scans_id=46971&peptide_id=11062&scanf=3818&charge=2&value=K.VQVEYKGETK.T	HSPA2
3840	2	2.627	0.381	14/16	/core/www/modules//sdig/index.php?run_id=46971&search_id=48489&scans_id=46971&peptide_id=11082&scanf=3840&charge=2&value=14/16	sp|P34931|HS71L_HUMAN	/core/www/modules//consensus/?run_id=46971&search_id=48489&scans_id=46971&peptide_id=11082&scanf=3840&charge=2&value=sp|P34931|HS71L_HUMAN	45	/core/www/modules/match_peptides/blast_html4.php?run_id=46971&search_id=48489&scans_id=46971&peptide_id=11082&scanf=3840&charge=2&value=45	K.ITITNDKGR.L	/core/www/modules/show_out/show_out_wrapper.php?run_id=46971&search_id=48489&scans_id=46971&peptide_id=11082&scanf=3840&charge=2&value=K.ITITNDKGR.L	HSPA1L
3841	2	2.498	0.195	14/22	/core/www/modules//sdig/index.php?run_id=46971&search_id=48489&scans_id=46971&peptide_id=11083&scanf=3841&charge=2&value=14/22	sp|P0DMV9|HS71B_HUMAN	/core/www/modules//consensus/?run_id=46971&search_id=48489&scans_id=46971&peptide_id=11083&scanf=3841&charge=2&value=sp|P0DMV9|HS71B_HUMAN	21	/core/www/modules/match_peptides/blast_html4.php?run_id=46971&search_id=48489&scans_id=46971&peptide_id=11083&scanf=3841&charge=2&value=21	K.ANKITITNDKGR.L	/core/www/modules/show_out/show_out_wrapper.php?run_id=46971&search_id=48489&scans_id=46971&peptide_id=11083&scanf=3841&charge=2&value=K.ANKITITNDKGR.L	HSPA1B
3842	2	2.293	0.33	15/16	/core/www/modules//sdig/index.php?run_id=46971&search_id=48489&scans_id=46971&peptide_id=11084&scanf=3842&charge=2&value=15/16	sp|P0DMV9|HS71B_HUMAN	/core/www/modules//consensus/?run_id=46971&search_id=48489&scans_id=46971&peptide_id=11084&scanf=3842&charge=2&value=sp|P0DMV9|HS71B_HUMAN	16	/core/www/modules/match_peptides/blast_html4.php?run_id=46971&search_id=48489&scans_id=46971&peptide_id=11084&scanf=3842&charge=2&value=16	K.SAVEDEGLK.G	/core/www/modules/show_out/show_out_wrapper.php?run_id=46971&search_id=48489&scans_id=46971&peptide_id=11084&scanf=3842&charge=2&value=K.SAVEDEGLK.G	HSPA1B
3844	2	2.285	0.084	2020-11-14	/core/www/modules//sdig/index.php?run_id=46971&search_id=48489&scans_id=46971&peptide_id=11086&scanf=3844&charge=2&value=11/14	sp|P11142|HSP7C_HUMAN	/core/www/modules//consensus/?run_id=46971&search_id=48489&scans_id=46971&peptide_id=11086&scanf=3844&charge=2&value=sp|P11142|HSP7C_HUMAN	12	/core/www/modules/match_peptides/blast_html4.php?run_id=46971&search_id=48489&scans_id=46971&peptide_id=11086&scanf=3844&charge=2&value=12	R.LSKEDIER.M	/core/www/modules/show_out/show_out_wrapper.php?run_id=46971&search_id=48489&scans_id=46971&peptide_id=11086&scanf=3844&charge=2&value=R.LSKEDIER.M	HSPA8
3857	2	2.138	0.255	2020-10-12	/core/www/modules//sdig/index.php?run_id=46971&search_id=48489&scans_id=46971&peptide_id=11098&scanf=3857&charge=2&value=10/12	sp|Q9H040|SPRTN_HUMAN	/core/www/modules//consensus/?run_id=46971&search_id=48489&scans_id=46971&peptide_id=11098&scanf=3857&charge=2&value=sp|Q9H040|SPRTN_HUMAN	1	/core/www/modules/match_peptides/blast_html4.php?run_id=46971&search_id=48489&scans_id=46971&peptide_id=11098&scanf=3857&charge=2&value=1	R.VSFANQK.A	/core/www/modules/show_out/show_out_wrapper.php?run_id=46971&search_id=48489&scans_id=46971&peptide_id=11098&scanf=3857&charge=2&value=R.VSFANQK.A	SPRTN
3858	2	2.497	0.16	13/14	/core/www/modules//sdig/index.php?run_id=46971&search_id=48489&scans_id=46971&peptide_id=11099&scanf=3858&charge=2&value=13/14	sp|P34931|HS71L_HUMAN	/core/www/modules//consensus/?run_id=46971&search_id=48489&scans_id=46971&peptide_id=11099&scanf=3858&charge=2&value=sp|P34931|HS71L_HUMAN	23	/core/www/modules/match_peptides/blast_html4.php?run_id=46971&search_id=48489&scans_id=46971&peptide_id=11099&scanf=3858&charge=2&value=23	R.LSKEEIER.M	/core/www/modules/show_out/show_out_wrapper.php?run_id=46971&search_id=48489&scans_id=46971&peptide_id=11099&scanf=3858&charge=2&value=R.LSKEEIER.M	HSPA1L
3870	2	2.872	0.381	14/18	/core/www/modules//sdig/index.php?run_id=46971&search_id=48489&scans_id=46971&peptide_id=11110&scanf=3870&charge=2&value=14/18	sp|P0DMV9|HS71B_HUMAN	/core/www/modules//consensus/?run_id=46971&search_id=48489&scans_id=46971&peptide_id=11110&scanf=3870&charge=2&value=sp|P0DMV9|HS71B_HUMAN	5	/core/www/modules/match_peptides/blast_html4.php?run_id=46971&search_id=48489&scans_id=46971&peptide_id=11110&scanf=3870&charge=2&value=5	K.VQVSYKGETK.A	/core/www/modules/show_out/show_out_wrapper.php?run_id=46971&search_id=48489&scans_id=46971&peptide_id=11110&scanf=3870&charge=2&value=K.VQVSYKGETK.A	HSPA1B
3871	2	1.89	0.062	2020-12-16	/core/www/modules//sdig/index.php?run_id=46971&search_id=48489&scans_id=46971&peptide_id=11111&scanf=3871&charge=2&value=12/16	sp|Q9H040|SPRTN_HUMAN	/core/www/modules//consensus/?run_id=46971&search_id=48489&scans_id=46971&peptide_id=11111&scanf=3871&charge=2&value=sp|Q9H040|SPRTN_HUMAN	2	/core/www/modules/match_peptides/blast_html4.php?run_id=46971&search_id=48489&scans_id=46971&peptide_id=11111&scanf=3871&charge=2&value=2	K.IKEPENYSK.K	/core/www/modules/show_out/show_out_wrapper.php?run_id=46971&search_id=48489&scans_id=46971&peptide_id=11111&scanf=3871&charge=2&value=K.IKEPENYSK.K	SPRTN
3894	2	2.642	0.294	14/18	/core/www/modules//sdig/index.php?run_id=46971&search_id=48489&scans_id=46971&peptide_id=11132&scanf=3894&charge=2&value=14/18	sp|P54652|HSP72_HUMAN	/core/www/modules//consensus/?run_id=46971&search_id=48489&scans_id=46971&peptide_id=11132&scanf=3894&charge=2&value=sp|P54652|HSP72_HUMAN	16	/core/www/modules/match_peptides/blast_html4.php?run_id=46971&search_id=48489&scans_id=46971&peptide_id=11132&scanf=3894&charge=2&value=16	K.VQVEYKGETK.T	/core/www/modules/show_out/show_out_wrapper.php?run_id=46971&search_id=48489&scans_id=46971&peptide_id=11132&scanf=3894&charge=2&value=K.VQVEYKGETK.T	HSPA2
3908	2	2.389	0.113	15/18	/core/www/modules//sdig/index.php?run_id=46971&search_id=48489&scans_id=46971&peptide_id=11145&scanf=3908&charge=2&value=15/18	sp|O95433|AHSA1_HUMAN	/core/www/modules//consensus/?run_id=46971&search_id=48489&scans_id=46971&peptide_id=11145&scanf=3908&charge=2&value=sp|O95433|AHSA1_HUMAN	2	/core/www/modules/match_peptides/blast_html4.php?run_id=46971&search_id=48489&scans_id=46971&peptide_id=11145&scanf=3908&charge=2&value=2	K.LDGEASINNR.K	/core/www/modules/show_out/show_out_wrapper.php?run_id=46971&search_id=48489&scans_id=46971&peptide_id=11145&scanf=3908&charge=2&value=K.LDGEASINNR.K	AHSA1
3922	2	2.601	0.368	13/16	/core/www/modules//sdig/index.php?run_id=46971&search_id=48489&scans_id=46971&peptide_id=11157&scanf=3922&charge=2&value=13/16	sp|P34931|HS71L_HUMAN	/core/www/modules//consensus/?run_id=46971&search_id=48489&scans_id=46971&peptide_id=11157&scanf=3922&charge=2&value=sp|P34931|HS71L_HUMAN	45	/core/www/modules/match_peptides/blast_html4.php?run_id=46971&search_id=48489&scans_id=46971&peptide_id=11157&scanf=3922&charge=2&value=45	K.ITITNDKGR.L	/core/www/modules/show_out/show_out_wrapper.php?run_id=46971&search_id=48489&scans_id=46971&peptide_id=11157&scanf=3922&charge=2&value=K.ITITNDKGR.L	HSPA1L
3923	2	2.731	0.313	16/22	/core/www/modules//sdig/index.php?run_id=46971&search_id=48489&scans_id=46971&peptide_id=11158&scanf=3923&charge=2&value=16/22	sp|P0DMV9|HS71B_HUMAN	/core/www/modules//consensus/?run_id=46971&search_id=48489&scans_id=46971&peptide_id=11158&scanf=3923&charge=2&value=sp|P0DMV9|HS71B_HUMAN	21	/core/www/modules/match_peptides/blast_html4.php?run_id=46971&search_id=48489&scans_id=46971&peptide_id=11158&scanf=3923&charge=2&value=21	K.ANKITITNDKGR.L	/core/www/modules/show_out/show_out_wrapper.php?run_id=46971&search_id=48489&scans_id=46971&peptide_id=11158&scanf=3923&charge=2&value=K.ANKITITNDKGR.L	HSPA1B
3925	2	2.45	0.077	13/14	/core/www/modules//sdig/index.php?run_id=46971&search_id=48489&scans_id=46971&peptide_id=11160&scanf=3925&charge=2&value=13/14	sp|P11142|HSP7C_HUMAN	/core/www/modules//consensus/?run_id=46971&search_id=48489&scans_id=46971&peptide_id=11160&scanf=3925&charge=2&value=sp|P11142|HSP7C_HUMAN	12	/core/www/modules/match_peptides/blast_html4.php?run_id=46971&search_id=48489&scans_id=46971&peptide_id=11160&scanf=3925&charge=2&value=12	R.LSKEDIER.M	/core/www/modules/show_out/show_out_wrapper.php?run_id=46971&search_id=48489&scans_id=46971&peptide_id=11160&scanf=3925&charge=2&value=R.LSKEDIER.M	HSPA8
3928	2	1.896	0.133	2020-12-18	/core/www/modules//sdig/index.php?run_id=46971&search_id=48489&scans_id=46971&peptide_id=11163&scanf=3928&charge=2&value=12/18	sp|P62736|ACTA_HUMAN	/core/www/modules//consensus/?run_id=46971&search_id=48489&scans_id=46971&peptide_id=11163&scanf=3928&charge=2&value=sp|P62736|ACTA_HUMAN	46	/core/www/modules/match_peptides/blast_html4.php?run_id=46971&search_id=48489&scans_id=46971&peptide_id=11163&scanf=3928&charge=2&value=46	K.AGFAGDDAPR.A	/core/www/modules/show_out/show_out_wrapper.php?run_id=46971&search_id=48489&scans_id=46971&peptide_id=11163&scanf=3928&charge=2&value=K.AGFAGDDAPR.A	ACTA2
3931	2	2.116	0.252	2020-09-12	/core/www/modules//sdig/index.php?run_id=46971&search_id=48489&scans_id=46971&peptide_id=11165&scanf=3931&charge=2&value=9/12	sp|Q9H040|SPRTN_HUMAN	/core/www/modules//consensus/?run_id=46971&search_id=48489&scans_id=46971&peptide_id=11165&scanf=3931&charge=2&value=sp|Q9H040|SPRTN_HUMAN	1	/core/www/modules/match_peptides/blast_html4.php?run_id=46971&search_id=48489&scans_id=46971&peptide_id=11165&scanf=3931&charge=2&value=1	R.VSFANQK.A	/core/www/modules/show_out/show_out_wrapper.php?run_id=46971&search_id=48489&scans_id=46971&peptide_id=11165&scanf=3931&charge=2&value=R.VSFANQK.A	SPRTN
3932	2	2.066	0.293	2020-12-16	/core/www/modules//sdig/index.php?run_id=46971&search_id=48489&scans_id=46971&peptide_id=11166&scanf=3932&charge=2&value=12/16	sp|P0DMV9|HS71B_HUMAN	/core/www/modules//consensus/?run_id=46971&search_id=48489&scans_id=46971&peptide_id=11166&scanf=3932&charge=2&value=sp|P0DMV9|HS71B_HUMAN	16	/core/www/modules/match_peptides/blast_html4.php?run_id=46971&search_id=48489&scans_id=46971&peptide_id=11166&scanf=3932&charge=2&value=16	K.SAVEDEGLK.G	/core/www/modules/show_out/show_out_wrapper.php?run_id=46971&search_id=48489&scans_id=46971&peptide_id=11166&scanf=3932&charge=2&value=K.SAVEDEGLK.G	HSPA1B
3942	2	2.711	0.463	14/18	/core/www/modules//sdig/index.php?run_id=46971&search_id=48489&scans_id=46971&peptide_id=11175&scanf=3942&charge=2&value=14/18	sp|P0DMV9|HS71B_HUMAN	/core/www/modules//consensus/?run_id=46971&search_id=48489&scans_id=46971&peptide_id=11175&scanf=3942&charge=2&value=sp|P0DMV9|HS71B_HUMAN	5	/core/www/modules/match_peptides/blast_html4.php?run_id=46971&search_id=48489&scans_id=46971&peptide_id=11175&scanf=3942&charge=2&value=5	K.VQVSYKGETK.A	/core/www/modules/show_out/show_out_wrapper.php?run_id=46971&search_id=48489&scans_id=46971&peptide_id=11175&scanf=3942&charge=2&value=K.VQVSYKGETK.A	HSPA1B
3971	2	2.676	0.291	14/18	/core/www/modules//sdig/index.php?run_id=46971&search_id=48489&scans_id=46971&peptide_id=11201&scanf=3971&charge=2&value=14/18	sp|P54652|HSP72_HUMAN	/core/www/modules//consensus/?run_id=46971&search_id=48489&scans_id=46971&peptide_id=11201&scanf=3971&charge=2&value=sp|P54652|HSP72_HUMAN	16	/core/www/modules/match_peptides/blast_html4.php?run_id=46971&search_id=48489&scans_id=46971&peptide_id=11201&scanf=3971&charge=2&value=16	K.VQVEYKGETK.T	/core/www/modules/show_out/show_out_wrapper.php?run_id=46971&search_id=48489&scans_id=46971&peptide_id=11201&scanf=3971&charge=2&value=K.VQVEYKGETK.T	HSPA2
3979	2	2.213	0.121	13/22	/core/www/modules//sdig/index.php?run_id=46971&search_id=48489&scans_id=46971&peptide_id=11209&scanf=3979&charge=2&value=13/22	sp|Q3ZCQ8|TIM50_HUMAN	/core/www/modules//consensus/?run_id=46971&search_id=48489&scans_id=46971&peptide_id=11209&scanf=3979&charge=2&value=sp|Q3ZCQ8|TIM50_HUMAN	8	/core/www/modules/match_peptides/blast_html4.php?run_id=46971&search_id=48489&scans_id=46971&peptide_id=11209&scanf=3979&charge=2&value=8	R.RAPDQAAEIGSR.G	/core/www/modules/show_out/show_out_wrapper.php?run_id=46971&search_id=48489&scans_id=46971&peptide_id=11209&scanf=3979&charge=2&value=R.RAPDQAAEIGSR.G	TIMM50
3995	2	2.617	0.386	14/24	/core/www/modules//sdig/index.php?run_id=46971&search_id=48489&scans_id=46971&peptide_id=11223&scanf=3995&charge=2&value=14/24	sp|P17987|TCPA_HUMAN	/core/www/modules//consensus/?run_id=46971&search_id=48489&scans_id=46971&peptide_id=11223&scanf=3995&charge=2&value=sp|P17987|TCPA_HUMAN	2	/core/www/modules/match_peptides/blast_html4.php?run_id=46971&search_id=48489&scans_id=46971&peptide_id=11223&scanf=3995&charge=2&value=2	R.AFHNEAQVNPERK.N	/core/www/modules/show_out/show_out_wrapper.php?run_id=46971&search_id=48489&scans_id=46971&peptide_id=11223&scanf=3995&charge=2&value=R.AFHNEAQVNPERK.N	TCP1
4002	2	2.532	0.105	2020-11-14	/core/www/modules//sdig/index.php?run_id=46971&search_id=48489&scans_id=46971&peptide_id=11229&scanf=4002&charge=2&value=11/14	sp|P11142|HSP7C_HUMAN	/core/www/modules//consensus/?run_id=46971&search_id=48489&scans_id=46971&peptide_id=11229&scanf=4002&charge=2&value=sp|P11142|HSP7C_HUMAN	12	/core/www/modules/match_peptides/blast_html4.php?run_id=46971&search_id=48489&scans_id=46971&peptide_id=11229&scanf=4002&charge=2&value=12	R.LSKEDIER.M	/core/www/modules/show_out/show_out_wrapper.php?run_id=46971&search_id=48489&scans_id=46971&peptide_id=11229&scanf=4002&charge=2&value=R.LSKEDIER.M	HSPA8
4010	2	2.445	0.278	13/18	/core/www/modules//sdig/index.php?run_id=46971&search_id=48489&scans_id=46971&peptide_id=11237&scanf=4010&charge=2&value=13/18	sp|P62736|ACTA_HUMAN	/core/www/modules//consensus/?run_id=46971&search_id=48489&scans_id=46971&peptide_id=11237&scanf=4010&charge=2&value=sp|P62736|ACTA_HUMAN	46	/core/www/modules/match_peptides/blast_html4.php?run_id=46971&search_id=48489&scans_id=46971&peptide_id=11237&scanf=4010&charge=2&value=46	K.AGFAGDDAPR.A	/core/www/modules/show_out/show_out_wrapper.php?run_id=46971&search_id=48489&scans_id=46971&peptide_id=11237&scanf=4010&charge=2&value=K.AGFAGDDAPR.A	ACTA2
4017	2	1.926	0.236	2020-09-12	/core/www/modules//sdig/index.php?run_id=46971&search_id=48489&scans_id=46971&peptide_id=11243&scanf=4017&charge=2&value=9/12	sp|Q9H040|SPRTN_HUMAN	/core/www/modules//consensus/?run_id=46971&search_id=48489&scans_id=46971&peptide_id=11243&scanf=4017&charge=2&value=sp|Q9H040|SPRTN_HUMAN	1	/core/www/modules/match_peptides/blast_html4.php?run_id=46971&search_id=48489&scans_id=46971&peptide_id=11243&scanf=4017&charge=2&value=1	R.VSFANQK.A	/core/www/modules/show_out/show_out_wrapper.php?run_id=46971&search_id=48489&scans_id=46971&peptide_id=11243&scanf=4017&charge=2&value=R.VSFANQK.A	SPRTN
4018	2	3.076	0.411	2020-12-18	/core/www/modules//sdig/index.php?run_id=46971&search_id=48489&scans_id=46971&peptide_id=11244&scanf=4018&charge=2&value=12/18	sp|P0DMV9|HS71B_HUMAN	/core/www/modules//consensus/?run_id=46971&search_id=48489&scans_id=46971&peptide_id=11244&scanf=4018&charge=2&value=sp|P0DMV9|HS71B_HUMAN	5	/core/www/modules/match_peptides/blast_html4.php?run_id=46971&search_id=48489&scans_id=46971&peptide_id=11244&scanf=4018&charge=2&value=5	K.VQVSYKGETK.A	/core/www/modules/show_out/show_out_wrapper.php?run_id=46971&search_id=48489&scans_id=46971&peptide_id=11244&scanf=4018&charge=2&value=K.VQVSYKGETK.A	HSPA1B
4019	2	2.645	0.434	15/16	/core/www/modules//sdig/index.php?run_id=46971&search_id=48489&scans_id=46971&peptide_id=11245&scanf=4019&charge=2&value=15/16	sp|P0DMV9|HS71B_HUMAN	/core/www/modules//consensus/?run_id=46971&search_id=48489&scans_id=46971&peptide_id=11245&scanf=4019&charge=2&value=sp|P0DMV9|HS71B_HUMAN	16	/core/www/modules/match_peptides/blast_html4.php?run_id=46971&search_id=48489&scans_id=46971&peptide_id=11245&scanf=4019&charge=2&value=16	K.SAVEDEGLK.G	/core/www/modules/show_out/show_out_wrapper.php?run_id=46971&search_id=48489&scans_id=46971&peptide_id=11245&scanf=4019&charge=2&value=K.SAVEDEGLK.G	HSPA1B
4020	2	1.878	0.016	2020-11-16	/core/www/modules//sdig/index.php?run_id=46971&search_id=48489&scans_id=46971&peptide_id=11246&scanf=4020&charge=2&value=11/16	sp|Q9H040|SPRTN_HUMAN	/core/www/modules//consensus/?run_id=46971&search_id=48489&scans_id=46971&peptide_id=11246&scanf=4020&charge=2&value=sp|Q9H040|SPRTN_HUMAN	2	/core/www/modules/match_peptides/blast_html4.php?run_id=46971&search_id=48489&scans_id=46971&peptide_id=11246&scanf=4020&charge=2&value=2	K.IKEPENYSK.K	/core/www/modules/show_out/show_out_wrapper.php?run_id=46971&search_id=48489&scans_id=46971&peptide_id=11246&scanf=4020&charge=2&value=K.IKEPENYSK.K	SPRTN
4022	2	2.416	0.264	16/22	/core/www/modules//sdig/index.php?run_id=46971&search_id=48489&scans_id=46971&peptide_id=11248&scanf=4022&charge=2&value=16/22	sp|P0DMV9|HS71B_HUMAN	/core/www/modules//consensus/?run_id=46971&search_id=48489&scans_id=46971&peptide_id=11248&scanf=4022&charge=2&value=sp|P0DMV9|HS71B_HUMAN	21	/core/www/modules/match_peptides/blast_html4.php?run_id=46971&search_id=48489&scans_id=46971&peptide_id=11248&scanf=4022&charge=2&value=21	K.ANKITITNDKGR.L	/core/www/modules/show_out/show_out_wrapper.php?run_id=46971&search_id=48489&scans_id=46971&peptide_id=11248&scanf=4022&charge=2&value=K.ANKITITNDKGR.L	HSPA1B
4038	2	2.118	0.031	14/18	/core/www/modules//sdig/index.php?run_id=46971&search_id=48489&scans_id=46971&peptide_id=11263&scanf=4038&charge=2&value=14/18	sp|Q9H040|SPRTN_HUMAN	/core/www/modules//consensus/?run_id=46971&search_id=48489&scans_id=46971&peptide_id=11263&scanf=4038&charge=2&value=sp|Q9H040|SPRTN_HUMAN	1	/core/www/modules/match_peptides/blast_html4.php?run_id=46971&search_id=48489&scans_id=46971&peptide_id=11263&scanf=4038&charge=2&value=1	K.AFRGVNGSPR.I	/core/www/modules/show_out/show_out_wrapper.php?run_id=46971&search_id=48489&scans_id=46971&peptide_id=11263&scanf=4038&charge=2&value=K.AFRGVNGSPR.I	SPRTN
4048	2	2.509	0.264	15/18	/core/www/modules//sdig/index.php?run_id=46971&search_id=48489&scans_id=46971&peptide_id=11272&scanf=4048&charge=2&value=15/18	sp|P54652|HSP72_HUMAN	/core/www/modules//consensus/?run_id=46971&search_id=48489&scans_id=46971&peptide_id=11272&scanf=4048&charge=2&value=sp|P54652|HSP72_HUMAN	16	/core/www/modules/match_peptides/blast_html4.php?run_id=46971&search_id=48489&scans_id=46971&peptide_id=11272&scanf=4048&charge=2&value=16	K.VQVEYKGETK.T	/core/www/modules/show_out/show_out_wrapper.php?run_id=46971&search_id=48489&scans_id=46971&peptide_id=11272&scanf=4048&charge=2&value=K.VQVEYKGETK.T	HSPA2
4050	2	3.733	0.46	18/24	/core/www/modules//sdig/index.php?run_id=46971&search_id=48489&scans_id=46971&peptide_id=11274&scanf=4050&charge=2&value=18/24	sp|P17987|TCPA_HUMAN	/core/www/modules//consensus/?run_id=46971&search_id=48489&scans_id=46971&peptide_id=11274&scanf=4050&charge=2&value=sp|P17987|TCPA_HUMAN	2	/core/www/modules/match_peptides/blast_html4.php?run_id=46971&search_id=48489&scans_id=46971&peptide_id=11274&scanf=4050&charge=2&value=2	R.AFHNEAQVNPERK.N	/core/www/modules/show_out/show_out_wrapper.php?run_id=46971&search_id=48489&scans_id=46971&peptide_id=11274&scanf=4050&charge=2&value=R.AFHNEAQVNPERK.N	TCP1
4054	2	3.189	0.273	13/18	/core/www/modules//sdig/index.php?run_id=46971&search_id=48489&scans_id=46971&peptide_id=11278&scanf=4054&charge=2&value=13/18	sp|O95433|AHSA1_HUMAN	/core/www/modules//consensus/?run_id=46971&search_id=48489&scans_id=46971&peptide_id=11278&scanf=4054&charge=2&value=sp|O95433|AHSA1_HUMAN	2	/core/www/modules/match_peptides/blast_html4.php?run_id=46971&search_id=48489&scans_id=46971&peptide_id=11278&scanf=4054&charge=2&value=2	K.LDGEASINNR.K	/core/www/modules/show_out/show_out_wrapper.php?run_id=46971&search_id=48489&scans_id=46971&peptide_id=11278&scanf=4054&charge=2&value=K.LDGEASINNR.K	AHSA1
4076	2	2.826	0.105	13/14	/core/www/modules//sdig/index.php?run_id=46971&search_id=48489&scans_id=46971&peptide_id=11298&scanf=4076&charge=2&value=13/14	sp|P11142|HSP7C_HUMAN	/core/www/modules//consensus/?run_id=46971&search_id=48489&scans_id=46971&peptide_id=11298&scanf=4076&charge=2&value=sp|P11142|HSP7C_HUMAN	12	/core/www/modules/match_peptides/blast_html4.php?run_id=46971&search_id=48489&scans_id=46971&peptide_id=11298&scanf=4076&charge=2&value=12	R.LSKEDIER.M	/core/www/modules/show_out/show_out_wrapper.php?run_id=46971&search_id=48489&scans_id=46971&peptide_id=11298&scanf=4076&charge=2&value=R.LSKEDIER.M	HSPA8
4080	2	3.431	0.418	17/24	/core/www/modules//sdig/index.php?run_id=46971&search_id=48489&scans_id=46971&peptide_id=11302&scanf=4080&charge=2&value=17/24	sp|P17987|TCPA_HUMAN	/core/www/modules//consensus/?run_id=46971&search_id=48489&scans_id=46971&peptide_id=11302&scanf=4080&charge=2&value=sp|P17987|TCPA_HUMAN	2	/core/www/modules/match_peptides/blast_html4.php?run_id=46971&search_id=48489&scans_id=46971&peptide_id=11302&scanf=4080&charge=2&value=2	R.AFHNEAQVNPERK.N	/core/www/modules/show_out/show_out_wrapper.php?run_id=46971&search_id=48489&scans_id=46971&peptide_id=11302&scanf=4080&charge=2&value=R.AFHNEAQVNPERK.N	TCP1
4086	2	2.404	0.288	15/18	/core/www/modules//sdig/index.php?run_id=46971&search_id=48489&scans_id=46971&peptide_id=11308&scanf=4086&charge=2&value=15/18	sp|P62736|ACTA_HUMAN	/core/www/modules//consensus/?run_id=46971&search_id=48489&scans_id=46971&peptide_id=11308&scanf=4086&charge=2&value=sp|P62736|ACTA_HUMAN	46	/core/www/modules/match_peptides/blast_html4.php?run_id=46971&search_id=48489&scans_id=46971&peptide_id=11308&scanf=4086&charge=2&value=46	K.AGFAGDDAPR.A	/core/www/modules/show_out/show_out_wrapper.php?run_id=46971&search_id=48489&scans_id=46971&peptide_id=11308&scanf=4086&charge=2&value=K.AGFAGDDAPR.A	ACTA2
4094	2	2.538	0.354	14/24	/core/www/modules//sdig/index.php?run_id=46971&search_id=48489&scans_id=46971&peptide_id=11316&scanf=4094&charge=2&value=14/24	sp|P62987|RL40_HUMAN	/core/www/modules//consensus/?run_id=46971&search_id=48489&scans_id=46971&peptide_id=11316&scanf=4094&charge=2&value=sp|P62987|RL40_HUMAN	39	/core/www/modules/match_peptides/blast_html4.php?run_id=46971&search_id=48489&scans_id=46971&peptide_id=11316&scanf=4094&charge=2&value=39	K.IQDKEGIPPDQQR.L	/core/www/modules/show_out/show_out_wrapper.php?run_id=46971&search_id=48489&scans_id=46971&peptide_id=11316&scanf=4094&charge=2&value=K.IQDKEGIPPDQQR.L	UBA52
4098	2	1.543	0.212	2020-08-12	/core/www/modules//sdig/index.php?run_id=46971&search_id=48489&scans_id=46971&peptide_id=11319&scanf=4098&charge=2&value=8/12	sp|Q9H040|SPRTN_HUMAN	/core/www/modules//consensus/?run_id=46971&search_id=48489&scans_id=46971&peptide_id=11319&scanf=4098&charge=2&value=sp|Q9H040|SPRTN_HUMAN	1	/core/www/modules/match_peptides/blast_html4.php?run_id=46971&search_id=48489&scans_id=46971&peptide_id=11319&scanf=4098&charge=2&value=1	R.VSFANQK.A	/core/www/modules/show_out/show_out_wrapper.php?run_id=46971&search_id=48489&scans_id=46971&peptide_id=11319&scanf=4098&charge=2&value=R.VSFANQK.A	SPRTN
4099	2	2.286	0.315	14/16	/core/www/modules//sdig/index.php?run_id=46971&search_id=48489&scans_id=46971&peptide_id=11320&scanf=4099&charge=2&value=14/16	sp|P0DMV9|HS71B_HUMAN	/core/www/modules//consensus/?run_id=46971&search_id=48489&scans_id=46971&peptide_id=11320&scanf=4099&charge=2&value=sp|P0DMV9|HS71B_HUMAN	16	/core/www/modules/match_peptides/blast_html4.php?run_id=46971&search_id=48489&scans_id=46971&peptide_id=11320&scanf=4099&charge=2&value=16	K.SAVEDEGLK.G	/core/www/modules/show_out/show_out_wrapper.php?run_id=46971&search_id=48489&scans_id=46971&peptide_id=11320&scanf=4099&charge=2&value=K.SAVEDEGLK.G	HSPA1B
4101	2	2.732	0.453	13/18	/core/www/modules//sdig/index.php?run_id=46971&search_id=48489&scans_id=46971&peptide_id=11322&scanf=4101&charge=2&value=13/18	sp|P0DMV9|HS71B_HUMAN	/core/www/modules//consensus/?run_id=46971&search_id=48489&scans_id=46971&peptide_id=11322&scanf=4101&charge=2&value=sp|P0DMV9|HS71B_HUMAN	5	/core/www/modules/match_peptides/blast_html4.php?run_id=46971&search_id=48489&scans_id=46971&peptide_id=11322&scanf=4101&charge=2&value=5	K.VQVSYKGETK.A	/core/www/modules/show_out/show_out_wrapper.php?run_id=46971&search_id=48489&scans_id=46971&peptide_id=11322&scanf=4101&charge=2&value=K.VQVSYKGETK.A	HSPA1B
4114	2	2.26	0.194	2020-12-22	/core/www/modules//sdig/index.php?run_id=46971&search_id=48489&scans_id=46971&peptide_id=11335&scanf=4114&charge=2&value=12/22	sp|P0DMV9|HS71B_HUMAN	/core/www/modules//consensus/?run_id=46971&search_id=48489&scans_id=46971&peptide_id=11335&scanf=4114&charge=2&value=sp|P0DMV9|HS71B_HUMAN	21	/core/www/modules/match_peptides/blast_html4.php?run_id=46971&search_id=48489&scans_id=46971&peptide_id=11335&scanf=4114&charge=2&value=21	K.ANKITITNDKGR.L	/core/www/modules/show_out/show_out_wrapper.php?run_id=46971&search_id=48489&scans_id=46971&peptide_id=11335&scanf=4114&charge=2&value=K.ANKITITNDKGR.L	HSPA1B
4144	2	2.353	0.049	13/18	/core/www/modules//sdig/index.php?run_id=46971&search_id=48489&scans_id=46971&peptide_id=11363&scanf=4144&charge=2&value=13/18	sp|Q9H040|SPRTN_HUMAN	/core/www/modules//consensus/?run_id=46971&search_id=48489&scans_id=46971&peptide_id=11363&scanf=4144&charge=2&value=sp|Q9H040|SPRTN_HUMAN	1	/core/www/modules/match_peptides/blast_html4.php?run_id=46971&search_id=48489&scans_id=46971&peptide_id=11363&scanf=4144&charge=2&value=1	K.AFRGVNGSPR.I	/core/www/modules/show_out/show_out_wrapper.php?run_id=46971&search_id=48489&scans_id=46971&peptide_id=11363&scanf=4144&charge=2&value=K.AFRGVNGSPR.I	SPRTN
4152	2	2.265	0.186	2020-09-18	/core/www/modules//sdig/index.php?run_id=46971&search_id=48489&scans_id=46971&peptide_id=11371&scanf=4152&charge=2&value=9/18	sp|P54652|HSP72_HUMAN	/core/www/modules//consensus/?run_id=46971&search_id=48489&scans_id=46971&peptide_id=11371&scanf=4152&charge=2&value=sp|P54652|HSP72_HUMAN	16	/core/www/modules/match_peptides/blast_html4.php?run_id=46971&search_id=48489&scans_id=46971&peptide_id=11371&scanf=4152&charge=2&value=16	K.VQVEYKGETK.T	/core/www/modules/show_out/show_out_wrapper.php?run_id=46971&search_id=48489&scans_id=46971&peptide_id=11371&scanf=4152&charge=2&value=K.VQVEYKGETK.T	HSPA2
4157	2	2.163	0.092	14/18	/core/www/modules//sdig/index.php?run_id=46971&search_id=48489&scans_id=46971&peptide_id=11376&scanf=4157&charge=2&value=14/18	sp|P48643|TCPE_HUMAN	/core/www/modules//consensus/?run_id=46971&search_id=48489&scans_id=46971&peptide_id=11376&scanf=4157&charge=2&value=sp|P48643|TCPE_HUMAN	11	/core/www/modules/match_peptides/blast_html4.php?run_id=46971&search_id=48489&scans_id=46971&peptide_id=11376&scanf=4157&charge=2&value=11	R.IADGYEQAAR.V	/core/www/modules/show_out/show_out_wrapper.php?run_id=46971&search_id=48489&scans_id=46971&peptide_id=11376&scanf=4157&charge=2&value=R.IADGYEQAAR.V	CCT5
4159	2	2.778	0.108	13/14	/core/www/modules//sdig/index.php?run_id=46971&search_id=48489&scans_id=46971&peptide_id=11377&scanf=4159&charge=2&value=13/14	sp|P11142|HSP7C_HUMAN	/core/www/modules//consensus/?run_id=46971&search_id=48489&scans_id=46971&peptide_id=11377&scanf=4159&charge=2&value=sp|P11142|HSP7C_HUMAN	12	/core/www/modules/match_peptides/blast_html4.php?run_id=46971&search_id=48489&scans_id=46971&peptide_id=11377&scanf=4159&charge=2&value=12	R.LSKEDIER.M	/core/www/modules/show_out/show_out_wrapper.php?run_id=46971&search_id=48489&scans_id=46971&peptide_id=11377&scanf=4159&charge=2&value=R.LSKEDIER.M	HSPA8
4163	2	2.589	0.372	14/18	/core/www/modules//sdig/index.php?run_id=46971&search_id=48489&scans_id=46971&peptide_id=11381&scanf=4163&charge=2&value=14/18	sp|P62736|ACTA_HUMAN	/core/www/modules//consensus/?run_id=46971&search_id=48489&scans_id=46971&peptide_id=11381&scanf=4163&charge=2&value=sp|P62736|ACTA_HUMAN	46	/core/www/modules/match_peptides/blast_html4.php?run_id=46971&search_id=48489&scans_id=46971&peptide_id=11381&scanf=4163&charge=2&value=46	K.AGFAGDDAPR.A	/core/www/modules/show_out/show_out_wrapper.php?run_id=46971&search_id=48489&scans_id=46971&peptide_id=11381&scanf=4163&charge=2&value=K.AGFAGDDAPR.A	ACTA2
4167	2	1.686	0.031	2020-09-18	/core/www/modules//sdig/index.php?run_id=46971&search_id=48489&scans_id=46971&peptide_id=11385&scanf=4167&charge=2&value=9/18	sp|P54652|HSP72_HUMAN	/core/www/modules//consensus/?run_id=46971&search_id=48489&scans_id=46971&peptide_id=11385&scanf=4167&charge=2&value=sp|P54652|HSP72_HUMAN	16	/core/www/modules/match_peptides/blast_html4.php?run_id=46971&search_id=48489&scans_id=46971&peptide_id=11385&scanf=4167&charge=2&value=16	K.VQVEYKGETK.T	/core/www/modules/show_out/show_out_wrapper.php?run_id=46971&search_id=48489&scans_id=46971&peptide_id=11385&scanf=4167&charge=2&value=K.VQVEYKGETK.T	HSPA2
4168	2	3.526	0.255	20/24	/core/www/modules//sdig/index.php?run_id=46971&search_id=48489&scans_id=46971&peptide_id=11386&scanf=4168&charge=2&value=20/24	sp|P62987|RL40_HUMAN	/core/www/modules//consensus/?run_id=46971&search_id=48489&scans_id=46971&peptide_id=11386&scanf=4168&charge=2&value=sp|P62987|RL40_HUMAN	39	/core/www/modules/match_peptides/blast_html4.php?run_id=46971&search_id=48489&scans_id=46971&peptide_id=11386&scanf=4168&charge=2&value=39	K.IQDKEGIPPDQQR.L	/core/www/modules/show_out/show_out_wrapper.php?run_id=46971&search_id=48489&scans_id=46971&peptide_id=11386&scanf=4168&charge=2&value=K.IQDKEGIPPDQQR.L	UBA52
4180	2	2.084	0.128	2020-10-12	/core/www/modules//sdig/index.php?run_id=46971&search_id=48489&scans_id=46971&peptide_id=11397&scanf=4180&charge=2&value=10/12	sp|Q9H040|SPRTN_HUMAN	/core/www/modules//consensus/?run_id=46971&search_id=48489&scans_id=46971&peptide_id=11397&scanf=4180&charge=2&value=sp|Q9H040|SPRTN_HUMAN	1	/core/www/modules/match_peptides/blast_html4.php?run_id=46971&search_id=48489&scans_id=46971&peptide_id=11397&scanf=4180&charge=2&value=1	R.VSFANQK.A	/core/www/modules/show_out/show_out_wrapper.php?run_id=46971&search_id=48489&scans_id=46971&peptide_id=11397&scanf=4180&charge=2&value=R.VSFANQK.A	SPRTN
4182	2	2.107	0.29	14/16	/core/www/modules//sdig/index.php?run_id=46971&search_id=48489&scans_id=46971&peptide_id=11399&scanf=4182&charge=2&value=14/16	sp|P0DMV9|HS71B_HUMAN	/core/www/modules//consensus/?run_id=46971&search_id=48489&scans_id=46971&peptide_id=11399&scanf=4182&charge=2&value=sp|P0DMV9|HS71B_HUMAN	16	/core/www/modules/match_peptides/blast_html4.php?run_id=46971&search_id=48489&scans_id=46971&peptide_id=11399&scanf=4182&charge=2&value=16	K.SAVEDEGLK.G	/core/www/modules/show_out/show_out_wrapper.php?run_id=46971&search_id=48489&scans_id=46971&peptide_id=11399&scanf=4182&charge=2&value=K.SAVEDEGLK.G	HSPA1B
4194	2	2.251	0.164	2020-12-16	/core/www/modules//sdig/index.php?run_id=46971&search_id=48489&scans_id=46971&peptide_id=11411&scanf=4194&charge=2&value=12/16	sp|Q9H040|SPRTN_HUMAN	/core/www/modules//consensus/?run_id=46971&search_id=48489&scans_id=46971&peptide_id=11411&scanf=4194&charge=2&value=sp|Q9H040|SPRTN_HUMAN	1	/core/www/modules/match_peptides/blast_html4.php?run_id=46971&search_id=48489&scans_id=46971&peptide_id=11411&scanf=4194&charge=2&value=1	K.NSVSSSSQR.R	/core/www/modules/show_out/show_out_wrapper.php?run_id=46971&search_id=48489&scans_id=46971&peptide_id=11411&scanf=4194&charge=2&value=K.NSVSSSSQR.R	SPRTN
4203	2	2.204	0.169	13/14	/core/www/modules//sdig/index.php?run_id=46971&search_id=48489&scans_id=46971&peptide_id=11419&scanf=4203&charge=2&value=13/14	sp|P34931|HS71L_HUMAN	/core/www/modules//consensus/?run_id=46971&search_id=48489&scans_id=46971&peptide_id=11419&scanf=4203&charge=2&value=sp|P34931|HS71L_HUMAN	23	/core/www/modules/match_peptides/blast_html4.php?run_id=46971&search_id=48489&scans_id=46971&peptide_id=11419&scanf=4203&charge=2&value=23	R.LSKEEIER.M	/core/www/modules/show_out/show_out_wrapper.php?run_id=46971&search_id=48489&scans_id=46971&peptide_id=11419&scanf=4203&charge=2&value=R.LSKEEIER.M	HSPA1L
4209	2	2.889	0.129	16/24	/core/www/modules//sdig/index.php?run_id=46971&search_id=48489&scans_id=46971&peptide_id=11425&scanf=4209&charge=2&value=16/24	sp|P46779|RL28_HUMAN	/core/www/modules//consensus/?run_id=46971&search_id=48489&scans_id=46971&peptide_id=11425&scanf=4209&charge=2&value=sp|P46779|RL28_HUMAN	4	/core/www/modules/match_peptides/blast_html4.php?run_id=46971&search_id=48489&scans_id=46971&peptide_id=11425&scanf=4209&charge=2&value=4	R.NKQTYSTEPNNLK.A	/core/www/modules/show_out/show_out_wrapper.php?run_id=46971&search_id=48489&scans_id=46971&peptide_id=11425&scanf=4209&charge=2&value=R.NKQTYSTEPNNLK.A	RPL28
4213	2	1.619	0.029	2020-11-18	/core/www/modules//sdig/index.php?run_id=46971&search_id=48489&scans_id=46971&peptide_id=11429&scanf=4213&charge=2&value=11/18	sp|P54652|HSP72_HUMAN	/core/www/modules//consensus/?run_id=46971&search_id=48489&scans_id=46971&peptide_id=11429&scanf=4213&charge=2&value=sp|P54652|HSP72_HUMAN	16	/core/www/modules/match_peptides/blast_html4.php?run_id=46971&search_id=48489&scans_id=46971&peptide_id=11429&scanf=4213&charge=2&value=16	K.VQVEYKGETK.T	/core/www/modules/show_out/show_out_wrapper.php?run_id=46971&search_id=48489&scans_id=46971&peptide_id=11429&scanf=4213&charge=2&value=K.VQVEYKGETK.T	HSPA2
4225	2	1.994	0.271	2020-11-18	/core/www/modules//sdig/index.php?run_id=46971&search_id=48489&scans_id=46971&peptide_id=11440&scanf=4225&charge=2&value=11/18	sp|P0DMV9|HS71B_HUMAN	/core/www/modules//consensus/?run_id=46971&search_id=48489&scans_id=46971&peptide_id=11440&scanf=4225&charge=2&value=sp|P0DMV9|HS71B_HUMAN	5	/core/www/modules/match_peptides/blast_html4.php?run_id=46971&search_id=48489&scans_id=46971&peptide_id=11440&scanf=4225&charge=2&value=5	K.VQVSYKGETK.A	/core/www/modules/show_out/show_out_wrapper.php?run_id=46971&search_id=48489&scans_id=46971&peptide_id=11440&scanf=4225&charge=2&value=K.VQVSYKGETK.A	HSPA1B
4232	2	2.292	0.078	2020-12-24	/core/www/modules//sdig/index.php?run_id=46971&search_id=48489&scans_id=46971&peptide_id=11446&scanf=4232&charge=2&value=12/24	sp|P46779|RL28_HUMAN	/core/www/modules//consensus/?run_id=46971&search_id=48489&scans_id=46971&peptide_id=11446&scanf=4232&charge=2&value=sp|P46779|RL28_HUMAN	4	/core/www/modules/match_peptides/blast_html4.php?run_id=46971&search_id=48489&scans_id=46971&peptide_id=11446&scanf=4232&charge=2&value=4	R.NKQTYSTEPNNLK.A	/core/www/modules/show_out/show_out_wrapper.php?run_id=46971&search_id=48489&scans_id=46971&peptide_id=11446&scanf=4232&charge=2&value=R.NKQTYSTEPNNLK.A	RPL28
4239	2	2.974	0.165	18/24	/core/www/modules//sdig/index.php?run_id=46971&search_id=48489&scans_id=46971&peptide_id=11452&scanf=4239&charge=2&value=18/24	sp|P62987|RL40_HUMAN	/core/www/modules//consensus/?run_id=46971&search_id=48489&scans_id=46971&peptide_id=11452&scanf=4239&charge=2&value=sp|P62987|RL40_HUMAN	39	/core/www/modules/match_peptides/blast_html4.php?run_id=46971&search_id=48489&scans_id=46971&peptide_id=11452&scanf=4239&charge=2&value=39	K.IQDKEGIPPDQQR.L	/core/www/modules/show_out/show_out_wrapper.php?run_id=46971&search_id=48489&scans_id=46971&peptide_id=11452&scanf=4239&charge=2&value=K.IQDKEGIPPDQQR.L	UBA52
4241	2	2.622	0.286	14/18	/core/www/modules//sdig/index.php?run_id=46971&search_id=48489&scans_id=46971&peptide_id=11454&scanf=4241&charge=2&value=14/18	sp|P62736|ACTA_HUMAN	/core/www/modules//consensus/?run_id=46971&search_id=48489&scans_id=46971&peptide_id=11454&scanf=4241&charge=2&value=sp|P62736|ACTA_HUMAN	46	/core/www/modules/match_peptides/blast_html4.php?run_id=46971&search_id=48489&scans_id=46971&peptide_id=11454&scanf=4241&charge=2&value=46	K.AGFAGDDAPR.A	/core/www/modules/show_out/show_out_wrapper.php?run_id=46971&search_id=48489&scans_id=46971&peptide_id=11454&scanf=4241&charge=2&value=K.AGFAGDDAPR.A	ACTA2
4259	2	2.348	0.279	15/16	/core/www/modules//sdig/index.php?run_id=46971&search_id=48489&scans_id=46971&peptide_id=11471&scanf=4259&charge=2&value=15/16	sp|P0DMV9|HS71B_HUMAN	/core/www/modules//consensus/?run_id=46971&search_id=48489&scans_id=46971&peptide_id=11471&scanf=4259&charge=2&value=sp|P0DMV9|HS71B_HUMAN	16	/core/www/modules/match_peptides/blast_html4.php?run_id=46971&search_id=48489&scans_id=46971&peptide_id=11471&scanf=4259&charge=2&value=16	K.SAVEDEGLK.G	/core/www/modules/show_out/show_out_wrapper.php?run_id=46971&search_id=48489&scans_id=46971&peptide_id=11471&scanf=4259&charge=2&value=K.SAVEDEGLK.G	HSPA1B
4260	2	2.078	0.024	2020-10-16	/core/www/modules//sdig/index.php?run_id=46971&search_id=48489&scans_id=46971&peptide_id=11472&scanf=4260&charge=2&value=10/16	sp|Q9H040|SPRTN_HUMAN	/core/www/modules//consensus/?run_id=46971&search_id=48489&scans_id=46971&peptide_id=11472&scanf=4260&charge=2&value=sp|Q9H040|SPRTN_HUMAN	2	/core/www/modules/match_peptides/blast_html4.php?run_id=46971&search_id=48489&scans_id=46971&peptide_id=11472&scanf=4260&charge=2&value=2	K.IKEPENYSK.K	/core/www/modules/show_out/show_out_wrapper.php?run_id=46971&search_id=48489&scans_id=46971&peptide_id=11472&scanf=4260&charge=2&value=K.IKEPENYSK.K	SPRTN
4283	2	1.814	0.182	2020-07-12	/core/www/modules//sdig/index.php?run_id=46971&search_id=48489&scans_id=46971&peptide_id=11494&scanf=4283&charge=2&value=7/12	sp|Q9H040|SPRTN_HUMAN	/core/www/modules//consensus/?run_id=46971&search_id=48489&scans_id=46971&peptide_id=11494&scanf=4283&charge=2&value=sp|Q9H040|SPRTN_HUMAN	1	/core/www/modules/match_peptides/blast_html4.php?run_id=46971&search_id=48489&scans_id=46971&peptide_id=11494&scanf=4283&charge=2&value=1	R.VSFANQK.A	/core/www/modules/show_out/show_out_wrapper.php?run_id=46971&search_id=48489&scans_id=46971&peptide_id=11494&scanf=4283&charge=2&value=R.VSFANQK.A	SPRTN
4288	2	1.569	0.064	2020-09-16	/core/www/modules//sdig/index.php?run_id=46971&search_id=48489&scans_id=46971&peptide_id=11499&scanf=4288&charge=2&value=9/16	sp|P62826|RAN_HUMAN	/core/www/modules//consensus/?run_id=46971&search_id=48489&scans_id=46971&peptide_id=11499&scanf=4288&charge=2&value=sp|P62826|RAN_HUMAN	4	/core/www/modules/match_peptides/blast_html4.php?run_id=46971&search_id=48489&scans_id=46971&peptide_id=11499&scanf=4288&charge=2&value=4	R.HLTGEFEKK.Y	/core/www/modules/show_out/show_out_wrapper.php?run_id=46971&search_id=48489&scans_id=46971&peptide_id=11499&scanf=4288&charge=2&value=R.HLTGEFEKK.Y	RAN
4297	2	2.201	0.117	2020-12-14	/core/www/modules//sdig/index.php?run_id=46971&search_id=48489&scans_id=46971&peptide_id=11507&scanf=4297&charge=2&value=12/14	sp|P34931|HS71L_HUMAN	/core/www/modules//consensus/?run_id=46971&search_id=48489&scans_id=46971&peptide_id=11507&scanf=4297&charge=2&value=sp|P34931|HS71L_HUMAN	23	/core/www/modules/match_peptides/blast_html4.php?run_id=46971&search_id=48489&scans_id=46971&peptide_id=11507&scanf=4297&charge=2&value=23	R.LSKEEIER.M	/core/www/modules/show_out/show_out_wrapper.php?run_id=46971&search_id=48489&scans_id=46971&peptide_id=11507&scanf=4297&charge=2&value=R.LSKEEIER.M	HSPA1L
4313	2	3.609	0.338	19/24	/core/www/modules//sdig/index.php?run_id=46971&search_id=48489&scans_id=46971&peptide_id=11522&scanf=4313&charge=2&value=19/24	sp|P62987|RL40_HUMAN	/core/www/modules//consensus/?run_id=46971&search_id=48489&scans_id=46971&peptide_id=11522&scanf=4313&charge=2&value=sp|P62987|RL40_HUMAN	39	/core/www/modules/match_peptides/blast_html4.php?run_id=46971&search_id=48489&scans_id=46971&peptide_id=11522&scanf=4313&charge=2&value=39	K.IQDKEGIPPDQQR.L	/core/www/modules/show_out/show_out_wrapper.php?run_id=46971&search_id=48489&scans_id=46971&peptide_id=11522&scanf=4313&charge=2&value=K.IQDKEGIPPDQQR.L	UBA52
4319	2	2.418	0.175	2020-12-18	/core/www/modules//sdig/index.php?run_id=46971&search_id=48489&scans_id=46971&peptide_id=11528&scanf=4319&charge=2&value=12/18	sp|P0DMV9|HS71B_HUMAN	/core/www/modules//consensus/?run_id=46971&search_id=48489&scans_id=46971&peptide_id=11528&scanf=4319&charge=2&value=sp|P0DMV9|HS71B_HUMAN	5	/core/www/modules/match_peptides/blast_html4.php?run_id=46971&search_id=48489&scans_id=46971&peptide_id=11528&scanf=4319&charge=2&value=5	K.VQVSYKGETK.A	/core/www/modules/show_out/show_out_wrapper.php?run_id=46971&search_id=48489&scans_id=46971&peptide_id=11528&scanf=4319&charge=2&value=K.VQVSYKGETK.A	HSPA1B
4328	2	1.645	0.053	2020-12-20	/core/www/modules//sdig/index.php?run_id=46971&search_id=48489&scans_id=46971&peptide_id=11536&scanf=4328&charge=2&value=12/20	sp|P62266|RS23_HUMAN	/core/www/modules//consensus/?run_id=46971&search_id=48489&scans_id=46971&peptide_id=11536&scanf=4328&charge=2&value=sp|P62266|RS23_HUMAN	5	/core/www/modules/match_peptides/blast_html4.php?run_id=46971&search_id=48489&scans_id=46971&peptide_id=11536&scanf=4328&charge=2&value=5	K.ANPFGGASHAK.G	/core/www/modules/show_out/show_out_wrapper.php?run_id=46971&search_id=48489&scans_id=46971&peptide_id=11536&scanf=4328&charge=2&value=K.ANPFGGASHAK.G	RPS23
4337	2	2.179	0.234	2020-11-16	/core/www/modules//sdig/index.php?run_id=46971&search_id=48489&scans_id=46971&peptide_id=11544&scanf=4337&charge=2&value=11/16	sp|P0DMV9|HS71B_HUMAN	/core/www/modules//consensus/?run_id=46971&search_id=48489&scans_id=46971&peptide_id=11544&scanf=4337&charge=2&value=sp|P0DMV9|HS71B_HUMAN	16	/core/www/modules/match_peptides/blast_html4.php?run_id=46971&search_id=48489&scans_id=46971&peptide_id=11544&scanf=4337&charge=2&value=16	K.SAVEDEGLK.G	/core/www/modules/show_out/show_out_wrapper.php?run_id=46971&search_id=48489&scans_id=46971&peptide_id=11544&scanf=4337&charge=2&value=K.SAVEDEGLK.G	HSPA1B
4357	2	2.504	0.174	2020-12-16	/core/www/modules//sdig/index.php?run_id=46971&search_id=48489&scans_id=46971&peptide_id=11563&scanf=4357&charge=2&value=12/16	sp|P62826|RAN_HUMAN	/core/www/modules//consensus/?run_id=46971&search_id=48489&scans_id=46971&peptide_id=11563&scanf=4357&charge=2&value=sp|P62826|RAN_HUMAN	4	/core/www/modules/match_peptides/blast_html4.php?run_id=46971&search_id=48489&scans_id=46971&peptide_id=11563&scanf=4357&charge=2&value=4	R.HLTGEFEKK.Y	/core/www/modules/show_out/show_out_wrapper.php?run_id=46971&search_id=48489&scans_id=46971&peptide_id=11563&scanf=4357&charge=2&value=R.HLTGEFEKK.Y	RAN
4365	2	1.903	0.011	2020-09-16	/core/www/modules//sdig/index.php?run_id=46971&search_id=48489&scans_id=46971&peptide_id=11570&scanf=4365&charge=2&value=9/16	sp|P12236|ADT3_HUMAN	/core/www/modules//consensus/?run_id=46971&search_id=48489&scans_id=46971&peptide_id=11570&scanf=4365&charge=2&value=sp|P12236|ADT3_HUMAN	9	/core/www/modules/match_peptides/blast_html4.php?run_id=46971&search_id=48489&scans_id=46971&peptide_id=11570&scanf=4365&charge=2&value=9	R.TRLAADVGK.S	/core/www/modules/show_out/show_out_wrapper.php?run_id=46971&search_id=48489&scans_id=46971&peptide_id=11570&scanf=4365&charge=2&value=R.TRLAADVGK.S	SLC25A6
4374	2	2.323	0.159	13/14	/core/www/modules//sdig/index.php?run_id=46971&search_id=48489&scans_id=46971&peptide_id=11578&scanf=4374&charge=2&value=13/14	sp|P34931|HS71L_HUMAN	/core/www/modules//consensus/?run_id=46971&search_id=48489&scans_id=46971&peptide_id=11578&scanf=4374&charge=2&value=sp|P34931|HS71L_HUMAN	23	/core/www/modules/match_peptides/blast_html4.php?run_id=46971&search_id=48489&scans_id=46971&peptide_id=11578&scanf=4374&charge=2&value=23	R.LSKEEIER.M	/core/www/modules/show_out/show_out_wrapper.php?run_id=46971&search_id=48489&scans_id=46971&peptide_id=11578&scanf=4374&charge=2&value=R.LSKEEIER.M	HSPA1L
4384	2	2.106	0.081	2020-11-16	/core/www/modules//sdig/index.php?run_id=46971&search_id=48489&scans_id=46971&peptide_id=11588&scanf=4384&charge=2&value=11/16	sp|O14654|IRS4_HUMAN	/core/www/modules//consensus/?run_id=46971&search_id=48489&scans_id=46971&peptide_id=11588&scanf=4384&charge=2&value=sp|O14654|IRS4_HUMAN	0	/core/www/modules/match_peptides/blast_html4.php?run_id=46971&search_id=48489&scans_id=46971&peptide_id=11588&scanf=4384&charge=2&value=0	R.LLQEEEQER.R	/core/www/modules/show_out/show_out_wrapper.php?run_id=46971&search_id=48489&scans_id=46971&peptide_id=11588&scanf=4384&charge=2&value=R.LLQEEEQER.R	IRS4
4387	2	3.932	0.336	20/24	/core/www/modules//sdig/index.php?run_id=46971&search_id=48489&scans_id=46971&peptide_id=11590&scanf=4387&charge=2&value=20/24	sp|P62987|RL40_HUMAN	/core/www/modules//consensus/?run_id=46971&search_id=48489&scans_id=46971&peptide_id=11590&scanf=4387&charge=2&value=sp|P62987|RL40_HUMAN	39	/core/www/modules/match_peptides/blast_html4.php?run_id=46971&search_id=48489&scans_id=46971&peptide_id=11590&scanf=4387&charge=2&value=39	K.IQDKEGIPPDQQR.L	/core/www/modules/show_out/show_out_wrapper.php?run_id=46971&search_id=48489&scans_id=46971&peptide_id=11590&scanf=4387&charge=2&value=K.IQDKEGIPPDQQR.L	UBA52
4390	2	2.128	0.225	2020-11-18	/core/www/modules//sdig/index.php?run_id=46971&search_id=48489&scans_id=46971&peptide_id=11593&scanf=4390&charge=2&value=11/18	sp|P0DMV9|HS71B_HUMAN	/core/www/modules//consensus/?run_id=46971&search_id=48489&scans_id=46971&peptide_id=11593&scanf=4390&charge=2&value=sp|P0DMV9|HS71B_HUMAN	5	/core/www/modules/match_peptides/blast_html4.php?run_id=46971&search_id=48489&scans_id=46971&peptide_id=11593&scanf=4390&charge=2&value=5	K.VQVSYKGETK.A	/core/www/modules/show_out/show_out_wrapper.php?run_id=46971&search_id=48489&scans_id=46971&peptide_id=11593&scanf=4390&charge=2&value=K.VQVSYKGETK.A	HSPA1B
4421	2	2.113	0.229	2020-08-12	/core/www/modules//sdig/index.php?run_id=46971&search_id=48489&scans_id=46971&peptide_id=11622&scanf=4421&charge=2&value=8/12	sp|Q9H040|SPRTN_HUMAN	/core/www/modules//consensus/?run_id=46971&search_id=48489&scans_id=46971&peptide_id=11622&scanf=4421&charge=2&value=sp|Q9H040|SPRTN_HUMAN	1	/core/www/modules/match_peptides/blast_html4.php?run_id=46971&search_id=48489&scans_id=46971&peptide_id=11622&scanf=4421&charge=2&value=1	R.VSFANQK.A	/core/www/modules/show_out/show_out_wrapper.php?run_id=46971&search_id=48489&scans_id=46971&peptide_id=11622&scanf=4421&charge=2&value=R.VSFANQK.A	SPRTN
4423	2	1.925	0.118	13/20	/core/www/modules//sdig/index.php?run_id=46971&search_id=48489&scans_id=46971&peptide_id=11624&scanf=4423&charge=2&value=13/20	sp|P62266|RS23_HUMAN	/core/www/modules//consensus/?run_id=46971&search_id=48489&scans_id=46971&peptide_id=11624&scanf=4423&charge=2&value=sp|P62266|RS23_HUMAN	5	/core/www/modules/match_peptides/blast_html4.php?run_id=46971&search_id=48489&scans_id=46971&peptide_id=11624&scanf=4423&charge=2&value=5	K.ANPFGGASHAK.G	/core/www/modules/show_out/show_out_wrapper.php?run_id=46971&search_id=48489&scans_id=46971&peptide_id=11624&scanf=4423&charge=2&value=K.ANPFGGASHAK.G	RPS23
4425	2	1.826	0.166	2020-08-12	/core/www/modules//sdig/index.php?run_id=46971&search_id=48489&scans_id=46971&peptide_id=11626&scanf=4425&charge=2&value=8/12	sp|P12236|ADT3_HUMAN	/core/www/modules//consensus/?run_id=46971&search_id=48489&scans_id=46971&peptide_id=11626&scanf=4425&charge=2&value=sp|P12236|ADT3_HUMAN	8	/core/www/modules/match_peptides/blast_html4.php?run_id=46971&search_id=48489&scans_id=46971&peptide_id=11626&scanf=4425&charge=2&value=8	K.GM*LPDPK.N	/core/www/modules/show_out/show_out_wrapper.php?run_id=46971&search_id=48489&scans_id=46971&peptide_id=11626&scanf=4425&charge=2&value=K.GM*LPDPK.N	SLC25A6
4441	2	2.112	0.216	2020-11-16	/core/www/modules//sdig/index.php?run_id=46971&search_id=48489&scans_id=46971&peptide_id=11641&scanf=4441&charge=2&value=11/16	sp|P62826|RAN_HUMAN	/core/www/modules//consensus/?run_id=46971&search_id=48489&scans_id=46971&peptide_id=11641&scanf=4441&charge=2&value=sp|P62826|RAN_HUMAN	4	/core/www/modules/match_peptides/blast_html4.php?run_id=46971&search_id=48489&scans_id=46971&peptide_id=11641&scanf=4441&charge=2&value=4	R.HLTGEFEKK.Y	/core/www/modules/show_out/show_out_wrapper.php?run_id=46971&search_id=48489&scans_id=46971&peptide_id=11641&scanf=4441&charge=2&value=R.HLTGEFEKK.Y	RAN
4451	2	2.268	0.142	13/14	/core/www/modules//sdig/index.php?run_id=46971&search_id=48489&scans_id=46971&peptide_id=11650&scanf=4451&charge=2&value=13/14	sp|P34931|HS71L_HUMAN	/core/www/modules//consensus/?run_id=46971&search_id=48489&scans_id=46971&peptide_id=11650&scanf=4451&charge=2&value=sp|P34931|HS71L_HUMAN	23	/core/www/modules/match_peptides/blast_html4.php?run_id=46971&search_id=48489&scans_id=46971&peptide_id=11650&scanf=4451&charge=2&value=23	R.LSKEEIER.M	/core/www/modules/show_out/show_out_wrapper.php?run_id=46971&search_id=48489&scans_id=46971&peptide_id=11650&scanf=4451&charge=2&value=R.LSKEEIER.M	HSPA1L
4453	2	2.14	0.19	2020-12-16	/core/www/modules//sdig/index.php?run_id=46971&search_id=48489&scans_id=46971&peptide_id=11652&scanf=4453&charge=2&value=12/16	sp|P12236|ADT3_HUMAN	/core/www/modules//consensus/?run_id=46971&search_id=48489&scans_id=46971&peptide_id=11652&scanf=4453&charge=2&value=sp|P12236|ADT3_HUMAN	9	/core/www/modules/match_peptides/blast_html4.php?run_id=46971&search_id=48489&scans_id=46971&peptide_id=11652&scanf=4453&charge=2&value=9	R.TRLAADVGK.S	/core/www/modules/show_out/show_out_wrapper.php?run_id=46971&search_id=48489&scans_id=46971&peptide_id=11652&scanf=4453&charge=2&value=R.TRLAADVGK.S	SLC25A6
4454	3	2.473	0.162	19/60	/core/www/modules//sdig/index.php?run_id=46971&search_id=48489&scans_id=46971&peptide_id=11653&scanf=4454&charge=3&value=19/60	sp|P0DMV9|HS71B_HUMAN	/core/www/modules//consensus/?run_id=46971&search_id=48489&scans_id=46971&peptide_id=11653&scanf=4454&charge=3&value=sp|P0DMV9|HS71B_HUMAN	15	/core/www/modules/match_peptides/blast_html4.php?run_id=46971&search_id=48489&scans_id=46971&peptide_id=11653&scanf=4454&charge=3&value=15	R.M*VQEAEKYKAEDEVQR.E	/core/www/modules/show_out/show_out_wrapper.php?run_id=46971&search_id=48489&scans_id=46971&peptide_id=11653&scanf=4454&charge=3&value=R.M*VQEAEKYKAEDEVQR.E	HSPA1B
4457	2	2.167	0.04	2020-11-18	/core/www/modules//sdig/index.php?run_id=46971&search_id=48489&scans_id=46971&peptide_id=11656&scanf=4457&charge=2&value=11/18	sp|P0DMV9|HS71B_HUMAN	/core/www/modules//consensus/?run_id=46971&search_id=48489&scans_id=46971&peptide_id=11656&scanf=4457&charge=2&value=sp|P0DMV9|HS71B_HUMAN	21	/core/www/modules/match_peptides/blast_html4.php?run_id=46971&search_id=48489&scans_id=46971&peptide_id=11656&scanf=4457&charge=2&value=21	K.ANKITITNDK.G	/core/www/modules/show_out/show_out_wrapper.php?run_id=46971&search_id=48489&scans_id=46971&peptide_id=11656&scanf=4457&charge=2&value=K.ANKITITNDK.G	HSPA1B
4464	2	1.685	0.245	2020-11-26	/core/www/modules//sdig/index.php?run_id=46971&search_id=48489&scans_id=46971&peptide_id=11663&scanf=4464&charge=2&value=11/26	sp|Q9H040|SPRTN_HUMAN	/core/www/modules//consensus/?run_id=46971&search_id=48489&scans_id=46971&peptide_id=11663&scanf=4464&charge=2&value=sp|Q9H040|SPRTN_HUMAN	2	/core/www/modules/match_peptides/blast_html4.php?run_id=46971&search_id=48489&scans_id=46971&peptide_id=11663&scanf=4464&charge=2&value=2	K.EPVLAAENKDKPNR.G	/core/www/modules/show_out/show_out_wrapper.php?run_id=46971&search_id=48489&scans_id=46971&peptide_id=11663&scanf=4464&charge=2&value=K.EPVLAAENKDKPNR.G	SPRTN
4468	2	2.926	0.276	18/24	/core/www/modules//sdig/index.php?run_id=46971&search_id=48489&scans_id=46971&peptide_id=11666&scanf=4468&charge=2&value=18/24	sp|P62987|RL40_HUMAN	/core/www/modules//consensus/?run_id=46971&search_id=48489&scans_id=46971&peptide_id=11666&scanf=4468&charge=2&value=sp|P62987|RL40_HUMAN	39	/core/www/modules/match_peptides/blast_html4.php?run_id=46971&search_id=48489&scans_id=46971&peptide_id=11666&scanf=4468&charge=2&value=39	K.IQDKEGIPPDQQR.L	/core/www/modules/show_out/show_out_wrapper.php?run_id=46971&search_id=48489&scans_id=46971&peptide_id=11666&scanf=4468&charge=2&value=K.IQDKEGIPPDQQR.L	UBA52
4471	2	2.762	0.355	2020-12-18	/core/www/modules//sdig/index.php?run_id=46971&search_id=48489&scans_id=46971&peptide_id=11669&scanf=4471&charge=2&value=12/18	sp|P0DMV9|HS71B_HUMAN	/core/www/modules//consensus/?run_id=46971&search_id=48489&scans_id=46971&peptide_id=11669&scanf=4471&charge=2&value=sp|P0DMV9|HS71B_HUMAN	5	/core/www/modules/match_peptides/blast_html4.php?run_id=46971&search_id=48489&scans_id=46971&peptide_id=11669&scanf=4471&charge=2&value=5	K.VQVSYKGETK.A	/core/www/modules/show_out/show_out_wrapper.php?run_id=46971&search_id=48489&scans_id=46971&peptide_id=11669&scanf=4471&charge=2&value=K.VQVSYKGETK.A	HSPA1B
4482	2	2.156	0.284	14/24	/core/www/modules//sdig/index.php?run_id=46971&search_id=48489&scans_id=46971&peptide_id=11680&scanf=4482&charge=2&value=14/24	sp|Q9UNF1|MAGD2_HUMAN	/core/www/modules//consensus/?run_id=46971&search_id=48489&scans_id=46971&peptide_id=11680&scanf=4482&charge=2&value=sp|Q9UNF1|MAGD2_HUMAN	5	/core/www/modules/match_peptides/blast_html4.php?run_id=46971&search_id=48489&scans_id=46971&peptide_id=11680&scanf=4482&charge=2&value=5	K.LQSSQEPEAPPPR.D	/core/www/modules/show_out/show_out_wrapper.php?run_id=46971&search_id=48489&scans_id=46971&peptide_id=11680&scanf=4482&charge=2&value=K.LQSSQEPEAPPPR.D	MAGED2
4503	2	2.25	0.035	2020-12-16	/core/www/modules//sdig/index.php?run_id=46971&search_id=48489&scans_id=46971&peptide_id=11699&scanf=4503&charge=2&value=12/16	sp|Q9H040|SPRTN_HUMAN	/core/www/modules//consensus/?run_id=46971&search_id=48489&scans_id=46971&peptide_id=11699&scanf=4503&charge=2&value=sp|Q9H040|SPRTN_HUMAN	2	/core/www/modules/match_peptides/blast_html4.php?run_id=46971&search_id=48489&scans_id=46971&peptide_id=11699&scanf=4503&charge=2&value=2	K.IKEPENYSK.K	/core/www/modules/show_out/show_out_wrapper.php?run_id=46971&search_id=48489&scans_id=46971&peptide_id=11699&scanf=4503&charge=2&value=K.IKEPENYSK.K	SPRTN
4505	2	1.935	0.191	2020-07-12	/core/www/modules//sdig/index.php?run_id=46971&search_id=48489&scans_id=46971&peptide_id=11701&scanf=4505&charge=2&value=7/12	sp|Q9H040|SPRTN_HUMAN	/core/www/modules//consensus/?run_id=46971&search_id=48489&scans_id=46971&peptide_id=11701&scanf=4505&charge=2&value=sp|Q9H040|SPRTN_HUMAN	1	/core/www/modules/match_peptides/blast_html4.php?run_id=46971&search_id=48489&scans_id=46971&peptide_id=11701&scanf=4505&charge=2&value=1	R.VSFANQK.A	/core/www/modules/show_out/show_out_wrapper.php?run_id=46971&search_id=48489&scans_id=46971&peptide_id=11701&scanf=4505&charge=2&value=R.VSFANQK.A	SPRTN
4518	2	2.383	0.227	2020-12-24	/core/www/modules//sdig/index.php?run_id=46971&search_id=48489&scans_id=46971&peptide_id=11714&scanf=4518&charge=2&value=12/24	sp|Q9UNF1|MAGD2_HUMAN	/core/www/modules//consensus/?run_id=46971&search_id=48489&scans_id=46971&peptide_id=11714&scanf=4518&charge=2&value=sp|Q9UNF1|MAGD2_HUMAN	5	/core/www/modules/match_peptides/blast_html4.php?run_id=46971&search_id=48489&scans_id=46971&peptide_id=11714&scanf=4518&charge=2&value=5	K.LQSSQEPEAPPPR.D	/core/www/modules/show_out/show_out_wrapper.php?run_id=46971&search_id=48489&scans_id=46971&peptide_id=11714&scanf=4518&charge=2&value=K.LQSSQEPEAPPPR.D	MAGED2
4527	2	1.758	0.179	2020-07-12	/core/www/modules//sdig/index.php?run_id=46971&search_id=48489&scans_id=46971&peptide_id=11722&scanf=4527&charge=2&value=7/12	sp|P12236|ADT3_HUMAN	/core/www/modules//consensus/?run_id=46971&search_id=48489&scans_id=46971&peptide_id=11722&scanf=4527&charge=2&value=sp|P12236|ADT3_HUMAN	8	/core/www/modules/match_peptides/blast_html4.php?run_id=46971&search_id=48489&scans_id=46971&peptide_id=11722&scanf=4527&charge=2&value=8	K.GM*LPDPK.N	/core/www/modules/show_out/show_out_wrapper.php?run_id=46971&search_id=48489&scans_id=46971&peptide_id=11722&scanf=4527&charge=2&value=K.GM*LPDPK.N	SLC25A6
4530	2	1.646	0.129	2020-10-18	/core/www/modules//sdig/index.php?run_id=46971&search_id=48489&scans_id=46971&peptide_id=11725&scanf=4530&charge=2&value=10/18	sp|P54652|HSP72_HUMAN	/core/www/modules//consensus/?run_id=46971&search_id=48489&scans_id=46971&peptide_id=11725&scanf=4530&charge=2&value=sp|P54652|HSP72_HUMAN	16	/core/www/modules/match_peptides/blast_html4.php?run_id=46971&search_id=48489&scans_id=46971&peptide_id=11725&scanf=4530&charge=2&value=16	K.VQVEYKGETK.T	/core/www/modules/show_out/show_out_wrapper.php?run_id=46971&search_id=48489&scans_id=46971&peptide_id=11725&scanf=4530&charge=2&value=K.VQVEYKGETK.T	HSPA2
4540	3	3.829	0.398	27/60	/core/www/modules//sdig/index.php?run_id=46971&search_id=48489&scans_id=46971&peptide_id=11734&scanf=4540&charge=3&value=27/60	sp|P0DMV9|HS71B_HUMAN	/core/www/modules//consensus/?run_id=46971&search_id=48489&scans_id=46971&peptide_id=11734&scanf=4540&charge=3&value=sp|P0DMV9|HS71B_HUMAN	15	/core/www/modules/match_peptides/blast_html4.php?run_id=46971&search_id=48489&scans_id=46971&peptide_id=11734&scanf=4540&charge=3&value=15	R.M*VQEAEKYKAEDEVQR.E	/core/www/modules/show_out/show_out_wrapper.php?run_id=46971&search_id=48489&scans_id=46971&peptide_id=11734&scanf=4540&charge=3&value=R.M*VQEAEKYKAEDEVQR.E	HSPA1B
4544	2	2.352	0.153	2020-12-14	/core/www/modules//sdig/index.php?run_id=46971&search_id=48489&scans_id=46971&peptide_id=11738&scanf=4544&charge=2&value=12/14	sp|P34931|HS71L_HUMAN	/core/www/modules//consensus/?run_id=46971&search_id=48489&scans_id=46971&peptide_id=11738&scanf=4544&charge=2&value=sp|P34931|HS71L_HUMAN	23	/core/www/modules/match_peptides/blast_html4.php?run_id=46971&search_id=48489&scans_id=46971&peptide_id=11738&scanf=4544&charge=2&value=23	R.LSKEEIER.M	/core/www/modules/show_out/show_out_wrapper.php?run_id=46971&search_id=48489&scans_id=46971&peptide_id=11738&scanf=4544&charge=2&value=R.LSKEEIER.M	HSPA1L
4559	2	4.047	0.386	20/24	/core/www/modules//sdig/index.php?run_id=46971&search_id=48489&scans_id=46971&peptide_id=11752&scanf=4559&charge=2&value=20/24	sp|P62987|RL40_HUMAN	/core/www/modules//consensus/?run_id=46971&search_id=48489&scans_id=46971&peptide_id=11752&scanf=4559&charge=2&value=sp|P62987|RL40_HUMAN	39	/core/www/modules/match_peptides/blast_html4.php?run_id=46971&search_id=48489&scans_id=46971&peptide_id=11752&scanf=4559&charge=2&value=39	K.IQDKEGIPPDQQR.L	/core/www/modules/show_out/show_out_wrapper.php?run_id=46971&search_id=48489&scans_id=46971&peptide_id=11752&scanf=4559&charge=2&value=K.IQDKEGIPPDQQR.L	UBA52
4564	2	2.358	0.284	2020-12-18	/core/www/modules//sdig/index.php?run_id=46971&search_id=48489&scans_id=46971&peptide_id=11757&scanf=4564&charge=2&value=12/18	sp|P0DMV9|HS71B_HUMAN	/core/www/modules//consensus/?run_id=46971&search_id=48489&scans_id=46971&peptide_id=11757&scanf=4564&charge=2&value=sp|P0DMV9|HS71B_HUMAN	5	/core/www/modules/match_peptides/blast_html4.php?run_id=46971&search_id=48489&scans_id=46971&peptide_id=11757&scanf=4564&charge=2&value=5	K.VQVSYKGETK.A	/core/www/modules/show_out/show_out_wrapper.php?run_id=46971&search_id=48489&scans_id=46971&peptide_id=11757&scanf=4564&charge=2&value=K.VQVSYKGETK.A	HSPA1B
4569	2	1.934	0.085	2020-11-14	/core/www/modules//sdig/index.php?run_id=46971&search_id=48489&scans_id=46971&peptide_id=11762&scanf=4569&charge=2&value=11/14	sp|Q9UNQ2|DIM1_HUMAN	/core/www/modules//consensus/?run_id=46971&search_id=48489&scans_id=46971&peptide_id=11762&scanf=4569&charge=2&value=sp|Q9UNQ2|DIM1_HUMAN	4	/core/www/modules/match_peptides/blast_html4.php?run_id=46971&search_id=48489&scans_id=46971&peptide_id=11762&scanf=4569&charge=2&value=4	R.LVAELHKR.V	/core/www/modules/show_out/show_out_wrapper.php?run_id=46971&search_id=48489&scans_id=46971&peptide_id=11762&scanf=4569&charge=2&value=R.LVAELHKR.V	DIMT1
4575	2	1.952	0.211	2020-10-18	/core/www/modules//sdig/index.php?run_id=46971&search_id=48489&scans_id=46971&peptide_id=11768&scanf=4575&charge=2&value=10/18	sp|P54652|HSP72_HUMAN	/core/www/modules//consensus/?run_id=46971&search_id=48489&scans_id=46971&peptide_id=11768&scanf=4575&charge=2&value=sp|P54652|HSP72_HUMAN	16	/core/www/modules/match_peptides/blast_html4.php?run_id=46971&search_id=48489&scans_id=46971&peptide_id=11768&scanf=4575&charge=2&value=16	K.VQVEYKGETK.T	/core/www/modules/show_out/show_out_wrapper.php?run_id=46971&search_id=48489&scans_id=46971&peptide_id=11768&scanf=4575&charge=2&value=K.VQVEYKGETK.T	HSPA2
4577	2	1.896	0.073	2020-10-18	/core/www/modules//sdig/index.php?run_id=46971&search_id=48489&scans_id=46971&peptide_id=11770&scanf=4577&charge=2&value=10/18	sp|Q9UBX3|DIC_HUMAN	/core/www/modules//consensus/?run_id=46971&search_id=48489&scans_id=46971&peptide_id=11770&scanf=4577&charge=2&value=sp|Q9UBX3|DIC_HUMAN	4	/core/www/modules/match_peptides/blast_html4.php?run_id=46971&search_id=48489&scans_id=46971&peptide_id=11770&scanf=4577&charge=2&value=4	K.VHLQTQQEVK.L	/core/www/modules/show_out/show_out_wrapper.php?run_id=46971&search_id=48489&scans_id=46971&peptide_id=11770&scanf=4577&charge=2&value=K.VHLQTQQEVK.L	SLC25A10
4593	2	3.014	0.349	14/22	/core/www/modules//sdig/index.php?run_id=46971&search_id=48489&scans_id=46971&peptide_id=11785&scanf=4593&charge=2&value=14/22	sp|P17987|TCPA_HUMAN	/core/www/modules//consensus/?run_id=46971&search_id=48489&scans_id=46971&peptide_id=11785&scanf=4593&charge=2&value=sp|P17987|TCPA_HUMAN	2	/core/www/modules/match_peptides/blast_html4.php?run_id=46971&search_id=48489&scans_id=46971&peptide_id=11785&scanf=4593&charge=2&value=2	R.AFHNEAQVNPER.K	/core/www/modules/show_out/show_out_wrapper.php?run_id=46971&search_id=48489&scans_id=46971&peptide_id=11785&scanf=4593&charge=2&value=R.AFHNEAQVNPER.K	TCP1
4604	2	1.732	0.275	2020-07-12	/core/www/modules//sdig/index.php?run_id=46971&search_id=48489&scans_id=46971&peptide_id=11794&scanf=4604&charge=2&value=7/12	sp|Q9H040|SPRTN_HUMAN	/core/www/modules//consensus/?run_id=46971&search_id=48489&scans_id=46971&peptide_id=11794&scanf=4604&charge=2&value=sp|Q9H040|SPRTN_HUMAN	1	/core/www/modules/match_peptides/blast_html4.php?run_id=46971&search_id=48489&scans_id=46971&peptide_id=11794&scanf=4604&charge=2&value=1	R.VSFANQK.A	/core/www/modules/show_out/show_out_wrapper.php?run_id=46971&search_id=48489&scans_id=46971&peptide_id=11794&scanf=4604&charge=2&value=R.VSFANQK.A	SPRTN
4609	2	2.047	0.226	2020-08-12	/core/www/modules//sdig/index.php?run_id=46971&search_id=48489&scans_id=46971&peptide_id=11799&scanf=4609&charge=2&value=8/12	sp|P12236|ADT3_HUMAN	/core/www/modules//consensus/?run_id=46971&search_id=48489&scans_id=46971&peptide_id=11799&scanf=4609&charge=2&value=sp|P12236|ADT3_HUMAN	8	/core/www/modules/match_peptides/blast_html4.php?run_id=46971&search_id=48489&scans_id=46971&peptide_id=11799&scanf=4609&charge=2&value=8	K.GM*LPDPK.N	/core/www/modules/show_out/show_out_wrapper.php?run_id=46971&search_id=48489&scans_id=46971&peptide_id=11799&scanf=4609&charge=2&value=K.GM*LPDPK.N	SLC25A6
4610	2	2.287	0.301	2020-11-16	/core/www/modules//sdig/index.php?run_id=46971&search_id=48489&scans_id=46971&peptide_id=11800&scanf=4610&charge=2&value=11/16	sp|P34931|HS71L_HUMAN	/core/www/modules//consensus/?run_id=46971&search_id=48489&scans_id=46971&peptide_id=11800&scanf=4610&charge=2&value=sp|P34931|HS71L_HUMAN	45	/core/www/modules/match_peptides/blast_html4.php?run_id=46971&search_id=48489&scans_id=46971&peptide_id=11800&scanf=4610&charge=2&value=45	K.ITITNDKGR.L	/core/www/modules/show_out/show_out_wrapper.php?run_id=46971&search_id=48489&scans_id=46971&peptide_id=11800&scanf=4610&charge=2&value=K.ITITNDKGR.L	HSPA1L
4611	2	3.166	0.345	17/22	/core/www/modules//sdig/index.php?run_id=46971&search_id=48489&scans_id=46971&peptide_id=11801&scanf=4611&charge=2&value=17/22	sp|P17987|TCPA_HUMAN	/core/www/modules//consensus/?run_id=46971&search_id=48489&scans_id=46971&peptide_id=11801&scanf=4611&charge=2&value=sp|P17987|TCPA_HUMAN	2	/core/www/modules/match_peptides/blast_html4.php?run_id=46971&search_id=48489&scans_id=46971&peptide_id=11801&scanf=4611&charge=2&value=2	R.AFHNEAQVNPER.K	/core/www/modules/show_out/show_out_wrapper.php?run_id=46971&search_id=48489&scans_id=46971&peptide_id=11801&scanf=4611&charge=2&value=R.AFHNEAQVNPER.K	TCP1
4616	2	2.195	0.219	17/22	/core/www/modules//sdig/index.php?run_id=46971&search_id=48489&scans_id=46971&peptide_id=11806&scanf=4616&charge=2&value=17/22	sp|O95817|BAG3_HUMAN	/core/www/modules//consensus/?run_id=46971&search_id=48489&scans_id=46971&peptide_id=11806&scanf=4616&charge=2&value=sp|O95817|BAG3_HUMAN	2	/core/www/modules/match_peptides/blast_html4.php?run_id=46971&search_id=48489&scans_id=46971&peptide_id=11806&scanf=4616&charge=2&value=2	R.FRTEAAAAAPQR.S	/core/www/modules/show_out/show_out_wrapper.php?run_id=46971&search_id=48489&scans_id=46971&peptide_id=11806&scanf=4616&charge=2&value=R.FRTEAAAAAPQR.S	BAG3
4630	3	3.079	0.223	23/60	/core/www/modules//sdig/index.php?run_id=46971&search_id=48489&scans_id=46971&peptide_id=11819&scanf=4630&charge=3&value=23/60	sp|P0DMV9|HS71B_HUMAN	/core/www/modules//consensus/?run_id=46971&search_id=48489&scans_id=46971&peptide_id=11819&scanf=4630&charge=3&value=sp|P0DMV9|HS71B_HUMAN	15	/core/www/modules/match_peptides/blast_html4.php?run_id=46971&search_id=48489&scans_id=46971&peptide_id=11819&scanf=4630&charge=3&value=15	R.M*VQEAEKYKAEDEVQR.E	/core/www/modules/show_out/show_out_wrapper.php?run_id=46971&search_id=48489&scans_id=46971&peptide_id=11819&scanf=4630&charge=3&value=R.M*VQEAEKYKAEDEVQR.E	HSPA1B
4631	2	2.043	0.135	2020-12-14	/core/www/modules//sdig/index.php?run_id=46971&search_id=48489&scans_id=46971&peptide_id=11820&scanf=4631&charge=2&value=12/14	sp|P34931|HS71L_HUMAN	/core/www/modules//consensus/?run_id=46971&search_id=48489&scans_id=46971&peptide_id=11820&scanf=4631&charge=2&value=sp|P34931|HS71L_HUMAN	23	/core/www/modules/match_peptides/blast_html4.php?run_id=46971&search_id=48489&scans_id=46971&peptide_id=11820&scanf=4631&charge=2&value=23	R.LSKEEIER.M	/core/www/modules/show_out/show_out_wrapper.php?run_id=46971&search_id=48489&scans_id=46971&peptide_id=11820&scanf=4631&charge=2&value=R.LSKEEIER.M	HSPA1L
4635	3	2.226	0.131	17/56	/core/www/modules//sdig/index.php?run_id=46971&search_id=48489&scans_id=46971&peptide_id=11824&scanf=4635&charge=3&value=17/56	sp|P62987|RL40_HUMAN	/core/www/modules//consensus/?run_id=46971&search_id=48489&scans_id=46971&peptide_id=11824&scanf=4635&charge=3&value=sp|P62987|RL40_HUMAN	39	/core/www/modules/match_peptides/blast_html4.php?run_id=46971&search_id=48489&scans_id=46971&peptide_id=11824&scanf=4635&charge=3&value=39	K.AKIQDKEGIPPDQQR.L	/core/www/modules/show_out/show_out_wrapper.php?run_id=46971&search_id=48489&scans_id=46971&peptide_id=11824&scanf=4635&charge=3&value=K.AKIQDKEGIPPDQQR.L	UBA52
4648	2	3.007	0.358	18/24	/core/www/modules//sdig/index.php?run_id=46971&search_id=48489&scans_id=46971&peptide_id=11836&scanf=4648&charge=2&value=18/24	sp|P62987|RL40_HUMAN	/core/www/modules//consensus/?run_id=46971&search_id=48489&scans_id=46971&peptide_id=11836&scanf=4648&charge=2&value=sp|P62987|RL40_HUMAN	39	/core/www/modules/match_peptides/blast_html4.php?run_id=46971&search_id=48489&scans_id=46971&peptide_id=11836&scanf=4648&charge=2&value=39	K.IQDKEGIPPDQQR.L	/core/www/modules/show_out/show_out_wrapper.php?run_id=46971&search_id=48489&scans_id=46971&peptide_id=11836&scanf=4648&charge=2&value=K.IQDKEGIPPDQQR.L	UBA52
4649	2	2.426	0.299	13/18	/core/www/modules//sdig/index.php?run_id=46971&search_id=48489&scans_id=46971&peptide_id=11837&scanf=4649&charge=2&value=13/18	sp|P0DMV9|HS71B_HUMAN	/core/www/modules//consensus/?run_id=46971&search_id=48489&scans_id=46971&peptide_id=11837&scanf=4649&charge=2&value=sp|P0DMV9|HS71B_HUMAN	5	/core/www/modules/match_peptides/blast_html4.php?run_id=46971&search_id=48489&scans_id=46971&peptide_id=11837&scanf=4649&charge=2&value=5	K.VQVSYKGETK.A	/core/www/modules/show_out/show_out_wrapper.php?run_id=46971&search_id=48489&scans_id=46971&peptide_id=11837&scanf=4649&charge=2&value=K.VQVSYKGETK.A	HSPA1B
4654	2	2.204	0.09	2020-10-18	/core/www/modules//sdig/index.php?run_id=46971&search_id=48489&scans_id=46971&peptide_id=11842&scanf=4654&charge=2&value=10/18	sp|P0DMV9|HS71B_HUMAN	/core/www/modules//consensus/?run_id=46971&search_id=48489&scans_id=46971&peptide_id=11842&scanf=4654&charge=2&value=sp|P0DMV9|HS71B_HUMAN	21	/core/www/modules/match_peptides/blast_html4.php?run_id=46971&search_id=48489&scans_id=46971&peptide_id=11842&scanf=4654&charge=2&value=21	K.ANKITITNDK.G	/core/www/modules/show_out/show_out_wrapper.php?run_id=46971&search_id=48489&scans_id=46971&peptide_id=11842&scanf=4654&charge=2&value=K.ANKITITNDK.G	HSPA1B
4687	2	1.9	0.104	2020-11-16	/core/www/modules//sdig/index.php?run_id=46971&search_id=48489&scans_id=46971&peptide_id=11872&scanf=4687&charge=2&value=11/16	sp|P34931|HS71L_HUMAN	/core/www/modules//consensus/?run_id=46971&search_id=48489&scans_id=46971&peptide_id=11872&scanf=4687&charge=2&value=sp|P34931|HS71L_HUMAN	45	/core/www/modules/match_peptides/blast_html4.php?run_id=46971&search_id=48489&scans_id=46971&peptide_id=11872&scanf=4687&charge=2&value=45	K.ITITNDKGR.L	/core/www/modules/show_out/show_out_wrapper.php?run_id=46971&search_id=48489&scans_id=46971&peptide_id=11872&scanf=4687&charge=2&value=K.ITITNDKGR.L	HSPA1L
4703	2	1.937	0.156	13/24	/core/www/modules//sdig/index.php?run_id=46971&search_id=48489&scans_id=46971&peptide_id=11887&scanf=4703&charge=2&value=13/24	sp|P62263|RS14_HUMAN	/core/www/modules//consensus/?run_id=46971&search_id=48489&scans_id=46971&peptide_id=11887&scanf=4703&charge=2&value=sp|P62263|RS14_HUMAN	2	/core/www/modules/match_peptides/blast_html4.php?run_id=46971&search_id=48489&scans_id=46971&peptide_id=11887&scanf=4703&charge=2&value=2	R.TKTPGPGAQSALR.A	/core/www/modules/show_out/show_out_wrapper.php?run_id=46971&search_id=48489&scans_id=46971&peptide_id=11887&scanf=4703&charge=2&value=R.TKTPGPGAQSALR.A	RPS14
4706	3	2.85	0.291	18/60	/core/www/modules//sdig/index.php?run_id=46971&search_id=48489&scans_id=46971&peptide_id=11890&scanf=4706&charge=3&value=18/60	sp|P0DMV9|HS71B_HUMAN	/core/www/modules//consensus/?run_id=46971&search_id=48489&scans_id=46971&peptide_id=11890&scanf=4706&charge=3&value=sp|P0DMV9|HS71B_HUMAN	15	/core/www/modules/match_peptides/blast_html4.php?run_id=46971&search_id=48489&scans_id=46971&peptide_id=11890&scanf=4706&charge=3&value=15	R.M*VQEAEKYKAEDEVQR.E	/core/www/modules/show_out/show_out_wrapper.php?run_id=46971&search_id=48489&scans_id=46971&peptide_id=11890&scanf=4706&charge=3&value=R.M*VQEAEKYKAEDEVQR.E	HSPA1B
4707	2	1.539	0.179	2020-10-14	/core/www/modules//sdig/index.php?run_id=46971&search_id=48489&scans_id=46971&peptide_id=11891&scanf=4707&charge=2&value=10/14	sp|P68104|EF1A1_HUMAN	/core/www/modules//consensus/?run_id=46971&search_id=48489&scans_id=46971&peptide_id=11891&scanf=4707&charge=2&value=sp|P68104|EF1A1_HUMAN	23	/core/www/modules/match_peptides/blast_html4.php?run_id=46971&search_id=48489&scans_id=46971&peptide_id=11891&scanf=4707&charge=2&value=23	K.EVSTYIKK.I	/core/www/modules/show_out/show_out_wrapper.php?run_id=46971&search_id=48489&scans_id=46971&peptide_id=11891&scanf=4707&charge=2&value=K.EVSTYIKK.I	EEF1A1
4721	2	2.263	0.064	2020-12-14	/core/www/modules//sdig/index.php?run_id=46971&search_id=48489&scans_id=46971&peptide_id=11904&scanf=4721&charge=2&value=12/14	sp|P34931|HS71L_HUMAN	/core/www/modules//consensus/?run_id=46971&search_id=48489&scans_id=46971&peptide_id=11904&scanf=4721&charge=2&value=sp|P34931|HS71L_HUMAN	23	/core/www/modules/match_peptides/blast_html4.php?run_id=46971&search_id=48489&scans_id=46971&peptide_id=11904&scanf=4721&charge=2&value=23	R.LSKEEIER.M	/core/www/modules/show_out/show_out_wrapper.php?run_id=46971&search_id=48489&scans_id=46971&peptide_id=11904&scanf=4721&charge=2&value=R.LSKEEIER.M	HSPA1L
4726	2	2.671	0.377	14/18	/core/www/modules//sdig/index.php?run_id=46971&search_id=48489&scans_id=46971&peptide_id=11909&scanf=4726&charge=2&value=14/18	sp|P0DMV9|HS71B_HUMAN	/core/www/modules//consensus/?run_id=46971&search_id=48489&scans_id=46971&peptide_id=11909&scanf=4726&charge=2&value=sp|P0DMV9|HS71B_HUMAN	5	/core/www/modules/match_peptides/blast_html4.php?run_id=46971&search_id=48489&scans_id=46971&peptide_id=11909&scanf=4726&charge=2&value=5	K.VQVSYKGETK.A	/core/www/modules/show_out/show_out_wrapper.php?run_id=46971&search_id=48489&scans_id=46971&peptide_id=11909&scanf=4726&charge=2&value=K.VQVSYKGETK.A	HSPA1B
4744	2	1.942	0.183	2020-11-22	/core/www/modules//sdig/index.php?run_id=46971&search_id=48489&scans_id=46971&peptide_id=11926&scanf=4744&charge=2&value=11/22	sp|Q96PK6|RBM14_HUMAN	/core/www/modules//consensus/?run_id=46971&search_id=48489&scans_id=46971&peptide_id=11926&scanf=4744&charge=2&value=sp|Q96PK6|RBM14_HUMAN	2	/core/www/modules/match_peptides/blast_html4.php?run_id=46971&search_id=48489&scans_id=46971&peptide_id=11926&scanf=4744&charge=2&value=2	K.KGPGLAVQSGDK.T	/core/www/modules/show_out/show_out_wrapper.php?run_id=46971&search_id=48489&scans_id=46971&peptide_id=11926&scanf=4744&charge=2&value=K.KGPGLAVQSGDK.T	RBM14
4754	2	3.05	0.303	20/24	/core/www/modules//sdig/index.php?run_id=46971&search_id=48489&scans_id=46971&peptide_id=11935&scanf=4754&charge=2&value=20/24	sp|P62987|RL40_HUMAN	/core/www/modules//consensus/?run_id=46971&search_id=48489&scans_id=46971&peptide_id=11935&scanf=4754&charge=2&value=sp|P62987|RL40_HUMAN	39	/core/www/modules/match_peptides/blast_html4.php?run_id=46971&search_id=48489&scans_id=46971&peptide_id=11935&scanf=4754&charge=2&value=39	K.IQDKEGIPPDQQR.L	/core/www/modules/show_out/show_out_wrapper.php?run_id=46971&search_id=48489&scans_id=46971&peptide_id=11935&scanf=4754&charge=2&value=K.IQDKEGIPPDQQR.L	UBA52
4757	2	1.965	0.24	2020-12-18	/core/www/modules//sdig/index.php?run_id=46971&search_id=48489&scans_id=46971&peptide_id=11938&scanf=4757&charge=2&value=12/18	sp|P11021|GRP78_HUMAN	/core/www/modules//consensus/?run_id=46971&search_id=48489&scans_id=46971&peptide_id=11938&scanf=4757&charge=2&value=sp|P11021|GRP78_HUMAN	1	/core/www/modules/match_peptides/blast_html4.php?run_id=46971&search_id=48489&scans_id=46971&peptide_id=11938&scanf=4757&charge=2&value=1	K.VYEGERPLTK.D	/core/www/modules/show_out/show_out_wrapper.php?run_id=46971&search_id=48489&scans_id=46971&peptide_id=11938&scanf=4757&charge=2&value=K.VYEGERPLTK.D	HSPA5
4760	2	2.491	0.151	15/20	/core/www/modules//sdig/index.php?run_id=46971&search_id=48489&scans_id=46971&peptide_id=11941&scanf=4760&charge=2&value=15/20	sp|P62263|RS14_HUMAN	/core/www/modules//consensus/?run_id=46971&search_id=48489&scans_id=46971&peptide_id=11941&scanf=4760&charge=2&value=sp|P62263|RS14_HUMAN	2	/core/www/modules/match_peptides/blast_html4.php?run_id=46971&search_id=48489&scans_id=46971&peptide_id=11941&scanf=4760&charge=2&value=2	K.TPGPGAQSALR.A	/core/www/modules/show_out/show_out_wrapper.php?run_id=46971&search_id=48489&scans_id=46971&peptide_id=11941&scanf=4760&charge=2&value=K.TPGPGAQSALR.A	RPS14
4768	2	1.644	0.175	2020-06-12	/core/www/modules//sdig/index.php?run_id=46971&search_id=48489&scans_id=46971&peptide_id=11948&scanf=4768&charge=2&value=6/12	sp|Q9H040|SPRTN_HUMAN	/core/www/modules//consensus/?run_id=46971&search_id=48489&scans_id=46971&peptide_id=11948&scanf=4768&charge=2&value=sp|Q9H040|SPRTN_HUMAN	1	/core/www/modules/match_peptides/blast_html4.php?run_id=46971&search_id=48489&scans_id=46971&peptide_id=11948&scanf=4768&charge=2&value=1	R.VSFANQK.A	/core/www/modules/show_out/show_out_wrapper.php?run_id=46971&search_id=48489&scans_id=46971&peptide_id=11948&scanf=4768&charge=2&value=R.VSFANQK.A	SPRTN
4771	2	2.204	0.282	13/22	/core/www/modules//sdig/index.php?run_id=46971&search_id=48489&scans_id=46971&peptide_id=11951&scanf=4771&charge=2&value=13/22	sp|Q96L21|RL10L_HUMAN	/core/www/modules//consensus/?run_id=46971&search_id=48489&scans_id=46971&peptide_id=11951&scanf=4771&charge=2&value=sp|Q96L21|RL10L_HUMAN	7	/core/www/modules/match_peptides/blast_html4.php?run_id=46971&search_id=48489&scans_id=46971&peptide_id=11951&scanf=4771&charge=2&value=7	R.GAFGKPQGTVAR.V	/core/www/modules/show_out/show_out_wrapper.php?run_id=46971&search_id=48489&scans_id=46971&peptide_id=11951&scanf=4771&charge=2&value=R.GAFGKPQGTVAR.V	RPL10L
4775	2	2.084	0.142	2020-12-16	/core/www/modules//sdig/index.php?run_id=46971&search_id=48489&scans_id=46971&peptide_id=11955&scanf=4775&charge=2&value=12/16	sp|Q9H040|SPRTN_HUMAN	/core/www/modules//consensus/?run_id=46971&search_id=48489&scans_id=46971&peptide_id=11955&scanf=4775&charge=2&value=sp|Q9H040|SPRTN_HUMAN	2	/core/www/modules/match_peptides/blast_html4.php?run_id=46971&search_id=48489&scans_id=46971&peptide_id=11955&scanf=4775&charge=2&value=2	K.LITSHAINK.T	/core/www/modules/show_out/show_out_wrapper.php?run_id=46971&search_id=48489&scans_id=46971&peptide_id=11955&scanf=4775&charge=2&value=K.LITSHAINK.T	SPRTN
4780	2	2.471	0.298	15/24	/core/www/modules//sdig/index.php?run_id=46971&search_id=48489&scans_id=46971&peptide_id=11959&scanf=4780&charge=2&value=15/24	sp|P62263|RS14_HUMAN	/core/www/modules//consensus/?run_id=46971&search_id=48489&scans_id=46971&peptide_id=11959&scanf=4780&charge=2&value=sp|P62263|RS14_HUMAN	2	/core/www/modules/match_peptides/blast_html4.php?run_id=46971&search_id=48489&scans_id=46971&peptide_id=11959&scanf=4780&charge=2&value=2	R.TKTPGPGAQSALR.A	/core/www/modules/show_out/show_out_wrapper.php?run_id=46971&search_id=48489&scans_id=46971&peptide_id=11959&scanf=4780&charge=2&value=R.TKTPGPGAQSALR.A	RPS14
4789	2	2.028	0.224	2020-10-16	/core/www/modules//sdig/index.php?run_id=46971&search_id=48489&scans_id=46971&peptide_id=11967&scanf=4789&charge=2&value=10/16	sp|P34931|HS71L_HUMAN	/core/www/modules//consensus/?run_id=46971&search_id=48489&scans_id=46971&peptide_id=11967&scanf=4789&charge=2&value=sp|P34931|HS71L_HUMAN	45	/core/www/modules/match_peptides/blast_html4.php?run_id=46971&search_id=48489&scans_id=46971&peptide_id=11967&scanf=4789&charge=2&value=45	K.ITITNDKGR.L	/core/www/modules/show_out/show_out_wrapper.php?run_id=46971&search_id=48489&scans_id=46971&peptide_id=11967&scanf=4789&charge=2&value=K.ITITNDKGR.L	HSPA1L
4792	2	1.902	0.211	2020-12-16	/core/www/modules//sdig/index.php?run_id=46971&search_id=48489&scans_id=46971&peptide_id=11970&scanf=4792&charge=2&value=12/16	sp|Q9H040|SPRTN_HUMAN	/core/www/modules//consensus/?run_id=46971&search_id=48489&scans_id=46971&peptide_id=11970&scanf=4792&charge=2&value=sp|Q9H040|SPRTN_HUMAN	2	/core/www/modules/match_peptides/blast_html4.php?run_id=46971&search_id=48489&scans_id=46971&peptide_id=11970&scanf=4792&charge=2&value=2	K.LITSHAINK.T	/core/www/modules/show_out/show_out_wrapper.php?run_id=46971&search_id=48489&scans_id=46971&peptide_id=11970&scanf=4792&charge=2&value=K.LITSHAINK.T	SPRTN
4793	2	2.153	0.224	2020-10-12	/core/www/modules//sdig/index.php?run_id=46971&search_id=48489&scans_id=46971&peptide_id=11971&scanf=4793&charge=2&value=10/12	sp|P33993|MCM7_HUMAN	/core/www/modules//consensus/?run_id=46971&search_id=48489&scans_id=46971&peptide_id=11971&scanf=4793&charge=2&value=sp|P33993|MCM7_HUMAN	4	/core/www/modules/match_peptides/blast_html4.php?run_id=46971&search_id=48489&scans_id=46971&peptide_id=11971&scanf=4793&charge=2&value=4	K.YGNQLVR.L	/core/www/modules/show_out/show_out_wrapper.php?run_id=46971&search_id=48489&scans_id=46971&peptide_id=11971&scanf=4793&charge=2&value=K.YGNQLVR.L	MCM7
4802	2	2.115	0.12	13/14	/core/www/modules//sdig/index.php?run_id=46971&search_id=48489&scans_id=46971&peptide_id=11979&scanf=4802&charge=2&value=13/14	sp|P34931|HS71L_HUMAN	/core/www/modules//consensus/?run_id=46971&search_id=48489&scans_id=46971&peptide_id=11979&scanf=4802&charge=2&value=sp|P34931|HS71L_HUMAN	23	/core/www/modules/match_peptides/blast_html4.php?run_id=46971&search_id=48489&scans_id=46971&peptide_id=11979&scanf=4802&charge=2&value=23	R.LSKEEIER.M	/core/www/modules/show_out/show_out_wrapper.php?run_id=46971&search_id=48489&scans_id=46971&peptide_id=11979&scanf=4802&charge=2&value=R.LSKEEIER.M	HSPA1L
4804	2	2.169	0.237	2020-11-18	/core/www/modules//sdig/index.php?run_id=46971&search_id=48489&scans_id=46971&peptide_id=11981&scanf=4804&charge=2&value=11/18	sp|P0DMV9|HS71B_HUMAN	/core/www/modules//consensus/?run_id=46971&search_id=48489&scans_id=46971&peptide_id=11981&scanf=4804&charge=2&value=sp|P0DMV9|HS71B_HUMAN	5	/core/www/modules/match_peptides/blast_html4.php?run_id=46971&search_id=48489&scans_id=46971&peptide_id=11981&scanf=4804&charge=2&value=5	K.VQVSYKGETK.A	/core/www/modules/show_out/show_out_wrapper.php?run_id=46971&search_id=48489&scans_id=46971&peptide_id=11981&scanf=4804&charge=2&value=K.VQVSYKGETK.A	HSPA1B
4810	2	3.353	0.313	15/22	/core/www/modules//sdig/index.php?run_id=46971&search_id=48489&scans_id=46971&peptide_id=11987&scanf=4810&charge=2&value=15/22	sp|P49411|EFTU_HUMAN	/core/www/modules//consensus/?run_id=46971&search_id=48489&scans_id=46971&peptide_id=11987&scanf=4810&charge=2&value=sp|P49411|EFTU_HUMAN	0	/core/www/modules/match_peptides/blast_html4.php?run_id=46971&search_id=48489&scans_id=46971&peptide_id=11987&scanf=4810&charge=2&value=0	K.KYEEIDNAPEER.A	/core/www/modules/show_out/show_out_wrapper.php?run_id=46971&search_id=48489&scans_id=46971&peptide_id=11987&scanf=4810&charge=2&value=K.KYEEIDNAPEER.A	TUFM
4830	2	2.835	0.2	16/24	/core/www/modules//sdig/index.php?run_id=46971&search_id=48489&scans_id=46971&peptide_id=12005&scanf=4830&charge=2&value=16/24	sp|P62987|RL40_HUMAN	/core/www/modules//consensus/?run_id=46971&search_id=48489&scans_id=46971&peptide_id=12005&scanf=4830&charge=2&value=sp|P62987|RL40_HUMAN	39	/core/www/modules/match_peptides/blast_html4.php?run_id=46971&search_id=48489&scans_id=46971&peptide_id=12005&scanf=4830&charge=2&value=39	K.IQDKEGIPPDQQR.L	/core/www/modules/show_out/show_out_wrapper.php?run_id=46971&search_id=48489&scans_id=46971&peptide_id=12005&scanf=4830&charge=2&value=K.IQDKEGIPPDQQR.L	UBA52
4844	2	2.762	0.39	18/22	/core/www/modules//sdig/index.php?run_id=46971&search_id=48489&scans_id=46971&peptide_id=12018&scanf=4844&charge=2&value=18/22	sp|Q96L21|RL10L_HUMAN	/core/www/modules//consensus/?run_id=46971&search_id=48489&scans_id=46971&peptide_id=12018&scanf=4844&charge=2&value=sp|Q96L21|RL10L_HUMAN	7	/core/www/modules/match_peptides/blast_html4.php?run_id=46971&search_id=48489&scans_id=46971&peptide_id=12018&scanf=4844&charge=2&value=7	R.GAFGKPQGTVAR.V	/core/www/modules/show_out/show_out_wrapper.php?run_id=46971&search_id=48489&scans_id=46971&peptide_id=12018&scanf=4844&charge=2&value=R.GAFGKPQGTVAR.V	RPL10L
4846	2	1.942	0.17	2020-07-12	/core/www/modules//sdig/index.php?run_id=46971&search_id=48489&scans_id=46971&peptide_id=12020&scanf=4846&charge=2&value=7/12	sp|Q9H040|SPRTN_HUMAN	/core/www/modules//consensus/?run_id=46971&search_id=48489&scans_id=46971&peptide_id=12020&scanf=4846&charge=2&value=sp|Q9H040|SPRTN_HUMAN	1	/core/www/modules/match_peptides/blast_html4.php?run_id=46971&search_id=48489&scans_id=46971&peptide_id=12020&scanf=4846&charge=2&value=1	R.VSFANQK.A	/core/www/modules/show_out/show_out_wrapper.php?run_id=46971&search_id=48489&scans_id=46971&peptide_id=12020&scanf=4846&charge=2&value=R.VSFANQK.A	SPRTN
4848	2	2.028	0.205	2020-11-16	/core/www/modules//sdig/index.php?run_id=46971&search_id=48489&scans_id=46971&peptide_id=12022&scanf=4848&charge=2&value=11/16	sp|Q9H040|SPRTN_HUMAN	/core/www/modules//consensus/?run_id=46971&search_id=48489&scans_id=46971&peptide_id=12022&scanf=4848&charge=2&value=sp|Q9H040|SPRTN_HUMAN	2	/core/www/modules/match_peptides/blast_html4.php?run_id=46971&search_id=48489&scans_id=46971&peptide_id=12022&scanf=4848&charge=2&value=2	K.LITSHAINK.T	/core/www/modules/show_out/show_out_wrapper.php?run_id=46971&search_id=48489&scans_id=46971&peptide_id=12022&scanf=4848&charge=2&value=K.LITSHAINK.T	SPRTN
4849	3	2.558	0.172	18/60	/core/www/modules//sdig/index.php?run_id=46971&search_id=48489&scans_id=46971&peptide_id=12023&scanf=4849&charge=3&value=18/60	sp|P0DMV9|HS71B_HUMAN	/core/www/modules//consensus/?run_id=46971&search_id=48489&scans_id=46971&peptide_id=12023&scanf=4849&charge=3&value=sp|P0DMV9|HS71B_HUMAN	15	/core/www/modules/match_peptides/blast_html4.php?run_id=46971&search_id=48489&scans_id=46971&peptide_id=12023&scanf=4849&charge=3&value=15	R.M*VQEAEKYKAEDEVQR.E	/core/www/modules/show_out/show_out_wrapper.php?run_id=46971&search_id=48489&scans_id=46971&peptide_id=12023&scanf=4849&charge=3&value=R.M*VQEAEKYKAEDEVQR.E	HSPA1B
4857	2	2.8	0.367	13/20	/core/www/modules//sdig/index.php?run_id=46971&search_id=48489&scans_id=46971&peptide_id=12030&scanf=4857&charge=2&value=13/20	sp|P62263|RS14_HUMAN	/core/www/modules//consensus/?run_id=46971&search_id=48489&scans_id=46971&peptide_id=12030&scanf=4857&charge=2&value=sp|P62263|RS14_HUMAN	2	/core/www/modules/match_peptides/blast_html4.php?run_id=46971&search_id=48489&scans_id=46971&peptide_id=12030&scanf=4857&charge=2&value=2	K.TPGPGAQSALR.A	/core/www/modules/show_out/show_out_wrapper.php?run_id=46971&search_id=48489&scans_id=46971&peptide_id=12030&scanf=4857&charge=2&value=K.TPGPGAQSALR.A	RPS14
4858	2	2.045	0.209	2020-10-14	/core/www/modules//sdig/index.php?run_id=46971&search_id=48489&scans_id=46971&peptide_id=12031&scanf=4858&charge=2&value=10/14	sp|Q9BQE3|TBA1C_HUMAN	/core/www/modules//consensus/?run_id=46971&search_id=48489&scans_id=46971&peptide_id=12031&scanf=4858&charge=2&value=sp|Q9BQE3|TBA1C_HUMAN	20	/core/www/modules/match_peptides/blast_html4.php?run_id=46971&search_id=48489&scans_id=46971&peptide_id=12031&scanf=4858&charge=2&value=20	R.LSVDYGKK.S	/core/www/modules/show_out/show_out_wrapper.php?run_id=46971&search_id=48489&scans_id=46971&peptide_id=12031&scanf=4858&charge=2&value=R.LSVDYGKK.S	TUBA1C
4874	2	2.222	0.206	2020-10-16	/core/www/modules//sdig/index.php?run_id=46971&search_id=48489&scans_id=46971&peptide_id=12046&scanf=4874&charge=2&value=10/16	sp|P34931|HS71L_HUMAN	/core/www/modules//consensus/?run_id=46971&search_id=48489&scans_id=46971&peptide_id=12046&scanf=4874&charge=2&value=sp|P34931|HS71L_HUMAN	45	/core/www/modules/match_peptides/blast_html4.php?run_id=46971&search_id=48489&scans_id=46971&peptide_id=12046&scanf=4874&charge=2&value=45	K.ITITNDKGR.L	/core/www/modules/show_out/show_out_wrapper.php?run_id=46971&search_id=48489&scans_id=46971&peptide_id=12046&scanf=4874&charge=2&value=K.ITITNDKGR.L	HSPA1L
4886	2	3.615	0.388	18/22	/core/www/modules//sdig/index.php?run_id=46971&search_id=48489&scans_id=46971&peptide_id=12057&scanf=4886&charge=2&value=18/22	sp|P49411|EFTU_HUMAN	/core/www/modules//consensus/?run_id=46971&search_id=48489&scans_id=46971&peptide_id=12057&scanf=4886&charge=2&value=sp|P49411|EFTU_HUMAN	0	/core/www/modules/match_peptides/blast_html4.php?run_id=46971&search_id=48489&scans_id=46971&peptide_id=12057&scanf=4886&charge=2&value=0	K.KYEEIDNAPEER.A	/core/www/modules/show_out/show_out_wrapper.php?run_id=46971&search_id=48489&scans_id=46971&peptide_id=12057&scanf=4886&charge=2&value=K.KYEEIDNAPEER.A	TUFM
4888	2	2.398	0.407	2020-12-18	/core/www/modules//sdig/index.php?run_id=46971&search_id=48489&scans_id=46971&peptide_id=12059&scanf=4888&charge=2&value=12/18	sp|P0DMV9|HS71B_HUMAN	/core/www/modules//consensus/?run_id=46971&search_id=48489&scans_id=46971&peptide_id=12059&scanf=4888&charge=2&value=sp|P0DMV9|HS71B_HUMAN	5	/core/www/modules/match_peptides/blast_html4.php?run_id=46971&search_id=48489&scans_id=46971&peptide_id=12059&scanf=4888&charge=2&value=5	K.VQVSYKGETK.A	/core/www/modules/show_out/show_out_wrapper.php?run_id=46971&search_id=48489&scans_id=46971&peptide_id=12059&scanf=4888&charge=2&value=K.VQVSYKGETK.A	HSPA1B
4917	2	2.729	0.283	16/24	/core/www/modules//sdig/index.php?run_id=46971&search_id=48489&scans_id=46971&peptide_id=12086&scanf=4917&charge=2&value=16/24	sp|P62987|RL40_HUMAN	/core/www/modules//consensus/?run_id=46971&search_id=48489&scans_id=46971&peptide_id=12086&scanf=4917&charge=2&value=sp|P62987|RL40_HUMAN	39	/core/www/modules/match_peptides/blast_html4.php?run_id=46971&search_id=48489&scans_id=46971&peptide_id=12086&scanf=4917&charge=2&value=39	K.IQDKEGIPPDQQR.L	/core/www/modules/show_out/show_out_wrapper.php?run_id=46971&search_id=48489&scans_id=46971&peptide_id=12086&scanf=4917&charge=2&value=K.IQDKEGIPPDQQR.L	UBA52
4924	2	1.748	0.129	2020-09-12	/core/www/modules//sdig/index.php?run_id=46971&search_id=48489&scans_id=46971&peptide_id=12092&scanf=4924&charge=2&value=9/12	sp|Q9H040|SPRTN_HUMAN	/core/www/modules//consensus/?run_id=46971&search_id=48489&scans_id=46971&peptide_id=12092&scanf=4924&charge=2&value=sp|Q9H040|SPRTN_HUMAN	1	/core/www/modules/match_peptides/blast_html4.php?run_id=46971&search_id=48489&scans_id=46971&peptide_id=12092&scanf=4924&charge=2&value=1	R.VSFANQK.A	/core/www/modules/show_out/show_out_wrapper.php?run_id=46971&search_id=48489&scans_id=46971&peptide_id=12092&scanf=4924&charge=2&value=R.VSFANQK.A	SPRTN
4926	2	1.963	0.23	2020-11-16	/core/www/modules//sdig/index.php?run_id=46971&search_id=48489&scans_id=46971&peptide_id=12094&scanf=4926&charge=2&value=11/16	sp|Q9H040|SPRTN_HUMAN	/core/www/modules//consensus/?run_id=46971&search_id=48489&scans_id=46971&peptide_id=12094&scanf=4926&charge=2&value=sp|Q9H040|SPRTN_HUMAN	2	/core/www/modules/match_peptides/blast_html4.php?run_id=46971&search_id=48489&scans_id=46971&peptide_id=12094&scanf=4926&charge=2&value=2	K.LITSHAINK.T	/core/www/modules/show_out/show_out_wrapper.php?run_id=46971&search_id=48489&scans_id=46971&peptide_id=12094&scanf=4926&charge=2&value=K.LITSHAINK.T	SPRTN
4928	2	1.905	0.071	2020-10-22	/core/www/modules//sdig/index.php?run_id=46971&search_id=48489&scans_id=46971&peptide_id=12096&scanf=4928&charge=2&value=10/22	sp|Q96L21|RL10L_HUMAN	/core/www/modules//consensus/?run_id=46971&search_id=48489&scans_id=46971&peptide_id=12096&scanf=4928&charge=2&value=sp|Q96L21|RL10L_HUMAN	7	/core/www/modules/match_peptides/blast_html4.php?run_id=46971&search_id=48489&scans_id=46971&peptide_id=12096&scanf=4928&charge=2&value=7	R.GAFGKPQGTVAR.V	/core/www/modules/show_out/show_out_wrapper.php?run_id=46971&search_id=48489&scans_id=46971&peptide_id=12096&scanf=4928&charge=2&value=R.GAFGKPQGTVAR.V	RPL10L
4937	2	3.025	0.382	16/20	/core/www/modules//sdig/index.php?run_id=46971&search_id=48489&scans_id=46971&peptide_id=12104&scanf=4937&charge=2&value=16/20	sp|P62263|RS14_HUMAN	/core/www/modules//consensus/?run_id=46971&search_id=48489&scans_id=46971&peptide_id=12104&scanf=4937&charge=2&value=sp|P62263|RS14_HUMAN	2	/core/www/modules/match_peptides/blast_html4.php?run_id=46971&search_id=48489&scans_id=46971&peptide_id=12104&scanf=4937&charge=2&value=2	K.TPGPGAQSALR.A	/core/www/modules/show_out/show_out_wrapper.php?run_id=46971&search_id=48489&scans_id=46971&peptide_id=12104&scanf=4937&charge=2&value=K.TPGPGAQSALR.A	RPS14
4938	2	2.302	0.357	2020-12-14	/core/www/modules//sdig/index.php?run_id=46971&search_id=48489&scans_id=46971&peptide_id=12105&scanf=4938&charge=2&value=12/14	sp|Q9BQE3|TBA1C_HUMAN	/core/www/modules//consensus/?run_id=46971&search_id=48489&scans_id=46971&peptide_id=12105&scanf=4938&charge=2&value=sp|Q9BQE3|TBA1C_HUMAN	20	/core/www/modules/match_peptides/blast_html4.php?run_id=46971&search_id=48489&scans_id=46971&peptide_id=12105&scanf=4938&charge=2&value=20	R.LSVDYGKK.S	/core/www/modules/show_out/show_out_wrapper.php?run_id=46971&search_id=48489&scans_id=46971&peptide_id=12105&scanf=4938&charge=2&value=R.LSVDYGKK.S	TUBA1C
4939	2	1.942	0.208	2020-11-16	/core/www/modules//sdig/index.php?run_id=46971&search_id=48489&scans_id=46971&peptide_id=12106&scanf=4939&charge=2&value=11/16	sp|Q9H040|SPRTN_HUMAN	/core/www/modules//consensus/?run_id=46971&search_id=48489&scans_id=46971&peptide_id=12106&scanf=4939&charge=2&value=sp|Q9H040|SPRTN_HUMAN	2	/core/www/modules/match_peptides/blast_html4.php?run_id=46971&search_id=48489&scans_id=46971&peptide_id=12106&scanf=4939&charge=2&value=2	K.EPVLAAENK.D	/core/www/modules/show_out/show_out_wrapper.php?run_id=46971&search_id=48489&scans_id=46971&peptide_id=12106&scanf=4939&charge=2&value=K.EPVLAAENK.D	SPRTN
4954	2	2.227	0.237	2020-11-16	/core/www/modules//sdig/index.php?run_id=46971&search_id=48489&scans_id=46971&peptide_id=12120&scanf=4954&charge=2&value=11/16	sp|P34931|HS71L_HUMAN	/core/www/modules//consensus/?run_id=46971&search_id=48489&scans_id=46971&peptide_id=12120&scanf=4954&charge=2&value=sp|P34931|HS71L_HUMAN	45	/core/www/modules/match_peptides/blast_html4.php?run_id=46971&search_id=48489&scans_id=46971&peptide_id=12120&scanf=4954&charge=2&value=45	K.ITITNDKGR.L	/core/www/modules/show_out/show_out_wrapper.php?run_id=46971&search_id=48489&scans_id=46971&peptide_id=12120&scanf=4954&charge=2&value=K.ITITNDKGR.L	HSPA1L
4960	2	2.578	0.146	14/20	/core/www/modules//sdig/index.php?run_id=46971&search_id=48489&scans_id=46971&peptide_id=12126&scanf=4960&charge=2&value=14/20	sp|P42704|LPPRC_HUMAN	/core/www/modules//consensus/?run_id=46971&search_id=48489&scans_id=46971&peptide_id=12126&scanf=4960&charge=2&value=sp|P42704|LPPRC_HUMAN	2	/core/www/modules/match_peptides/blast_html4.php?run_id=46971&search_id=48489&scans_id=46971&peptide_id=12126&scanf=4960&charge=2&value=2	K.TVLDQQQTPSR.L	/core/www/modules/show_out/show_out_wrapper.php?run_id=46971&search_id=48489&scans_id=46971&peptide_id=12126&scanf=4960&charge=2&value=K.TVLDQQQTPSR.L	LRPPRC
4962	2	1.994	0.15	2020-10-28	/core/www/modules//sdig/index.php?run_id=46971&search_id=48489&scans_id=46971&peptide_id=12128&scanf=4962&charge=2&value=10/28	sp|P05023|AT1A1_HUMAN	/core/www/modules//consensus/?run_id=46971&search_id=48489&scans_id=46971&peptide_id=12128&scanf=4962&charge=2&value=sp|P05023|AT1A1_HUMAN	19	/core/www/modules/match_peptides/blast_html4.php?run_id=46971&search_id=48489&scans_id=46971&peptide_id=12128&scanf=4962&charge=2&value=19	K.VDNSSLTGESEPQTR.S	/core/www/modules/show_out/show_out_wrapper.php?run_id=46971&search_id=48489&scans_id=46971&peptide_id=12128&scanf=4962&charge=2&value=K.VDNSSLTGESEPQTR.S	ATP1A1
4968	2	2.476	0.259	2020-11-18	/core/www/modules//sdig/index.php?run_id=46971&search_id=48489&scans_id=46971&peptide_id=12133&scanf=4968&charge=2&value=11/18	sp|P0DMV9|HS71B_HUMAN	/core/www/modules//consensus/?run_id=46971&search_id=48489&scans_id=46971&peptide_id=12133&scanf=4968&charge=2&value=sp|P0DMV9|HS71B_HUMAN	5	/core/www/modules/match_peptides/blast_html4.php?run_id=46971&search_id=48489&scans_id=46971&peptide_id=12133&scanf=4968&charge=2&value=5	K.VQVSYKGETK.A	/core/www/modules/show_out/show_out_wrapper.php?run_id=46971&search_id=48489&scans_id=46971&peptide_id=12133&scanf=4968&charge=2&value=K.VQVSYKGETK.A	HSPA1B
4970	2	2.645	0.257	15/20	/core/www/modules//sdig/index.php?run_id=46971&search_id=48489&scans_id=46971&peptide_id=12135&scanf=4970&charge=2&value=15/20	sp|P26373|RL13_HUMAN	/core/www/modules//consensus/?run_id=46971&search_id=48489&scans_id=46971&peptide_id=12135&scanf=4970&charge=2&value=sp|P26373|RL13_HUMAN	3	/core/www/modules/match_peptides/blast_html4.php?run_id=46971&search_id=48489&scans_id=46971&peptide_id=12135&scanf=4970&charge=2&value=3	K.STESLQANVQR.L	/core/www/modules/show_out/show_out_wrapper.php?run_id=46971&search_id=48489&scans_id=46971&peptide_id=12135&scanf=4970&charge=2&value=K.STESLQANVQR.L	RPL13
4972	2	1.847	0.009	2020-11-14	/core/www/modules//sdig/index.php?run_id=46971&search_id=48489&scans_id=46971&peptide_id=12137&scanf=4972&charge=2&value=11/14	sp|P34931|HS71L_HUMAN	/core/www/modules//consensus/?run_id=46971&search_id=48489&scans_id=46971&peptide_id=12137&scanf=4972&charge=2&value=sp|P34931|HS71L_HUMAN	23	/core/www/modules/match_peptides/blast_html4.php?run_id=46971&search_id=48489&scans_id=46971&peptide_id=12137&scanf=4972&charge=2&value=23	R.LSKEEIER.M	/core/www/modules/show_out/show_out_wrapper.php?run_id=46971&search_id=48489&scans_id=46971&peptide_id=12137&scanf=4972&charge=2&value=R.LSKEEIER.M	HSPA1L
4979	2	2.163	0.104	13/20	/core/www/modules//sdig/index.php?run_id=46971&search_id=48489&scans_id=46971&peptide_id=12143&scanf=4979&charge=2&value=13/20	sp|Q15544|TAF11_HUMAN	/core/www/modules//consensus/?run_id=46971&search_id=48489&scans_id=46971&peptide_id=12143&scanf=4979&charge=2&value=sp|Q15544|TAF11_HUMAN	0	/core/www/modules/match_peptides/blast_html4.php?run_id=46971&search_id=48489&scans_id=46971&peptide_id=12143&scanf=4979&charge=2&value=0	K.KQKVDEDEIQK.M	/core/www/modules/show_out/show_out_wrapper.php?run_id=46971&search_id=48489&scans_id=46971&peptide_id=12143&scanf=4979&charge=2&value=K.KQKVDEDEIQK.M	TAF11
4980	2	1.69	0.055	2020-11-24	/core/www/modules//sdig/index.php?run_id=46971&search_id=48489&scans_id=46971&peptide_id=12144&scanf=4980&charge=2&value=11/24	sp|Q5C9Z4|NOM1_HUMAN	/core/www/modules//consensus/?run_id=46971&search_id=48489&scans_id=46971&peptide_id=12144&scanf=4980&charge=2&value=sp|Q5C9Z4|NOM1_HUMAN	0	/core/www/modules/match_peptides/blast_html4.php?run_id=46971&search_id=48489&scans_id=46971&peptide_id=12144&scanf=4980&charge=2&value=0	R.TAGPEQGPGLGGR.S	/core/www/modules/show_out/show_out_wrapper.php?run_id=46971&search_id=48489&scans_id=46971&peptide_id=12144&scanf=4980&charge=2&value=R.TAGPEQGPGLGGR.S	NOM1
4983	2	2.612	0.232	14/22	/core/www/modules//sdig/index.php?run_id=46971&search_id=48489&scans_id=46971&peptide_id=12146&scanf=4983&charge=2&value=14/22	sp|P11021|GRP78_HUMAN	/core/www/modules//consensus/?run_id=46971&search_id=48489&scans_id=46971&peptide_id=12146&scanf=4983&charge=2&value=sp|P11021|GRP78_HUMAN	2	/core/www/modules/match_peptides/blast_html4.php?run_id=46971&search_id=48489&scans_id=46971&peptide_id=12146&scanf=4983&charge=2&value=2	K.M*KETAEAYLGKK.V	/core/www/modules/show_out/show_out_wrapper.php?run_id=46971&search_id=48489&scans_id=46971&peptide_id=12146&scanf=4983&charge=2&value=K.M*KETAEAYLGKK.V	HSPA5
4989	2	1.519	0.022	2020-10-18	/core/www/modules//sdig/index.php?run_id=46971&search_id=48489&scans_id=46971&peptide_id=12152&scanf=4989&charge=2&value=10/18	sp|P54652|HSP72_HUMAN	/core/www/modules//consensus/?run_id=46971&search_id=48489&scans_id=46971&peptide_id=12152&scanf=4989&charge=2&value=sp|P54652|HSP72_HUMAN	16	/core/www/modules/match_peptides/blast_html4.php?run_id=46971&search_id=48489&scans_id=46971&peptide_id=12152&scanf=4989&charge=2&value=16	K.VQVEYKGETK.T	/core/www/modules/show_out/show_out_wrapper.php?run_id=46971&search_id=48489&scans_id=46971&peptide_id=12152&scanf=4989&charge=2&value=K.VQVEYKGETK.T	HSPA2
4992	3	2.164	0.117	25/80	/core/www/modules//sdig/index.php?run_id=46971&search_id=48489&scans_id=46971&peptide_id=12154&scanf=4992&charge=3&value=25/80	sp|P53985|MOT1_HUMAN	/core/www/modules//consensus/?run_id=46971&search_id=48489&scans_id=46971&peptide_id=12154&scanf=4992&charge=3&value=sp|P53985|MOT1_HUMAN	3	/core/www/modules/match_peptides/blast_html4.php?run_id=46971&search_id=48489&scans_id=46971&peptide_id=12154&scanf=4992&charge=3&value=3	K.AAESPDQKDTDGGPKEEESPV.-	/core/www/modules/show_out/show_out_wrapper.php?run_id=46971&search_id=48489&scans_id=46971&peptide_id=12154&scanf=4992&charge=3&value=K.AAESPDQKDTDGGPKEEESPV.-	SLC16A1
4993	2	2.865	0.241	17/24	/core/www/modules//sdig/index.php?run_id=46971&search_id=48489&scans_id=46971&peptide_id=12155&scanf=4993&charge=2&value=17/24	sp|P62987|RL40_HUMAN	/core/www/modules//consensus/?run_id=46971&search_id=48489&scans_id=46971&peptide_id=12155&scanf=4993&charge=2&value=sp|P62987|RL40_HUMAN	39	/core/www/modules/match_peptides/blast_html4.php?run_id=46971&search_id=48489&scans_id=46971&peptide_id=12155&scanf=4993&charge=2&value=39	K.IQDKEGIPPDQQR.L	/core/www/modules/show_out/show_out_wrapper.php?run_id=46971&search_id=48489&scans_id=46971&peptide_id=12155&scanf=4993&charge=2&value=K.IQDKEGIPPDQQR.L	UBA52
5003	2	2.487	0.318	13/16	/core/www/modules//sdig/index.php?run_id=46971&search_id=48489&scans_id=46971&peptide_id=12164&scanf=5003&charge=2&value=13/16	sp|Q9H040|SPRTN_HUMAN	/core/www/modules//consensus/?run_id=46971&search_id=48489&scans_id=46971&peptide_id=12164&scanf=5003&charge=2&value=sp|Q9H040|SPRTN_HUMAN	2	/core/www/modules/match_peptides/blast_html4.php?run_id=46971&search_id=48489&scans_id=46971&peptide_id=12164&scanf=5003&charge=2&value=2	K.LITSHAINK.T	/core/www/modules/show_out/show_out_wrapper.php?run_id=46971&search_id=48489&scans_id=46971&peptide_id=12164&scanf=5003&charge=2&value=K.LITSHAINK.T	SPRTN
5018	2	3.52	0.473	17/20	/core/www/modules//sdig/index.php?run_id=46971&search_id=48489&scans_id=46971&peptide_id=12178&scanf=5018&charge=2&value=17/20	sp|P62263|RS14_HUMAN	/core/www/modules//consensus/?run_id=46971&search_id=48489&scans_id=46971&peptide_id=12178&scanf=5018&charge=2&value=sp|P62263|RS14_HUMAN	2	/core/www/modules/match_peptides/blast_html4.php?run_id=46971&search_id=48489&scans_id=46971&peptide_id=12178&scanf=5018&charge=2&value=2	K.TPGPGAQSALR.A	/core/www/modules/show_out/show_out_wrapper.php?run_id=46971&search_id=48489&scans_id=46971&peptide_id=12178&scanf=5018&charge=2&value=K.TPGPGAQSALR.A	RPS14
5019	2	2.467	0.332	2020-12-14	/core/www/modules//sdig/index.php?run_id=46971&search_id=48489&scans_id=46971&peptide_id=12179&scanf=5019&charge=2&value=12/14	sp|Q9BQE3|TBA1C_HUMAN	/core/www/modules//consensus/?run_id=46971&search_id=48489&scans_id=46971&peptide_id=12179&scanf=5019&charge=2&value=sp|Q9BQE3|TBA1C_HUMAN	20	/core/www/modules/match_peptides/blast_html4.php?run_id=46971&search_id=48489&scans_id=46971&peptide_id=12179&scanf=5019&charge=2&value=20	R.LSVDYGKK.S	/core/www/modules/show_out/show_out_wrapper.php?run_id=46971&search_id=48489&scans_id=46971&peptide_id=12179&scanf=5019&charge=2&value=R.LSVDYGKK.S	TUBA1C
5020	2	2.132	0.4	2020-11-16	/core/www/modules//sdig/index.php?run_id=46971&search_id=48489&scans_id=46971&peptide_id=12180&scanf=5020&charge=2&value=11/16	sp|Q9H040|SPRTN_HUMAN	/core/www/modules//consensus/?run_id=46971&search_id=48489&scans_id=46971&peptide_id=12180&scanf=5020&charge=2&value=sp|Q9H040|SPRTN_HUMAN	2	/core/www/modules/match_peptides/blast_html4.php?run_id=46971&search_id=48489&scans_id=46971&peptide_id=12180&scanf=5020&charge=2&value=2	K.EPVLAAENK.D	/core/www/modules/show_out/show_out_wrapper.php?run_id=46971&search_id=48489&scans_id=46971&peptide_id=12180&scanf=5020&charge=2&value=K.EPVLAAENK.D	SPRTN
5024	2	1.688	0.091	2020-10-14	/core/www/modules//sdig/index.php?run_id=46971&search_id=48489&scans_id=46971&peptide_id=12184&scanf=5024&charge=2&value=10/14	sp|P62826|RAN_HUMAN	/core/www/modules//consensus/?run_id=46971&search_id=48489&scans_id=46971&peptide_id=12184&scanf=5024&charge=2&value=sp|P62826|RAN_HUMAN	4	/core/www/modules/match_peptides/blast_html4.php?run_id=46971&search_id=48489&scans_id=46971&peptide_id=12184&scanf=5024&charge=2&value=4	R.HLTGEFEK.K	/core/www/modules/show_out/show_out_wrapper.php?run_id=46971&search_id=48489&scans_id=46971&peptide_id=12184&scanf=5024&charge=2&value=R.HLTGEFEK.K	RAN
5031	2	2.153	0.086	2020-10-14	/core/www/modules//sdig/index.php?run_id=46971&search_id=48489&scans_id=46971&peptide_id=12190&scanf=5031&charge=2&value=10/14	sp|P0DMV9|HS71B_HUMAN	/core/www/modules//consensus/?run_id=46971&search_id=48489&scans_id=46971&peptide_id=12190&scanf=5031&charge=2&value=sp|P0DMV9|HS71B_HUMAN	21	/core/www/modules/match_peptides/blast_html4.php?run_id=46971&search_id=48489&scans_id=46971&peptide_id=12190&scanf=5031&charge=2&value=21	R.STLEPVEK.A	/core/www/modules/show_out/show_out_wrapper.php?run_id=46971&search_id=48489&scans_id=46971&peptide_id=12190&scanf=5031&charge=2&value=R.STLEPVEK.A	HSPA1B
5032	2	2.09	0.311	2020-08-12	/core/www/modules//sdig/index.php?run_id=46971&search_id=48489&scans_id=46971&peptide_id=12191&scanf=5032&charge=2&value=8/12	sp|Q9H040|SPRTN_HUMAN	/core/www/modules//consensus/?run_id=46971&search_id=48489&scans_id=46971&peptide_id=12191&scanf=5032&charge=2&value=sp|Q9H040|SPRTN_HUMAN	1	/core/www/modules/match_peptides/blast_html4.php?run_id=46971&search_id=48489&scans_id=46971&peptide_id=12191&scanf=5032&charge=2&value=1	R.VSFANQK.A	/core/www/modules/show_out/show_out_wrapper.php?run_id=46971&search_id=48489&scans_id=46971&peptide_id=12191&scanf=5032&charge=2&value=R.VSFANQK.A	SPRTN
5033	2	2.155	0.246	13/16	/core/www/modules//sdig/index.php?run_id=46971&search_id=48489&scans_id=46971&peptide_id=12192&scanf=5033&charge=2&value=13/16	sp|P34931|HS71L_HUMAN	/core/www/modules//consensus/?run_id=46971&search_id=48489&scans_id=46971&peptide_id=12192&scanf=5033&charge=2&value=sp|P34931|HS71L_HUMAN	45	/core/www/modules/match_peptides/blast_html4.php?run_id=46971&search_id=48489&scans_id=46971&peptide_id=12192&scanf=5033&charge=2&value=45	K.ITITNDKGR.L	/core/www/modules/show_out/show_out_wrapper.php?run_id=46971&search_id=48489&scans_id=46971&peptide_id=12192&scanf=5033&charge=2&value=K.ITITNDKGR.L	HSPA1L
5039	2	2.086	0.192	2020-11-22	/core/www/modules//sdig/index.php?run_id=46971&search_id=48489&scans_id=46971&peptide_id=12198&scanf=5039&charge=2&value=11/22	sp|P04843|RPN1_HUMAN	/core/www/modules//consensus/?run_id=46971&search_id=48489&scans_id=46971&peptide_id=12198&scanf=5039&charge=2&value=sp|P04843|RPN1_HUMAN	5	/core/www/modules/match_peptides/blast_html4.php?run_id=46971&search_id=48489&scans_id=46971&peptide_id=12198&scanf=5039&charge=2&value=5	K.GEDEEENNLEVR.E	/core/www/modules/show_out/show_out_wrapper.php?run_id=46971&search_id=48489&scans_id=46971&peptide_id=12198&scanf=5039&charge=2&value=K.GEDEEENNLEVR.E	RPN1
5049	2	1.241	0.053	2020-10-20	/core/www/modules//sdig/index.php?run_id=46971&search_id=48489&scans_id=46971&peptide_id=12207&scanf=5049&charge=2&value=10/20	sp|O95433|AHSA1_HUMAN	/core/www/modules//consensus/?run_id=46971&search_id=48489&scans_id=46971&peptide_id=12207&scanf=5049&charge=2&value=sp|O95433|AHSA1_HUMAN	2	/core/www/modules/match_peptides/blast_html4.php?run_id=46971&search_id=48489&scans_id=46971&peptide_id=12207&scanf=5049&charge=2&value=2	R.GIPAPEEERTR.Q	/core/www/modules/show_out/show_out_wrapper.php?run_id=46971&search_id=48489&scans_id=46971&peptide_id=12207&scanf=5049&charge=2&value=R.GIPAPEEERTR.Q	AHSA1
5051	2	2.262	0.26	2020-12-18	/core/www/modules//sdig/index.php?run_id=46971&search_id=48489&scans_id=46971&peptide_id=12209&scanf=5051&charge=2&value=12/18	sp|P23258|TBG1_HUMAN	/core/www/modules//consensus/?run_id=46971&search_id=48489&scans_id=46971&peptide_id=12209&scanf=5051&charge=2&value=sp|P23258|TBG1_HUMAN	2	/core/www/modules/match_peptides/blast_html4.php?run_id=46971&search_id=48489&scans_id=46971&peptide_id=12209&scanf=5051&charge=2&value=2	R.KSPYLPSAHR.V	/core/www/modules/show_out/show_out_wrapper.php?run_id=46971&search_id=48489&scans_id=46971&peptide_id=12209&scanf=5051&charge=2&value=R.KSPYLPSAHR.V	TUBG1
5064	2	1.796	0.136	2020-10-18	/core/www/modules//sdig/index.php?run_id=46971&search_id=48489&scans_id=46971&peptide_id=12221&scanf=5064&charge=2&value=10/18	sp|P0DMV9|HS71B_HUMAN	/core/www/modules//consensus/?run_id=46971&search_id=48489&scans_id=46971&peptide_id=12221&scanf=5064&charge=2&value=sp|P0DMV9|HS71B_HUMAN	5	/core/www/modules/match_peptides/blast_html4.php?run_id=46971&search_id=48489&scans_id=46971&peptide_id=12221&scanf=5064&charge=2&value=5	K.VQVSYKGETK.A	/core/www/modules/show_out/show_out_wrapper.php?run_id=46971&search_id=48489&scans_id=46971&peptide_id=12221&scanf=5064&charge=2&value=K.VQVSYKGETK.A	HSPA1B
5067	2	2.35	0.161	2020-12-22	/core/www/modules//sdig/index.php?run_id=46971&search_id=48489&scans_id=46971&peptide_id=12224&scanf=5067&charge=2&value=12/22	sp|P11586|C1TC_HUMAN	/core/www/modules//consensus/?run_id=46971&search_id=48489&scans_id=46971&peptide_id=12224&scanf=5067&charge=2&value=sp|P11586|C1TC_HUMAN	4	/core/www/modules/match_peptides/blast_html4.php?run_id=46971&search_id=48489&scans_id=46971&peptide_id=12224&scanf=5067&charge=2&value=4	K.THLSLSHNPEQK.G	/core/www/modules/show_out/show_out_wrapper.php?run_id=46971&search_id=48489&scans_id=46971&peptide_id=12224&scanf=5067&charge=2&value=K.THLSLSHNPEQK.G	MTHFD1
5070	2	2.933	0.342	17/24	/core/www/modules//sdig/index.php?run_id=46971&search_id=48489&scans_id=46971&peptide_id=12226&scanf=5070&charge=2&value=17/24	sp|P62987|RL40_HUMAN	/core/www/modules//consensus/?run_id=46971&search_id=48489&scans_id=46971&peptide_id=12226&scanf=5070&charge=2&value=sp|P62987|RL40_HUMAN	39	/core/www/modules/match_peptides/blast_html4.php?run_id=46971&search_id=48489&scans_id=46971&peptide_id=12226&scanf=5070&charge=2&value=39	K.IQDKEGIPPDQQR.L	/core/www/modules/show_out/show_out_wrapper.php?run_id=46971&search_id=48489&scans_id=46971&peptide_id=12226&scanf=5070&charge=2&value=K.IQDKEGIPPDQQR.L	UBA52
5078	2	2.304	0.05	13/18	/core/www/modules//sdig/index.php?run_id=46971&search_id=48489&scans_id=46971&peptide_id=12234&scanf=5078&charge=2&value=13/18	sp|Q9H040|SPRTN_HUMAN	/core/www/modules//consensus/?run_id=46971&search_id=48489&scans_id=46971&peptide_id=12234&scanf=5078&charge=2&value=sp|Q9H040|SPRTN_HUMAN	1	/core/www/modules/match_peptides/blast_html4.php?run_id=46971&search_id=48489&scans_id=46971&peptide_id=12234&scanf=5078&charge=2&value=1	R.RVSSSKISLR.N	/core/www/modules/show_out/show_out_wrapper.php?run_id=46971&search_id=48489&scans_id=46971&peptide_id=12234&scanf=5078&charge=2&value=R.RVSSSKISLR.N	SPRTN
5083	2	2.61	0.351	14/16	/core/www/modules//sdig/index.php?run_id=46971&search_id=48489&scans_id=46971&peptide_id=12238&scanf=5083&charge=2&value=14/16	sp|Q9H040|SPRTN_HUMAN	/core/www/modules//consensus/?run_id=46971&search_id=48489&scans_id=46971&peptide_id=12238&scanf=5083&charge=2&value=sp|Q9H040|SPRTN_HUMAN	2	/core/www/modules/match_peptides/blast_html4.php?run_id=46971&search_id=48489&scans_id=46971&peptide_id=12238&scanf=5083&charge=2&value=2	K.LITSHAINK.T	/core/www/modules/show_out/show_out_wrapper.php?run_id=46971&search_id=48489&scans_id=46971&peptide_id=12238&scanf=5083&charge=2&value=K.LITSHAINK.T	SPRTN
5087	2	3.207	0.285	16/22	/core/www/modules//sdig/index.php?run_id=46971&search_id=48489&scans_id=46971&peptide_id=12242&scanf=5087&charge=2&value=16/22	sp|P62269|RS18_HUMAN	/core/www/modules//consensus/?run_id=46971&search_id=48489&scans_id=46971&peptide_id=12242&scanf=5087&charge=2&value=sp|P62269|RS18_HUMAN	0	/core/www/modules/match_peptides/blast_html4.php?run_id=46971&search_id=48489&scans_id=46971&peptide_id=12242&scanf=5087&charge=2&value=0	K.RAGELTEDEVER.V	/core/www/modules/show_out/show_out_wrapper.php?run_id=46971&search_id=48489&scans_id=46971&peptide_id=12242&scanf=5087&charge=2&value=K.RAGELTEDEVER.V	RPS18
5101	2	1.901	0.431	2020-09-16	/core/www/modules//sdig/index.php?run_id=46971&search_id=48489&scans_id=46971&peptide_id=12255&scanf=5101&charge=2&value=9/16	sp|Q9H040|SPRTN_HUMAN	/core/www/modules//consensus/?run_id=46971&search_id=48489&scans_id=46971&peptide_id=12255&scanf=5101&charge=2&value=sp|Q9H040|SPRTN_HUMAN	2	/core/www/modules/match_peptides/blast_html4.php?run_id=46971&search_id=48489&scans_id=46971&peptide_id=12255&scanf=5101&charge=2&value=2	K.EPVLAAENK.D	/core/www/modules/show_out/show_out_wrapper.php?run_id=46971&search_id=48489&scans_id=46971&peptide_id=12255&scanf=5101&charge=2&value=K.EPVLAAENK.D	SPRTN
5104	2	2.099	0.269	2020-08-14	/core/www/modules//sdig/index.php?run_id=46971&search_id=48489&scans_id=46971&peptide_id=12258&scanf=5104&charge=2&value=8/14	sp|Q9BQE3|TBA1C_HUMAN	/core/www/modules//consensus/?run_id=46971&search_id=48489&scans_id=46971&peptide_id=12258&scanf=5104&charge=2&value=sp|Q9BQE3|TBA1C_HUMAN	20	/core/www/modules/match_peptides/blast_html4.php?run_id=46971&search_id=48489&scans_id=46971&peptide_id=12258&scanf=5104&charge=2&value=20	R.LSVDYGKK.S	/core/www/modules/show_out/show_out_wrapper.php?run_id=46971&search_id=48489&scans_id=46971&peptide_id=12258&scanf=5104&charge=2&value=R.LSVDYGKK.S	TUBA1C
5107	2	1.944	0.274	2020-12-20	/core/www/modules//sdig/index.php?run_id=46971&search_id=48489&scans_id=46971&peptide_id=12261&scanf=5107&charge=2&value=12/20	sp|P62263|RS14_HUMAN	/core/www/modules//consensus/?run_id=46971&search_id=48489&scans_id=46971&peptide_id=12261&scanf=5107&charge=2&value=sp|P62263|RS14_HUMAN	2	/core/www/modules/match_peptides/blast_html4.php?run_id=46971&search_id=48489&scans_id=46971&peptide_id=12261&scanf=5107&charge=2&value=2	K.TPGPGAQSALR.A	/core/www/modules/show_out/show_out_wrapper.php?run_id=46971&search_id=48489&scans_id=46971&peptide_id=12261&scanf=5107&charge=2&value=K.TPGPGAQSALR.A	RPS14
5112	2	1.751	0.091	2020-11-14	/core/www/modules//sdig/index.php?run_id=46971&search_id=48489&scans_id=46971&peptide_id=12266&scanf=5112&charge=2&value=11/14	sp|P62826|RAN_HUMAN	/core/www/modules//consensus/?run_id=46971&search_id=48489&scans_id=46971&peptide_id=12266&scanf=5112&charge=2&value=sp|P62826|RAN_HUMAN	4	/core/www/modules/match_peptides/blast_html4.php?run_id=46971&search_id=48489&scans_id=46971&peptide_id=12266&scanf=5112&charge=2&value=4	R.HLTGEFEK.K	/core/www/modules/show_out/show_out_wrapper.php?run_id=46971&search_id=48489&scans_id=46971&peptide_id=12266&scanf=5112&charge=2&value=R.HLTGEFEK.K	RAN
5120	2	1.538	0.147	2020-11-14	/core/www/modules//sdig/index.php?run_id=46971&search_id=48489&scans_id=46971&peptide_id=12273&scanf=5120&charge=2&value=11/14	sp|P0DMV9|HS71B_HUMAN	/core/www/modules//consensus/?run_id=46971&search_id=48489&scans_id=46971&peptide_id=12273&scanf=5120&charge=2&value=sp|P0DMV9|HS71B_HUMAN	21	/core/www/modules/match_peptides/blast_html4.php?run_id=46971&search_id=48489&scans_id=46971&peptide_id=12273&scanf=5120&charge=2&value=21	R.STLEPVEK.A	/core/www/modules/show_out/show_out_wrapper.php?run_id=46971&search_id=48489&scans_id=46971&peptide_id=12273&scanf=5120&charge=2&value=R.STLEPVEK.A	HSPA1B
5121	2	2.078	0.221	13/20	/core/www/modules//sdig/index.php?run_id=46971&search_id=48489&scans_id=46971&peptide_id=12274&scanf=5121&charge=2&value=13/20	sp|O95433|AHSA1_HUMAN	/core/www/modules//consensus/?run_id=46971&search_id=48489&scans_id=46971&peptide_id=12274&scanf=5121&charge=2&value=sp|O95433|AHSA1_HUMAN	2	/core/www/modules/match_peptides/blast_html4.php?run_id=46971&search_id=48489&scans_id=46971&peptide_id=12274&scanf=5121&charge=2&value=2	R.GIPAPEEERTR.Q	/core/www/modules/show_out/show_out_wrapper.php?run_id=46971&search_id=48489&scans_id=46971&peptide_id=12274&scanf=5121&charge=2&value=R.GIPAPEEERTR.Q	AHSA1
5123	2	2.24	0.19	13/16	/core/www/modules//sdig/index.php?run_id=46971&search_id=48489&scans_id=46971&peptide_id=12276&scanf=5123&charge=2&value=13/16	sp|P62269|RS18_HUMAN	/core/www/modules//consensus/?run_id=46971&search_id=48489&scans_id=46971&peptide_id=12276&scanf=5123&charge=2&value=sp|P62269|RS18_HUMAN	0	/core/www/modules/match_peptides/blast_html4.php?run_id=46971&search_id=48489&scans_id=46971&peptide_id=12276&scanf=5123&charge=2&value=0	R.KADIDLTKR.A	/core/www/modules/show_out/show_out_wrapper.php?run_id=46971&search_id=48489&scans_id=46971&peptide_id=12276&scanf=5123&charge=2&value=R.KADIDLTKR.A	RPS18
5140	2	1.839	0.202	2020-08-12	/core/www/modules//sdig/index.php?run_id=46971&search_id=48489&scans_id=46971&peptide_id=12292&scanf=5140&charge=2&value=8/12	sp|Q9H040|SPRTN_HUMAN	/core/www/modules//consensus/?run_id=46971&search_id=48489&scans_id=46971&peptide_id=12292&scanf=5140&charge=2&value=sp|Q9H040|SPRTN_HUMAN	1	/core/www/modules/match_peptides/blast_html4.php?run_id=46971&search_id=48489&scans_id=46971&peptide_id=12292&scanf=5140&charge=2&value=1	R.VSFANQK.A	/core/www/modules/show_out/show_out_wrapper.php?run_id=46971&search_id=48489&scans_id=46971&peptide_id=12292&scanf=5140&charge=2&value=R.VSFANQK.A	SPRTN
5145	2	2.261	0.194	2020-10-18	/core/www/modules//sdig/index.php?run_id=46971&search_id=48489&scans_id=46971&peptide_id=12297&scanf=5145&charge=2&value=10/18	sp|P0DMV9|HS71B_HUMAN	/core/www/modules//consensus/?run_id=46971&search_id=48489&scans_id=46971&peptide_id=12297&scanf=5145&charge=2&value=sp|P0DMV9|HS71B_HUMAN	5	/core/www/modules/match_peptides/blast_html4.php?run_id=46971&search_id=48489&scans_id=46971&peptide_id=12297&scanf=5145&charge=2&value=5	K.VQVSYKGETK.A	/core/www/modules/show_out/show_out_wrapper.php?run_id=46971&search_id=48489&scans_id=46971&peptide_id=12297&scanf=5145&charge=2&value=K.VQVSYKGETK.A	HSPA1B
5148	2	2.594	0.138	13/22	/core/www/modules//sdig/index.php?run_id=46971&search_id=48489&scans_id=46971&peptide_id=12300&scanf=5148&charge=2&value=13/22	sp|P04843|RPN1_HUMAN	/core/www/modules//consensus/?run_id=46971&search_id=48489&scans_id=46971&peptide_id=12300&scanf=5148&charge=2&value=sp|P04843|RPN1_HUMAN	5	/core/www/modules/match_peptides/blast_html4.php?run_id=46971&search_id=48489&scans_id=46971&peptide_id=12300&scanf=5148&charge=2&value=5	K.GEDEEENNLEVR.E	/core/www/modules/show_out/show_out_wrapper.php?run_id=46971&search_id=48489&scans_id=46971&peptide_id=12300&scanf=5148&charge=2&value=K.GEDEEENNLEVR.E	RPN1
5158	2	1.85	0.041	2020-09-18	/core/www/modules//sdig/index.php?run_id=46971&search_id=48489&scans_id=46971&peptide_id=12309&scanf=5158&charge=2&value=9/18	sp|Q9H040|SPRTN_HUMAN	/core/www/modules//consensus/?run_id=46971&search_id=48489&scans_id=46971&peptide_id=12309&scanf=5158&charge=2&value=sp|Q9H040|SPRTN_HUMAN	2	/core/www/modules/match_peptides/blast_html4.php?run_id=46971&search_id=48489&scans_id=46971&peptide_id=12309&scanf=5158&charge=2&value=2	K.IKEPENYSKK.G	/core/www/modules/show_out/show_out_wrapper.php?run_id=46971&search_id=48489&scans_id=46971&peptide_id=12309&scanf=5158&charge=2&value=K.IKEPENYSKK.G	SPRTN
5159	2	2.332	0.326	13/40	/core/www/modules//sdig/index.php?run_id=46971&search_id=48489&scans_id=46971&peptide_id=12310&scanf=5159&charge=2&value=13/40	sp|P25490|TYY1_HUMAN	/core/www/modules//consensus/?run_id=46971&search_id=48489&scans_id=46971&peptide_id=12310&scanf=5159&charge=2&value=sp|P25490|TYY1_HUMAN	2	/core/www/modules/match_peptides/blast_html4.php?run_id=46971&search_id=48489&scans_id=46971&peptide_id=12310&scanf=5159&charge=2&value=2	K.SYLSGGAGAAGGGGADPGNKK.W	/core/www/modules/show_out/show_out_wrapper.php?run_id=46971&search_id=48489&scans_id=46971&peptide_id=12310&scanf=5159&charge=2&value=K.SYLSGGAGAAGGGGADPGNKK.W	YY1
5163	2	2.762	0.317	14/16	/core/www/modules//sdig/index.php?run_id=46971&search_id=48489&scans_id=46971&peptide_id=12313&scanf=5163&charge=2&value=14/16	sp|Q9H040|SPRTN_HUMAN	/core/www/modules//consensus/?run_id=46971&search_id=48489&scans_id=46971&peptide_id=12313&scanf=5163&charge=2&value=sp|Q9H040|SPRTN_HUMAN	2	/core/www/modules/match_peptides/blast_html4.php?run_id=46971&search_id=48489&scans_id=46971&peptide_id=12313&scanf=5163&charge=2&value=2	K.LITSHAINK.T	/core/www/modules/show_out/show_out_wrapper.php?run_id=46971&search_id=48489&scans_id=46971&peptide_id=12313&scanf=5163&charge=2&value=K.LITSHAINK.T	SPRTN
5170	2	2.987	0.199	13/18	/core/www/modules//sdig/index.php?run_id=46971&search_id=48489&scans_id=46971&peptide_id=12320&scanf=5170&charge=2&value=13/18	sp|P62829|RL23_HUMAN	/core/www/modules//consensus/?run_id=46971&search_id=48489&scans_id=46971&peptide_id=12320&scanf=5170&charge=2&value=sp|P62829|RL23_HUMAN	6	/core/www/modules/match_peptides/blast_html4.php?run_id=46971&search_id=48489&scans_id=46971&peptide_id=12320&scanf=5170&charge=2&value=6	R.KKVHPAVVIR.Q	/core/www/modules/show_out/show_out_wrapper.php?run_id=46971&search_id=48489&scans_id=46971&peptide_id=12320&scanf=5170&charge=2&value=R.KKVHPAVVIR.Q	RPL23
5178	2	2.181	0.393	2020-11-16	/core/www/modules//sdig/index.php?run_id=46971&search_id=48489&scans_id=46971&peptide_id=12327&scanf=5178&charge=2&value=11/16	sp|Q9H040|SPRTN_HUMAN	/core/www/modules//consensus/?run_id=46971&search_id=48489&scans_id=46971&peptide_id=12327&scanf=5178&charge=2&value=sp|Q9H040|SPRTN_HUMAN	2	/core/www/modules/match_peptides/blast_html4.php?run_id=46971&search_id=48489&scans_id=46971&peptide_id=12327&scanf=5178&charge=2&value=2	K.EPVLAAENK.D	/core/www/modules/show_out/show_out_wrapper.php?run_id=46971&search_id=48489&scans_id=46971&peptide_id=12327&scanf=5178&charge=2&value=K.EPVLAAENK.D	SPRTN
5184	3	3.943	0.491	31/88	/core/www/modules//sdig/index.php?run_id=46971&search_id=48489&scans_id=46971&peptide_id=12333&scanf=5184&charge=3&value=31/88	sp|P62736|ACTA_HUMAN	/core/www/modules//consensus/?run_id=46971&search_id=48489&scans_id=46971&peptide_id=12333&scanf=5184&charge=3&value=sp|P62736|ACTA_HUMAN	37	/core/www/modules/match_peptides/blast_html4.php?run_id=46971&search_id=48489&scans_id=46971&peptide_id=12333&scanf=5184&charge=3&value=37	R.HQGVM*VGM*GQKDSYVGDEAQSKR.G	/core/www/modules/show_out/show_out_wrapper.php?run_id=46971&search_id=48489&scans_id=46971&peptide_id=12333&scanf=5184&charge=3&value=R.HQGVM*VGM*GQKDSYVGDEAQSKR.G	ACTA2
5186	2	2.282	0.139	2020-11-14	/core/www/modules//sdig/index.php?run_id=46971&search_id=48489&scans_id=46971&peptide_id=12335&scanf=5186&charge=2&value=11/14	sp|P62826|RAN_HUMAN	/core/www/modules//consensus/?run_id=46971&search_id=48489&scans_id=46971&peptide_id=12335&scanf=5186&charge=2&value=sp|P62826|RAN_HUMAN	4	/core/www/modules/match_peptides/blast_html4.php?run_id=46971&search_id=48489&scans_id=46971&peptide_id=12335&scanf=5186&charge=2&value=4	R.HLTGEFEK.K	/core/www/modules/show_out/show_out_wrapper.php?run_id=46971&search_id=48489&scans_id=46971&peptide_id=12335&scanf=5186&charge=2&value=R.HLTGEFEK.K	RAN
5206	2	1.788	0.116	2020-09-16	/core/www/modules//sdig/index.php?run_id=46971&search_id=48489&scans_id=46971&peptide_id=12354&scanf=5206&charge=2&value=9/16	sp|P62269|RS18_HUMAN	/core/www/modules//consensus/?run_id=46971&search_id=48489&scans_id=46971&peptide_id=12354&scanf=5206&charge=2&value=sp|P62269|RS18_HUMAN	0	/core/www/modules/match_peptides/blast_html4.php?run_id=46971&search_id=48489&scans_id=46971&peptide_id=12354&scanf=5206&charge=2&value=0	R.KADIDLTKR.A	/core/www/modules/show_out/show_out_wrapper.php?run_id=46971&search_id=48489&scans_id=46971&peptide_id=12354&scanf=5206&charge=2&value=R.KADIDLTKR.A	RPS18
5215	2	2.373	0.342	14/30	/core/www/modules//sdig/index.php?run_id=46971&search_id=48489&scans_id=46971&peptide_id=12363&scanf=5215&charge=2&value=14/30	sp|P52597|HNRPF_HUMAN	/core/www/modules//consensus/?run_id=46971&search_id=48489&scans_id=46971&peptide_id=12363&scanf=5215&charge=2&value=sp|P52597|HNRPF_HUMAN	2	/core/www/modules/match_peptides/blast_html4.php?run_id=46971&search_id=48489&scans_id=46971&peptide_id=12363&scanf=5215&charge=2&value=2	K.HSGPNSADSANDGFVR.L	/core/www/modules/show_out/show_out_wrapper.php?run_id=46971&search_id=48489&scans_id=46971&peptide_id=12363&scanf=5215&charge=2&value=K.HSGPNSADSANDGFVR.L	HNRNPF
5216	2	2.145	0.299	14/24	/core/www/modules//sdig/index.php?run_id=46971&search_id=48489&scans_id=46971&peptide_id=12364&scanf=5216&charge=2&value=14/24	sp|P62987|RL40_HUMAN	/core/www/modules//consensus/?run_id=46971&search_id=48489&scans_id=46971&peptide_id=12364&scanf=5216&charge=2&value=sp|P62987|RL40_HUMAN	39	/core/www/modules/match_peptides/blast_html4.php?run_id=46971&search_id=48489&scans_id=46971&peptide_id=12364&scanf=5216&charge=2&value=39	K.IQDKEGIPPDQQR.L	/core/www/modules/show_out/show_out_wrapper.php?run_id=46971&search_id=48489&scans_id=46971&peptide_id=12364&scanf=5216&charge=2&value=K.IQDKEGIPPDQQR.L	UBA52
5224	2	1.964	0.336	2020-10-18	/core/www/modules//sdig/index.php?run_id=46971&search_id=48489&scans_id=46971&peptide_id=12371&scanf=5224&charge=2&value=10/18	sp|P0DMV9|HS71B_HUMAN	/core/www/modules//consensus/?run_id=46971&search_id=48489&scans_id=46971&peptide_id=12371&scanf=5224&charge=2&value=sp|P0DMV9|HS71B_HUMAN	5	/core/www/modules/match_peptides/blast_html4.php?run_id=46971&search_id=48489&scans_id=46971&peptide_id=12371&scanf=5224&charge=2&value=5	K.VQVSYKGETK.A	/core/www/modules/show_out/show_out_wrapper.php?run_id=46971&search_id=48489&scans_id=46971&peptide_id=12371&scanf=5224&charge=2&value=K.VQVSYKGETK.A	HSPA1B
5238	2	2.349	0.33	15/20	/core/www/modules//sdig/index.php?run_id=46971&search_id=48489&scans_id=46971&peptide_id=12384&scanf=5238&charge=2&value=15/20	sp|P34931|HS71L_HUMAN	/core/www/modules//consensus/?run_id=46971&search_id=48489&scans_id=46971&peptide_id=12384&scanf=5238&charge=2&value=sp|P34931|HS71L_HUMAN	29	/core/www/modules/match_peptides/blast_html4.php?run_id=46971&search_id=48489&scans_id=46971&peptide_id=12384&scanf=5238&charge=2&value=29	R.AM*TKDNNLLGR.F	/core/www/modules/show_out/show_out_wrapper.php?run_id=46971&search_id=48489&scans_id=46971&peptide_id=12384&scanf=5238&charge=2&value=R.AM*TKDNNLLGR.F	HSPA1L
5239	2	1.629	0.154	2020-07-12	/core/www/modules//sdig/index.php?run_id=46971&search_id=48489&scans_id=46971&peptide_id=12385&scanf=5239&charge=2&value=7/12	sp|Q9H040|SPRTN_HUMAN	/core/www/modules//consensus/?run_id=46971&search_id=48489&scans_id=46971&peptide_id=12385&scanf=5239&charge=2&value=sp|Q9H040|SPRTN_HUMAN	1	/core/www/modules/match_peptides/blast_html4.php?run_id=46971&search_id=48489&scans_id=46971&peptide_id=12385&scanf=5239&charge=2&value=1	R.VSFANQK.A	/core/www/modules/show_out/show_out_wrapper.php?run_id=46971&search_id=48489&scans_id=46971&peptide_id=12385&scanf=5239&charge=2&value=R.VSFANQK.A	SPRTN
5241	2	1.704	0.013	2020-12-14	/core/www/modules//sdig/index.php?run_id=46971&search_id=48489&scans_id=46971&peptide_id=12387&scanf=5241&charge=2&value=12/14	sp|P34931|HS71L_HUMAN	/core/www/modules//consensus/?run_id=46971&search_id=48489&scans_id=46971&peptide_id=12387&scanf=5241&charge=2&value=sp|P34931|HS71L_HUMAN	23	/core/www/modules/match_peptides/blast_html4.php?run_id=46971&search_id=48489&scans_id=46971&peptide_id=12387&scanf=5241&charge=2&value=23	R.LSKEEIER.M	/core/www/modules/show_out/show_out_wrapper.php?run_id=46971&search_id=48489&scans_id=46971&peptide_id=12387&scanf=5241&charge=2&value=R.LSKEEIER.M	HSPA1L
5250	2	2.622	0.329	14/16	/core/www/modules//sdig/index.php?run_id=46971&search_id=48489&scans_id=46971&peptide_id=12395&scanf=5250&charge=2&value=14/16	sp|Q9H040|SPRTN_HUMAN	/core/www/modules//consensus/?run_id=46971&search_id=48489&scans_id=46971&peptide_id=12395&scanf=5250&charge=2&value=sp|Q9H040|SPRTN_HUMAN	2	/core/www/modules/match_peptides/blast_html4.php?run_id=46971&search_id=48489&scans_id=46971&peptide_id=12395&scanf=5250&charge=2&value=2	K.LITSHAINK.T	/core/www/modules/show_out/show_out_wrapper.php?run_id=46971&search_id=48489&scans_id=46971&peptide_id=12395&scanf=5250&charge=2&value=K.LITSHAINK.T	SPRTN
5269	2	2.205	0.428	2020-11-16	/core/www/modules//sdig/index.php?run_id=46971&search_id=48489&scans_id=46971&peptide_id=12413&scanf=5269&charge=2&value=11/16	sp|Q9H040|SPRTN_HUMAN	/core/www/modules//consensus/?run_id=46971&search_id=48489&scans_id=46971&peptide_id=12413&scanf=5269&charge=2&value=sp|Q9H040|SPRTN_HUMAN	2	/core/www/modules/match_peptides/blast_html4.php?run_id=46971&search_id=48489&scans_id=46971&peptide_id=12413&scanf=5269&charge=2&value=2	K.EPVLAAENK.D	/core/www/modules/show_out/show_out_wrapper.php?run_id=46971&search_id=48489&scans_id=46971&peptide_id=12413&scanf=5269&charge=2&value=K.EPVLAAENK.D	SPRTN
5270	2	3.168	0.248	15/22	/core/www/modules//sdig/index.php?run_id=46971&search_id=48489&scans_id=46971&peptide_id=12414&scanf=5270&charge=2&value=15/22	sp|P04843|RPN1_HUMAN	/core/www/modules//consensus/?run_id=46971&search_id=48489&scans_id=46971&peptide_id=12414&scanf=5270&charge=2&value=sp|P04843|RPN1_HUMAN	5	/core/www/modules/match_peptides/blast_html4.php?run_id=46971&search_id=48489&scans_id=46971&peptide_id=12414&scanf=5270&charge=2&value=5	K.GEDEEENNLEVR.E	/core/www/modules/show_out/show_out_wrapper.php?run_id=46971&search_id=48489&scans_id=46971&peptide_id=12414&scanf=5270&charge=2&value=K.GEDEEENNLEVR.E	RPN1
5273	2	1.704	0.07	2020-10-16	/core/www/modules//sdig/index.php?run_id=46971&search_id=48489&scans_id=46971&peptide_id=12417&scanf=5273&charge=2&value=10/16	sp|P34931|HS71L_HUMAN	/core/www/modules//consensus/?run_id=46971&search_id=48489&scans_id=46971&peptide_id=12417&scanf=5273&charge=2&value=sp|P34931|HS71L_HUMAN	45	/core/www/modules/match_peptides/blast_html4.php?run_id=46971&search_id=48489&scans_id=46971&peptide_id=12417&scanf=5273&charge=2&value=45	K.ITITNDKGR.L	/core/www/modules/show_out/show_out_wrapper.php?run_id=46971&search_id=48489&scans_id=46971&peptide_id=12417&scanf=5273&charge=2&value=K.ITITNDKGR.L	HSPA1L
5274	2	1.508	0.082	2020-07-14	/core/www/modules//sdig/index.php?run_id=46971&search_id=48489&scans_id=46971&peptide_id=12418&scanf=5274&charge=2&value=7/14	sp|Q9BQE3|TBA1C_HUMAN	/core/www/modules//consensus/?run_id=46971&search_id=48489&scans_id=46971&peptide_id=12418&scanf=5274&charge=2&value=sp|Q9BQE3|TBA1C_HUMAN	20	/core/www/modules/match_peptides/blast_html4.php?run_id=46971&search_id=48489&scans_id=46971&peptide_id=12418&scanf=5274&charge=2&value=20	R.LSVDYGKK.S	/core/www/modules/show_out/show_out_wrapper.php?run_id=46971&search_id=48489&scans_id=46971&peptide_id=12418&scanf=5274&charge=2&value=R.LSVDYGKK.S	TUBA1C
5283	2	2.197	0.077	14/20	/core/www/modules//sdig/index.php?run_id=46971&search_id=48489&scans_id=46971&peptide_id=12427&scanf=5283&charge=2&value=14/20	sp|Q00839|HNRPU_HUMAN	/core/www/modules//consensus/?run_id=46971&search_id=48489&scans_id=46971&peptide_id=12427&scanf=5283&charge=2&value=sp|Q00839|HNRPU_HUMAN	12	/core/www/modules/match_peptides/blast_html4.php?run_id=46971&search_id=48489&scans_id=46971&peptide_id=12427&scanf=5283&charge=2&value=12	K.LLEQYKEESKK.A	/core/www/modules/show_out/show_out_wrapper.php?run_id=46971&search_id=48489&scans_id=46971&peptide_id=12427&scanf=5283&charge=2&value=K.LLEQYKEESKK.A	HNRNPU
5289	2	1.783	0.219	2020-10-14	/core/www/modules//sdig/index.php?run_id=46971&search_id=48489&scans_id=46971&peptide_id=12432&scanf=5289&charge=2&value=10/14	sp|P0DMV9|HS71B_HUMAN	/core/www/modules//consensus/?run_id=46971&search_id=48489&scans_id=46971&peptide_id=12432&scanf=5289&charge=2&value=sp|P0DMV9|HS71B_HUMAN	21	/core/www/modules/match_peptides/blast_html4.php?run_id=46971&search_id=48489&scans_id=46971&peptide_id=12432&scanf=5289&charge=2&value=21	R.STLEPVEK.A	/core/www/modules/show_out/show_out_wrapper.php?run_id=46971&search_id=48489&scans_id=46971&peptide_id=12432&scanf=5289&charge=2&value=R.STLEPVEK.A	HSPA1B
5302	2	2.307	0.223	15/20	/core/www/modules//sdig/index.php?run_id=46971&search_id=48489&scans_id=46971&peptide_id=12444&scanf=5302&charge=2&value=15/20	sp|Q15365|PCBP1_HUMAN	/core/www/modules//consensus/?run_id=46971&search_id=48489&scans_id=46971&peptide_id=12444&scanf=5302&charge=2&value=sp|Q15365|PCBP1_HUMAN	1	/core/www/modules/match_peptides/blast_html4.php?run_id=46971&search_id=48489&scans_id=46971&peptide_id=12444&scanf=5302&charge=2&value=1	K.IANPVEGSSGR.Q	/core/www/modules/show_out/show_out_wrapper.php?run_id=46971&search_id=48489&scans_id=46971&peptide_id=12444&scanf=5302&charge=2&value=K.IANPVEGSSGR.Q	PCBP1
5305	2	2.573	0.153	15/20	/core/www/modules//sdig/index.php?run_id=46971&search_id=48489&scans_id=46971&peptide_id=12447&scanf=5305&charge=2&value=15/20	sp|P36578|RL4_HUMAN	/core/www/modules//consensus/?run_id=46971&search_id=48489&scans_id=46971&peptide_id=12447&scanf=5305&charge=2&value=sp|P36578|RL4_HUMAN	4	/core/www/modules/match_peptides/blast_html4.php?run_id=46971&search_id=48489&scans_id=46971&peptide_id=12447&scanf=5305&charge=2&value=4	K.AAAAAAALQAK.S	/core/www/modules/show_out/show_out_wrapper.php?run_id=46971&search_id=48489&scans_id=46971&peptide_id=12447&scanf=5305&charge=2&value=K.AAAAAAALQAK.S	RPL4
5308	2	3.399	0.323	18/24	/core/www/modules//sdig/index.php?run_id=46971&search_id=48489&scans_id=46971&peptide_id=12450&scanf=5308&charge=2&value=18/24	sp|P21108|PRPS3_HUMAN	/core/www/modules//consensus/?run_id=46971&search_id=48489&scans_id=46971&peptide_id=12450&scanf=5308&charge=2&value=sp|P21108|PRPS3_HUMAN	5	/core/www/modules/match_peptides/blast_html4.php?run_id=46971&search_id=48489&scans_id=46971&peptide_id=12450&scanf=5308&charge=2&value=5	K.IFSGSSHQDLSQK.I	/core/www/modules/show_out/show_out_wrapper.php?run_id=46971&search_id=48489&scans_id=46971&peptide_id=12450&scanf=5308&charge=2&value=K.IFSGSSHQDLSQK.I	PRPS1L1
5315	2	2.267	0.162	2020-11-24	/core/www/modules//sdig/index.php?run_id=46971&search_id=48489&scans_id=46971&peptide_id=12457&scanf=5315&charge=2&value=11/24	sp|P62987|RL40_HUMAN	/core/www/modules//consensus/?run_id=46971&search_id=48489&scans_id=46971&peptide_id=12457&scanf=5315&charge=2&value=sp|P62987|RL40_HUMAN	39	/core/www/modules/match_peptides/blast_html4.php?run_id=46971&search_id=48489&scans_id=46971&peptide_id=12457&scanf=5315&charge=2&value=39	K.IQDKEGIPPDQQR.L	/core/www/modules/show_out/show_out_wrapper.php?run_id=46971&search_id=48489&scans_id=46971&peptide_id=12457&scanf=5315&charge=2&value=K.IQDKEGIPPDQQR.L	UBA52
5320	2	2.134	0.174	2020-12-20	/core/www/modules//sdig/index.php?run_id=46971&search_id=48489&scans_id=46971&peptide_id=12461&scanf=5320&charge=2&value=12/20	sp|P34931|HS71L_HUMAN	/core/www/modules//consensus/?run_id=46971&search_id=48489&scans_id=46971&peptide_id=12461&scanf=5320&charge=2&value=sp|P34931|HS71L_HUMAN	29	/core/www/modules/match_peptides/blast_html4.php?run_id=46971&search_id=48489&scans_id=46971&peptide_id=12461&scanf=5320&charge=2&value=29	R.AM*TKDNNLLGR.F	/core/www/modules/show_out/show_out_wrapper.php?run_id=46971&search_id=48489&scans_id=46971&peptide_id=12461&scanf=5320&charge=2&value=R.AM*TKDNNLLGR.F	HSPA1L
5324	2	3.028	0.294	15/26	/core/www/modules//sdig/index.php?run_id=46971&search_id=48489&scans_id=46971&peptide_id=12465&scanf=5324&charge=2&value=15/26	sp|P38646|GRP75_HUMAN	/core/www/modules//consensus/?run_id=46971&search_id=48489&scans_id=46971&peptide_id=12465&scanf=5324&charge=2&value=sp|P38646|GRP75_HUMAN	5	/core/www/modules/match_peptides/blast_html4.php?run_id=46971&search_id=48489&scans_id=46971&peptide_id=12465&scanf=5324&charge=2&value=5	K.M*KETAENYLGHTAK.N	/core/www/modules/show_out/show_out_wrapper.php?run_id=46971&search_id=48489&scans_id=46971&peptide_id=12465&scanf=5324&charge=2&value=K.M*KETAENYLGHTAK.N	HSPA9
5328	2	2.074	0.141	2020-12-24	/core/www/modules//sdig/index.php?run_id=46971&search_id=48489&scans_id=46971&peptide_id=12469&scanf=5328&charge=2&value=12/24	sp|Q9Y230|RUVB2_HUMAN	/core/www/modules//consensus/?run_id=46971&search_id=48489&scans_id=46971&peptide_id=12469&scanf=5328&charge=2&value=sp|Q9Y230|RUVB2_HUMAN	2	/core/www/modules/match_peptides/blast_html4.php?run_id=46971&search_id=48489&scans_id=46971&peptide_id=12469&scanf=5328&charge=2&value=2	R.QASQGM*VGQLAAR.R	/core/www/modules/show_out/show_out_wrapper.php?run_id=46971&search_id=48489&scans_id=46971&peptide_id=12469&scanf=5328&charge=2&value=R.QASQGM*VGQLAAR.R	RUVBL2
5334	2	2.998	0.318	15/16	/core/www/modules//sdig/index.php?run_id=46971&search_id=48489&scans_id=46971&peptide_id=12474&scanf=5334&charge=2&value=15/16	sp|Q9H040|SPRTN_HUMAN	/core/www/modules//consensus/?run_id=46971&search_id=48489&scans_id=46971&peptide_id=12474&scanf=5334&charge=2&value=sp|Q9H040|SPRTN_HUMAN	2	/core/www/modules/match_peptides/blast_html4.php?run_id=46971&search_id=48489&scans_id=46971&peptide_id=12474&scanf=5334&charge=2&value=2	K.LITSHAINK.T	/core/www/modules/show_out/show_out_wrapper.php?run_id=46971&search_id=48489&scans_id=46971&peptide_id=12474&scanf=5334&charge=2&value=K.LITSHAINK.T	SPRTN
5335	2	3.768	0.408	17/22	/core/www/modules//sdig/index.php?run_id=46971&search_id=48489&scans_id=46971&peptide_id=12475&scanf=5335&charge=2&value=17/22	sp|P06733|ENOA_HUMAN	/core/www/modules//consensus/?run_id=46971&search_id=48489&scans_id=46971&peptide_id=12475&scanf=5335&charge=2&value=sp|P06733|ENOA_HUMAN	4	/core/www/modules/match_peptides/blast_html4.php?run_id=46971&search_id=48489&scans_id=46971&peptide_id=12475&scanf=5335&charge=2&value=4	K.KLNVTEQEKIDK.L	/core/www/modules/show_out/show_out_wrapper.php?run_id=46971&search_id=48489&scans_id=46971&peptide_id=12475&scanf=5335&charge=2&value=K.KLNVTEQEKIDK.L	ENO1
5337	2	1.889	0.023	2020-11-14	/core/www/modules//sdig/index.php?run_id=46971&search_id=48489&scans_id=46971&peptide_id=12477&scanf=5337&charge=2&value=11/14	sp|P34931|HS71L_HUMAN	/core/www/modules//consensus/?run_id=46971&search_id=48489&scans_id=46971&peptide_id=12477&scanf=5337&charge=2&value=sp|P34931|HS71L_HUMAN	23	/core/www/modules/match_peptides/blast_html4.php?run_id=46971&search_id=48489&scans_id=46971&peptide_id=12477&scanf=5337&charge=2&value=23	R.LSKEEIER.M	/core/www/modules/show_out/show_out_wrapper.php?run_id=46971&search_id=48489&scans_id=46971&peptide_id=12477&scanf=5337&charge=2&value=R.LSKEEIER.M	HSPA1L
5339	2	2.341	0.334	2020-11-20	/core/www/modules//sdig/index.php?run_id=46971&search_id=48489&scans_id=46971&peptide_id=12479&scanf=5339&charge=2&value=11/20	sp|P62263|RS14_HUMAN	/core/www/modules//consensus/?run_id=46971&search_id=48489&scans_id=46971&peptide_id=12479&scanf=5339&charge=2&value=sp|P62263|RS14_HUMAN	2	/core/www/modules/match_peptides/blast_html4.php?run_id=46971&search_id=48489&scans_id=46971&peptide_id=12479&scanf=5339&charge=2&value=2	K.TPGPGAQSALR.A	/core/www/modules/show_out/show_out_wrapper.php?run_id=46971&search_id=48489&scans_id=46971&peptide_id=12479&scanf=5339&charge=2&value=K.TPGPGAQSALR.A	RPS14
5354	2	1.923	0.344	2020-09-16	/core/www/modules//sdig/index.php?run_id=46971&search_id=48489&scans_id=46971&peptide_id=12493&scanf=5354&charge=2&value=9/16	sp|Q9H040|SPRTN_HUMAN	/core/www/modules//consensus/?run_id=46971&search_id=48489&scans_id=46971&peptide_id=12493&scanf=5354&charge=2&value=sp|Q9H040|SPRTN_HUMAN	2	/core/www/modules/match_peptides/blast_html4.php?run_id=46971&search_id=48489&scans_id=46971&peptide_id=12493&scanf=5354&charge=2&value=2	K.EPVLAAENK.D	/core/www/modules/show_out/show_out_wrapper.php?run_id=46971&search_id=48489&scans_id=46971&peptide_id=12493&scanf=5354&charge=2&value=K.EPVLAAENK.D	SPRTN
5359	2	2.174	0.134	2020-11-16	/core/www/modules//sdig/index.php?run_id=46971&search_id=48489&scans_id=46971&peptide_id=12498&scanf=5359&charge=2&value=11/16	sp|P34931|HS71L_HUMAN	/core/www/modules//consensus/?run_id=46971&search_id=48489&scans_id=46971&peptide_id=12498&scanf=5359&charge=2&value=sp|P34931|HS71L_HUMAN	45	/core/www/modules/match_peptides/blast_html4.php?run_id=46971&search_id=48489&scans_id=46971&peptide_id=12498&scanf=5359&charge=2&value=45	K.ITITNDKGR.L	/core/www/modules/show_out/show_out_wrapper.php?run_id=46971&search_id=48489&scans_id=46971&peptide_id=12498&scanf=5359&charge=2&value=K.ITITNDKGR.L	HSPA1L
5362	2	1.982	0.073	2020-10-18	/core/www/modules//sdig/index.php?run_id=46971&search_id=48489&scans_id=46971&peptide_id=12501&scanf=5362&charge=2&value=10/18	sp|P46977|STT3A_HUMAN	/core/www/modules//consensus/?run_id=46971&search_id=48489&scans_id=46971&peptide_id=12501&scanf=5362&charge=2&value=sp|P46977|STT3A_HUMAN	2	/core/www/modules/match_peptides/blast_html4.php?run_id=46971&search_id=48489&scans_id=46971&peptide_id=12501&scanf=5362&charge=2&value=2	K.NLDISRPDKK.S	/core/www/modules/show_out/show_out_wrapper.php?run_id=46971&search_id=48489&scans_id=46971&peptide_id=12501&scanf=5362&charge=2&value=K.NLDISRPDKK.S	STT3A
5370	2	2.712	0.203	14/20	/core/www/modules//sdig/index.php?run_id=46971&search_id=48489&scans_id=46971&peptide_id=12508&scanf=5370&charge=2&value=14/20	sp|P06733|ENOA_HUMAN	/core/www/modules//consensus/?run_id=46971&search_id=48489&scans_id=46971&peptide_id=12508&scanf=5370&charge=2&value=sp|P06733|ENOA_HUMAN	4	/core/www/modules/match_peptides/blast_html4.php?run_id=46971&search_id=48489&scans_id=46971&peptide_id=12508&scanf=5370&charge=2&value=4	K.LM*IEM*DGTENK.S	/core/www/modules/show_out/show_out_wrapper.php?run_id=46971&search_id=48489&scans_id=46971&peptide_id=12508&scanf=5370&charge=2&value=K.LM*IEM*DGTENK.S	ENO1
5373	2	2.243	0.278	2020-09-18	/core/www/modules//sdig/index.php?run_id=46971&search_id=48489&scans_id=46971&peptide_id=12511&scanf=5373&charge=2&value=9/18	sp|P0DMV9|HS71B_HUMAN	/core/www/modules//consensus/?run_id=46971&search_id=48489&scans_id=46971&peptide_id=12511&scanf=5373&charge=2&value=sp|P0DMV9|HS71B_HUMAN	5	/core/www/modules/match_peptides/blast_html4.php?run_id=46971&search_id=48489&scans_id=46971&peptide_id=12511&scanf=5373&charge=2&value=5	K.VQVSYKGETK.A	/core/www/modules/show_out/show_out_wrapper.php?run_id=46971&search_id=48489&scans_id=46971&peptide_id=12511&scanf=5373&charge=2&value=K.VQVSYKGETK.A	HSPA1B
5377	2	2.098	0.238	13/24	/core/www/modules//sdig/index.php?run_id=46971&search_id=48489&scans_id=46971&peptide_id=12515&scanf=5377&charge=2&value=13/24	sp|P62987|RL40_HUMAN	/core/www/modules//consensus/?run_id=46971&search_id=48489&scans_id=46971&peptide_id=12515&scanf=5377&charge=2&value=sp|P62987|RL40_HUMAN	39	/core/www/modules/match_peptides/blast_html4.php?run_id=46971&search_id=48489&scans_id=46971&peptide_id=12515&scanf=5377&charge=2&value=39	K.IQDKEGIPPDQQR.L	/core/www/modules/show_out/show_out_wrapper.php?run_id=46971&search_id=48489&scans_id=46971&peptide_id=12515&scanf=5377&charge=2&value=K.IQDKEGIPPDQQR.L	UBA52
5388	2	2.417	0.414	2020-11-18	/core/www/modules//sdig/index.php?run_id=46971&search_id=48489&scans_id=46971&peptide_id=12525&scanf=5388&charge=2&value=11/18	sp|P0DMV9|HS71B_HUMAN	/core/www/modules//consensus/?run_id=46971&search_id=48489&scans_id=46971&peptide_id=12525&scanf=5388&charge=2&value=sp|P0DMV9|HS71B_HUMAN	5	/core/www/modules/match_peptides/blast_html4.php?run_id=46971&search_id=48489&scans_id=46971&peptide_id=12525&scanf=5388&charge=2&value=5	K.VQVSYKGETK.A	/core/www/modules/show_out/show_out_wrapper.php?run_id=46971&search_id=48489&scans_id=46971&peptide_id=12525&scanf=5388&charge=2&value=K.VQVSYKGETK.A	HSPA1B
5397	2	2.516	0.235	2020-12-20	/core/www/modules//sdig/index.php?run_id=46971&search_id=48489&scans_id=46971&peptide_id=12533&scanf=5397&charge=2&value=12/20	sp|P34931|HS71L_HUMAN	/core/www/modules//consensus/?run_id=46971&search_id=48489&scans_id=46971&peptide_id=12533&scanf=5397&charge=2&value=sp|P34931|HS71L_HUMAN	29	/core/www/modules/match_peptides/blast_html4.php?run_id=46971&search_id=48489&scans_id=46971&peptide_id=12533&scanf=5397&charge=2&value=29	R.AM*TKDNNLLGR.F	/core/www/modules/show_out/show_out_wrapper.php?run_id=46971&search_id=48489&scans_id=46971&peptide_id=12533&scanf=5397&charge=2&value=R.AM*TKDNNLLGR.F	HSPA1L
5399	2	1.812	0.161	2020-10-14	/core/www/modules//sdig/index.php?run_id=46971&search_id=48489&scans_id=46971&peptide_id=12535&scanf=5399&charge=2&value=10/14	sp|P55072|TERA_HUMAN	/core/www/modules//consensus/?run_id=46971&search_id=48489&scans_id=46971&peptide_id=12535&scanf=5399&charge=2&value=sp|P55072|TERA_HUMAN	3	/core/www/modules/match_peptides/blast_html4.php?run_id=46971&search_id=48489&scans_id=46971&peptide_id=12535&scanf=5399&charge=2&value=3	K.AIGVKPPR.G	/core/www/modules/show_out/show_out_wrapper.php?run_id=46971&search_id=48489&scans_id=46971&peptide_id=12535&scanf=5399&charge=2&value=K.AIGVKPPR.G	VCP
5407	3	3.198	0.255	22/60	/core/www/modules//sdig/index.php?run_id=46971&search_id=48489&scans_id=46971&peptide_id=12542&scanf=5407&charge=3&value=22/60	sp|P68371|TBB4B_HUMAN	/core/www/modules//consensus/?run_id=46971&search_id=48489&scans_id=46971&peptide_id=12542&scanf=5407&charge=3&value=sp|P68371|TBB4B_HUMAN	29	/core/www/modules/match_peptides/blast_html4.php?run_id=46971&search_id=48489&scans_id=46971&peptide_id=12542&scanf=5407&charge=3&value=29	R.M*SM*KEVDEQM*LNVQNK.N	/core/www/modules/show_out/show_out_wrapper.php?run_id=46971&search_id=48489&scans_id=46971&peptide_id=12542&scanf=5407&charge=3&value=R.M*SM*KEVDEQM*LNVQNK.N	TUBB4B
5408	2	2.273	0.115	13/16	/core/www/modules//sdig/index.php?run_id=46971&search_id=48489&scans_id=46971&peptide_id=12543&scanf=5408&charge=2&value=13/16	sp|Q58FF8|H90B2_HUMAN	/core/www/modules//consensus/?run_id=46971&search_id=48489&scans_id=46971&peptide_id=12543&scanf=5408&charge=2&value=sp|Q58FF8|H90B2_HUMAN	12	/core/www/modules/match_peptides/blast_html4.php?run_id=46971&search_id=48489&scans_id=46971&peptide_id=12543&scanf=5408&charge=2&value=12	K.YIDQEELNK.T	/core/www/modules/show_out/show_out_wrapper.php?run_id=46971&search_id=48489&scans_id=46971&peptide_id=12543&scanf=5408&charge=2&value=K.YIDQEELNK.T	HSP90AB2P
5418	2	1.9	0.173	2020-12-24	/core/www/modules//sdig/index.php?run_id=46971&search_id=48489&scans_id=46971&peptide_id=12553&scanf=5418&charge=2&value=12/24	sp|P62987|RL40_HUMAN	/core/www/modules//consensus/?run_id=46971&search_id=48489&scans_id=46971&peptide_id=12553&scanf=5418&charge=2&value=sp|P62987|RL40_HUMAN	39	/core/www/modules/match_peptides/blast_html4.php?run_id=46971&search_id=48489&scans_id=46971&peptide_id=12553&scanf=5418&charge=2&value=39	K.IQDKEGIPPDQQR.L	/core/www/modules/show_out/show_out_wrapper.php?run_id=46971&search_id=48489&scans_id=46971&peptide_id=12553&scanf=5418&charge=2&value=K.IQDKEGIPPDQQR.L	UBA52
5421	2	2.634	0.32	15/16	/core/www/modules//sdig/index.php?run_id=46971&search_id=48489&scans_id=46971&peptide_id=12555&scanf=5421&charge=2&value=15/16	sp|Q9H040|SPRTN_HUMAN	/core/www/modules//consensus/?run_id=46971&search_id=48489&scans_id=46971&peptide_id=12555&scanf=5421&charge=2&value=sp|Q9H040|SPRTN_HUMAN	2	/core/www/modules/match_peptides/blast_html4.php?run_id=46971&search_id=48489&scans_id=46971&peptide_id=12555&scanf=5421&charge=2&value=2	K.LITSHAINK.T	/core/www/modules/show_out/show_out_wrapper.php?run_id=46971&search_id=48489&scans_id=46971&peptide_id=12555&scanf=5421&charge=2&value=K.LITSHAINK.T	SPRTN
5422	2	2.406	0.231	2020-11-18	/core/www/modules//sdig/index.php?run_id=46971&search_id=48489&scans_id=46971&peptide_id=12556&scanf=5422&charge=2&value=11/18	sp|P62829|RL23_HUMAN	/core/www/modules//consensus/?run_id=46971&search_id=48489&scans_id=46971&peptide_id=12556&scanf=5422&charge=2&value=sp|P62829|RL23_HUMAN	3	/core/www/modules/match_peptides/blast_html4.php?run_id=46971&search_id=48489&scans_id=46971&peptide_id=12556&scanf=5422&charge=2&value=3	K.GSAITGPVAK.E	/core/www/modules/show_out/show_out_wrapper.php?run_id=46971&search_id=48489&scans_id=46971&peptide_id=12556&scanf=5422&charge=2&value=K.GSAITGPVAK.E	RPL23
5429	2	1.628	0.025	2020-10-22	/core/www/modules//sdig/index.php?run_id=46971&search_id=48489&scans_id=46971&peptide_id=12563&scanf=5429&charge=2&value=10/22	sp|P04406|G3P_HUMAN	/core/www/modules//consensus/?run_id=46971&search_id=48489&scans_id=46971&peptide_id=12563&scanf=5429&charge=2&value=sp|P04406|G3P_HUMAN	4	/core/www/modules/match_peptides/blast_html4.php?run_id=46971&search_id=48489&scans_id=46971&peptide_id=12563&scanf=5429&charge=2&value=4	R.VVDLM*AHM*ASKE.-	/core/www/modules/show_out/show_out_wrapper.php?run_id=46971&search_id=48489&scans_id=46971&peptide_id=12563&scanf=5429&charge=2&value=R.VVDLM*AHM*ASKE.-	GAPDH
5430	2	2.206	0.167	2020-11-18	/core/www/modules//sdig/index.php?run_id=46971&search_id=48489&scans_id=46971&peptide_id=12564&scanf=5430&charge=2&value=11/18	sp|P61221|ABCE1_HUMAN	/core/www/modules//consensus/?run_id=46971&search_id=48489&scans_id=46971&peptide_id=12564&scanf=5430&charge=2&value=sp|P61221|ABCE1_HUMAN	0	/core/www/modules/match_peptides/blast_html4.php?run_id=46971&search_id=48489&scans_id=46971&peptide_id=12564&scanf=5430&charge=2&value=0	K.LNSIKDVEQK.K	/core/www/modules/show_out/show_out_wrapper.php?run_id=46971&search_id=48489&scans_id=46971&peptide_id=12564&scanf=5430&charge=2&value=K.LNSIKDVEQK.K	ABCE1
5436	3	3.631	0.331	24/84	/core/www/modules//sdig/index.php?run_id=46971&search_id=48489&scans_id=46971&peptide_id=12569&scanf=5436&charge=3&value=24/84	sp|P62736|ACTA_HUMAN	/core/www/modules//consensus/?run_id=46971&search_id=48489&scans_id=46971&peptide_id=12569&scanf=5436&charge=3&value=sp|P62736|ACTA_HUMAN	37	/core/www/modules/match_peptides/blast_html4.php?run_id=46971&search_id=48489&scans_id=46971&peptide_id=12569&scanf=5436&charge=3&value=37	R.HQGVM*VGM*GQKDSYVGDEAQSK.R	/core/www/modules/show_out/show_out_wrapper.php?run_id=46971&search_id=48489&scans_id=46971&peptide_id=12569&scanf=5436&charge=3&value=R.HQGVM*VGM*GQKDSYVGDEAQSK.R	ACTA2
5440	2	1.844	0.134	2020-11-16	/core/www/modules//sdig/index.php?run_id=46971&search_id=48489&scans_id=46971&peptide_id=12573&scanf=5440&charge=2&value=11/16	sp|P34931|HS71L_HUMAN	/core/www/modules//consensus/?run_id=46971&search_id=48489&scans_id=46971&peptide_id=12573&scanf=5440&charge=2&value=sp|P34931|HS71L_HUMAN	45	/core/www/modules/match_peptides/blast_html4.php?run_id=46971&search_id=48489&scans_id=46971&peptide_id=12573&scanf=5440&charge=2&value=45	K.ITITNDKGR.L	/core/www/modules/show_out/show_out_wrapper.php?run_id=46971&search_id=48489&scans_id=46971&peptide_id=12573&scanf=5440&charge=2&value=K.ITITNDKGR.L	HSPA1L
5442	3	2.013	0.191	23/52	/core/www/modules//sdig/index.php?run_id=46971&search_id=48489&scans_id=46971&peptide_id=12575&scanf=5442&charge=3&value=23/52	sp|P43686|PRS6B_HUMAN	/core/www/modules//consensus/?run_id=46971&search_id=48489&scans_id=46971&peptide_id=12575&scanf=5442&charge=3&value=sp|P43686|PRS6B_HUMAN	1	/core/www/modules/match_peptides/blast_html4.php?run_id=46971&search_id=48489&scans_id=46971&peptide_id=12575&scanf=5442&charge=3&value=1	K.TVIKKDEQEHEFYK.-	/core/www/modules/show_out/show_out_wrapper.php?run_id=46971&search_id=48489&scans_id=46971&peptide_id=12575&scanf=5442&charge=3&value=K.TVIKKDEQEHEFYK.-	PSMC4
5443	2	1.594	0.061	2020-09-20	/core/www/modules//sdig/index.php?run_id=46971&search_id=48489&scans_id=46971&peptide_id=12576&scanf=5443&charge=2&value=9/20	sp|P62263|RS14_HUMAN	/core/www/modules//consensus/?run_id=46971&search_id=48489&scans_id=46971&peptide_id=12576&scanf=5443&charge=2&value=sp|P62263|RS14_HUMAN	2	/core/www/modules/match_peptides/blast_html4.php?run_id=46971&search_id=48489&scans_id=46971&peptide_id=12576&scanf=5443&charge=2&value=2	K.TPGPGAQSALR.A	/core/www/modules/show_out/show_out_wrapper.php?run_id=46971&search_id=48489&scans_id=46971&peptide_id=12576&scanf=5443&charge=2&value=K.TPGPGAQSALR.A	RPS14
5446	2	2.462	0.331	14/20	/core/www/modules//sdig/index.php?run_id=46971&search_id=48489&scans_id=46971&peptide_id=12578&scanf=5446&charge=2&value=14/20	sp|P62269|RS18_HUMAN	/core/www/modules//consensus/?run_id=46971&search_id=48489&scans_id=46971&peptide_id=12578&scanf=5446&charge=2&value=sp|P62269|RS18_HUMAN	0	/core/www/modules/match_peptides/blast_html4.php?run_id=46971&search_id=48489&scans_id=46971&peptide_id=12578&scanf=5446&charge=2&value=0	R.AGELTEDEVER.V	/core/www/modules/show_out/show_out_wrapper.php?run_id=46971&search_id=48489&scans_id=46971&peptide_id=12578&scanf=5446&charge=2&value=R.AGELTEDEVER.V	RPS18
5457	2	3.156	0.301	16/22	/core/www/modules//sdig/index.php?run_id=46971&search_id=48489&scans_id=46971&peptide_id=12589&scanf=5457&charge=2&value=16/22	sp|P68371|TBB4B_HUMAN	/core/www/modules//consensus/?run_id=46971&search_id=48489&scans_id=46971&peptide_id=12589&scanf=5457&charge=2&value=sp|P68371|TBB4B_HUMAN	30	/core/www/modules/match_peptides/blast_html4.php?run_id=46971&search_id=48489&scans_id=46971&peptide_id=12589&scanf=5457&charge=2&value=30	K.EVDEQM*LNVQNK.N	/core/www/modules/show_out/show_out_wrapper.php?run_id=46971&search_id=48489&scans_id=46971&peptide_id=12589&scanf=5457&charge=2&value=K.EVDEQM*LNVQNK.N	TUBB4B
5462	2	2.535	0.319	15/24	/core/www/modules//sdig/index.php?run_id=46971&search_id=48489&scans_id=46971&peptide_id=12594&scanf=5462&charge=2&value=15/24	sp|Q7Z4H3|HDDC2_HUMAN	/core/www/modules//consensus/?run_id=46971&search_id=48489&scans_id=46971&peptide_id=12594&scanf=5462&charge=2&value=sp|Q7Z4H3|HDDC2_HUMAN	3	/core/www/modules/match_peptides/blast_html4.php?run_id=46971&search_id=48489&scans_id=46971&peptide_id=12594&scanf=5462&charge=2&value=3	R.STNIAAAASEPHS.-	/core/www/modules/show_out/show_out_wrapper.php?run_id=46971&search_id=48489&scans_id=46971&peptide_id=12594&scanf=5462&charge=2&value=R.STNIAAAASEPHS.-	HDDC2
5476	2	2.227	0.334	13/32	/core/www/modules//sdig/index.php?run_id=46971&search_id=48489&scans_id=46971&peptide_id=12607&scanf=5476&charge=2&value=13/32	sp|Q13151|ROA0_HUMAN	/core/www/modules//consensus/?run_id=46971&search_id=48489&scans_id=46971&peptide_id=12607&scanf=5476&charge=2&value=sp|Q13151|ROA0_HUMAN	0	/core/www/modules/match_peptides/blast_html4.php?run_id=46971&search_id=48489&scans_id=46971&peptide_id=12607&scanf=5476&charge=2&value=0	K.AVPKEDIYSGGGGGGSR.S	/core/www/modules/show_out/show_out_wrapper.php?run_id=46971&search_id=48489&scans_id=46971&peptide_id=12607&scanf=5476&charge=2&value=K.AVPKEDIYSGGGGGGSR.S	HNRNPA0
5478	2	1.904	0.212	2020-10-16	/core/www/modules//sdig/index.php?run_id=46971&search_id=48489&scans_id=46971&peptide_id=12609&scanf=5478&charge=2&value=10/16	sp|P34931|HS71L_HUMAN	/core/www/modules//consensus/?run_id=46971&search_id=48489&scans_id=46971&peptide_id=12609&scanf=5478&charge=2&value=sp|P34931|HS71L_HUMAN	45	/core/www/modules/match_peptides/blast_html4.php?run_id=46971&search_id=48489&scans_id=46971&peptide_id=12609&scanf=5478&charge=2&value=45	K.ITITNDKGR.L	/core/www/modules/show_out/show_out_wrapper.php?run_id=46971&search_id=48489&scans_id=46971&peptide_id=12609&scanf=5478&charge=2&value=K.ITITNDKGR.L	HSPA1L
5484	2	1.692	0.06	2020-09-18	/core/www/modules//sdig/index.php?run_id=46971&search_id=48489&scans_id=46971&peptide_id=12615&scanf=5484&charge=2&value=9/18	sp|P0DMV9|HS71B_HUMAN	/core/www/modules//consensus/?run_id=46971&search_id=48489&scans_id=46971&peptide_id=12615&scanf=5484&charge=2&value=sp|P0DMV9|HS71B_HUMAN	5	/core/www/modules/match_peptides/blast_html4.php?run_id=46971&search_id=48489&scans_id=46971&peptide_id=12615&scanf=5484&charge=2&value=5	K.VQVSYKGETK.A	/core/www/modules/show_out/show_out_wrapper.php?run_id=46971&search_id=48489&scans_id=46971&peptide_id=12615&scanf=5484&charge=2&value=K.VQVSYKGETK.A	HSPA1B
5489	3	3.254	0.175	22/60	/core/www/modules//sdig/index.php?run_id=46971&search_id=48489&scans_id=46971&peptide_id=12619&scanf=5489&charge=3&value=22/60	sp|P68371|TBB4B_HUMAN	/core/www/modules//consensus/?run_id=46971&search_id=48489&scans_id=46971&peptide_id=12619&scanf=5489&charge=3&value=sp|P68371|TBB4B_HUMAN	29	/core/www/modules/match_peptides/blast_html4.php?run_id=46971&search_id=48489&scans_id=46971&peptide_id=12619&scanf=5489&charge=3&value=29	R.M*SM*KEVDEQM*LNVQNK.N	/core/www/modules/show_out/show_out_wrapper.php?run_id=46971&search_id=48489&scans_id=46971&peptide_id=12619&scanf=5489&charge=3&value=R.M*SM*KEVDEQM*LNVQNK.N	TUBB4B
5492	2	2.053	0.165	14/16	/core/www/modules//sdig/index.php?run_id=46971&search_id=48489&scans_id=46971&peptide_id=12622&scanf=5492&charge=2&value=14/16	sp|Q58FF8|H90B2_HUMAN	/core/www/modules//consensus/?run_id=46971&search_id=48489&scans_id=46971&peptide_id=12622&scanf=5492&charge=2&value=sp|Q58FF8|H90B2_HUMAN	12	/core/www/modules/match_peptides/blast_html4.php?run_id=46971&search_id=48489&scans_id=46971&peptide_id=12622&scanf=5492&charge=2&value=12	K.YIDQEELNK.T	/core/www/modules/show_out/show_out_wrapper.php?run_id=46971&search_id=48489&scans_id=46971&peptide_id=12622&scanf=5492&charge=2&value=K.YIDQEELNK.T	HSP90AB2P
5500	2	2.563	0.31	2020-12-16	/core/www/modules//sdig/index.php?run_id=46971&search_id=48489&scans_id=46971&peptide_id=12629&scanf=5500&charge=2&value=12/16	sp|Q9H040|SPRTN_HUMAN	/core/www/modules//consensus/?run_id=46971&search_id=48489&scans_id=46971&peptide_id=12629&scanf=5500&charge=2&value=sp|Q9H040|SPRTN_HUMAN	2	/core/www/modules/match_peptides/blast_html4.php?run_id=46971&search_id=48489&scans_id=46971&peptide_id=12629&scanf=5500&charge=2&value=2	K.LITSHAINK.T	/core/www/modules/show_out/show_out_wrapper.php?run_id=46971&search_id=48489&scans_id=46971&peptide_id=12629&scanf=5500&charge=2&value=K.LITSHAINK.T	SPRTN
5501	2	2.455	0.249	14/18	/core/www/modules//sdig/index.php?run_id=46971&search_id=48489&scans_id=46971&peptide_id=12630&scanf=5501&charge=2&value=14/18	sp|P62829|RL23_HUMAN	/core/www/modules//consensus/?run_id=46971&search_id=48489&scans_id=46971&peptide_id=12630&scanf=5501&charge=2&value=sp|P62829|RL23_HUMAN	3	/core/www/modules/match_peptides/blast_html4.php?run_id=46971&search_id=48489&scans_id=46971&peptide_id=12630&scanf=5501&charge=2&value=3	K.GSAITGPVAK.E	/core/www/modules/show_out/show_out_wrapper.php?run_id=46971&search_id=48489&scans_id=46971&peptide_id=12630&scanf=5501&charge=2&value=K.GSAITGPVAK.E	RPL23
5519	2	2.436	0.19	13/20	/core/www/modules//sdig/index.php?run_id=46971&search_id=48489&scans_id=46971&peptide_id=12647&scanf=5519&charge=2&value=13/20	sp|Q9Y285|SYFA_HUMAN	/core/www/modules//consensus/?run_id=46971&search_id=48489&scans_id=46971&peptide_id=12647&scanf=5519&charge=2&value=sp|Q9Y285|SYFA_HUMAN	4	/core/www/modules/match_peptides/blast_html4.php?run_id=46971&search_id=48489&scans_id=46971&peptide_id=12647&scanf=5519&charge=2&value=4	R.LAQKKPFTPVK.Y	/core/www/modules/show_out/show_out_wrapper.php?run_id=46971&search_id=48489&scans_id=46971&peptide_id=12647&scanf=5519&charge=2&value=R.LAQKKPFTPVK.Y	FARSA
5525	2	1.869	0.172	2020-10-16	/core/www/modules//sdig/index.php?run_id=46971&search_id=48489&scans_id=46971&peptide_id=12653&scanf=5525&charge=2&value=10/16	sp|P34931|HS71L_HUMAN	/core/www/modules//consensus/?run_id=46971&search_id=48489&scans_id=46971&peptide_id=12653&scanf=5525&charge=2&value=sp|P34931|HS71L_HUMAN	45	/core/www/modules/match_peptides/blast_html4.php?run_id=46971&search_id=48489&scans_id=46971&peptide_id=12653&scanf=5525&charge=2&value=45	K.ITITNDKGR.L	/core/www/modules/show_out/show_out_wrapper.php?run_id=46971&search_id=48489&scans_id=46971&peptide_id=12653&scanf=5525&charge=2&value=K.ITITNDKGR.L	HSPA1L
5536	2	4.37	0.341	17/22	/core/www/modules//sdig/index.php?run_id=46971&search_id=48489&scans_id=46971&peptide_id=12663&scanf=5536&charge=2&value=17/22	sp|P68371|TBB4B_HUMAN	/core/www/modules//consensus/?run_id=46971&search_id=48489&scans_id=46971&peptide_id=12663&scanf=5536&charge=2&value=sp|P68371|TBB4B_HUMAN	30	/core/www/modules/match_peptides/blast_html4.php?run_id=46971&search_id=48489&scans_id=46971&peptide_id=12663&scanf=5536&charge=2&value=30	K.EVDEQM*LNVQNK.N	/core/www/modules/show_out/show_out_wrapper.php?run_id=46971&search_id=48489&scans_id=46971&peptide_id=12663&scanf=5536&charge=2&value=K.EVDEQM*LNVQNK.N	TUBB4B
5537	2	2.791	0.201	17/22	/core/www/modules//sdig/index.php?run_id=46971&search_id=48489&scans_id=46971&peptide_id=12664&scanf=5537&charge=2&value=17/22	sp|Q9H040|SPRTN_HUMAN	/core/www/modules//consensus/?run_id=46971&search_id=48489&scans_id=46971&peptide_id=12664&scanf=5537&charge=2&value=sp|Q9H040|SPRTN_HUMAN	1	/core/www/modules/match_peptides/blast_html4.php?run_id=46971&search_id=48489&scans_id=46971&peptide_id=12664&scanf=5537&charge=2&value=1	K.IKVKFEQNGSSK.N	/core/www/modules/show_out/show_out_wrapper.php?run_id=46971&search_id=48489&scans_id=46971&peptide_id=12664&scanf=5537&charge=2&value=K.IKVKFEQNGSSK.N	SPRTN
5538	2	1.716	0.099	2020-11-14	/core/www/modules//sdig/index.php?run_id=46971&search_id=48489&scans_id=46971&peptide_id=12665&scanf=5538&charge=2&value=11/14	sp|P0DMV9|HS71B_HUMAN	/core/www/modules//consensus/?run_id=46971&search_id=48489&scans_id=46971&peptide_id=12665&scanf=5538&charge=2&value=sp|P0DMV9|HS71B_HUMAN	21	/core/www/modules/match_peptides/blast_html4.php?run_id=46971&search_id=48489&scans_id=46971&peptide_id=12665&scanf=5538&charge=2&value=21	R.STLEPVEK.A	/core/www/modules/show_out/show_out_wrapper.php?run_id=46971&search_id=48489&scans_id=46971&peptide_id=12665&scanf=5538&charge=2&value=R.STLEPVEK.A	HSPA1B
5543	2	2.451	0.302	16/24	/core/www/modules//sdig/index.php?run_id=46971&search_id=48489&scans_id=46971&peptide_id=12670&scanf=5543&charge=2&value=16/24	sp|O14828|SCAM3_HUMAN	/core/www/modules//consensus/?run_id=46971&search_id=48489&scans_id=46971&peptide_id=12670&scanf=5543&charge=2&value=sp|O14828|SCAM3_HUMAN	1	/core/www/modules/match_peptides/blast_html4.php?run_id=46971&search_id=48489&scans_id=46971&peptide_id=12670&scanf=5543&charge=2&value=1	R.ELQHAALGGTATR.Q	/core/www/modules/show_out/show_out_wrapper.php?run_id=46971&search_id=48489&scans_id=46971&peptide_id=12670&scanf=5543&charge=2&value=R.ELQHAALGGTATR.Q	SCAMP3
5546	2	1.989	0.254	2020-10-16	/core/www/modules//sdig/index.php?run_id=46971&search_id=48489&scans_id=46971&peptide_id=12673&scanf=5546&charge=2&value=10/16	sp|P34931|HS71L_HUMAN	/core/www/modules//consensus/?run_id=46971&search_id=48489&scans_id=46971&peptide_id=12673&scanf=5546&charge=2&value=sp|P34931|HS71L_HUMAN	45	/core/www/modules/match_peptides/blast_html4.php?run_id=46971&search_id=48489&scans_id=46971&peptide_id=12673&scanf=5546&charge=2&value=45	K.ITITNDKGR.L	/core/www/modules/show_out/show_out_wrapper.php?run_id=46971&search_id=48489&scans_id=46971&peptide_id=12673&scanf=5546&charge=2&value=K.ITITNDKGR.L	HSPA1L
5559	2	2.963	0.225	14/18	/core/www/modules//sdig/index.php?run_id=46971&search_id=48489&scans_id=46971&peptide_id=12685&scanf=5559&charge=2&value=14/18	sp|P26373|RL13_HUMAN	/core/www/modules//consensus/?run_id=46971&search_id=48489&scans_id=46971&peptide_id=12685&scanf=5559&charge=2&value=sp|P26373|RL13_HUMAN	5	/core/www/modules/match_peptides/blast_html4.php?run_id=46971&search_id=48489&scans_id=46971&peptide_id=12685&scanf=5559&charge=2&value=5	R.VITEEEKNFK.A	/core/www/modules/show_out/show_out_wrapper.php?run_id=46971&search_id=48489&scans_id=46971&peptide_id=12685&scanf=5559&charge=2&value=R.VITEEEKNFK.A	RPL13
5565	2	3.458	0.464	18/38	/core/www/modules//sdig/index.php?run_id=46971&search_id=48489&scans_id=46971&peptide_id=12691&scanf=5565&charge=2&value=18/38	sp|P25490|TYY1_HUMAN	/core/www/modules//consensus/?run_id=46971&search_id=48489&scans_id=46971&peptide_id=12691&scanf=5565&charge=2&value=sp|P25490|TYY1_HUMAN	2	/core/www/modules/match_peptides/blast_html4.php?run_id=46971&search_id=48489&scans_id=46971&peptide_id=12691&scanf=5565&charge=2&value=2	K.SYLSGGAGAAGGGGADPGNK.K	/core/www/modules/show_out/show_out_wrapper.php?run_id=46971&search_id=48489&scans_id=46971&peptide_id=12691&scanf=5565&charge=2&value=K.SYLSGGAGAAGGGGADPGNK.K	YY1
5575	3	4.097	0.447	24/60	/core/www/modules//sdig/index.php?run_id=46971&search_id=48489&scans_id=46971&peptide_id=12700&scanf=5575&charge=3&value=24/60	sp|P68371|TBB4B_HUMAN	/core/www/modules//consensus/?run_id=46971&search_id=48489&scans_id=46971&peptide_id=12700&scanf=5575&charge=3&value=sp|P68371|TBB4B_HUMAN	29	/core/www/modules/match_peptides/blast_html4.php?run_id=46971&search_id=48489&scans_id=46971&peptide_id=12700&scanf=5575&charge=3&value=29	R.M*SM*KEVDEQM*LNVQNK.N	/core/www/modules/show_out/show_out_wrapper.php?run_id=46971&search_id=48489&scans_id=46971&peptide_id=12700&scanf=5575&charge=3&value=R.M*SM*KEVDEQM*LNVQNK.N	TUBB4B
5576	2	1.855	0.023	2020-11-16	/core/www/modules//sdig/index.php?run_id=46971&search_id=48489&scans_id=46971&peptide_id=12701&scanf=5576&charge=2&value=11/16	sp|Q9H040|SPRTN_HUMAN	/core/www/modules//consensus/?run_id=46971&search_id=48489&scans_id=46971&peptide_id=12701&scanf=5576&charge=2&value=sp|Q9H040|SPRTN_HUMAN	2	/core/www/modules/match_peptides/blast_html4.php?run_id=46971&search_id=48489&scans_id=46971&peptide_id=12701&scanf=5576&charge=2&value=2	K.EPVLAAENK.D	/core/www/modules/show_out/show_out_wrapper.php?run_id=46971&search_id=48489&scans_id=46971&peptide_id=12701&scanf=5576&charge=2&value=K.EPVLAAENK.D	SPRTN
5589	2	2.044	0.189	2020-11-20	/core/www/modules//sdig/index.php?run_id=46971&search_id=48489&scans_id=46971&peptide_id=12714&scanf=5589&charge=2&value=11/20	sp|P62263|RS14_HUMAN	/core/www/modules//consensus/?run_id=46971&search_id=48489&scans_id=46971&peptide_id=12714&scanf=5589&charge=2&value=sp|P62263|RS14_HUMAN	2	/core/www/modules/match_peptides/blast_html4.php?run_id=46971&search_id=48489&scans_id=46971&peptide_id=12714&scanf=5589&charge=2&value=2	K.TPGPGAQSALR.A	/core/www/modules/show_out/show_out_wrapper.php?run_id=46971&search_id=48489&scans_id=46971&peptide_id=12714&scanf=5589&charge=2&value=K.TPGPGAQSALR.A	RPS14
5595	2	2.641	0.285	13/16	/core/www/modules//sdig/index.php?run_id=46971&search_id=48489&scans_id=46971&peptide_id=12719&scanf=5595&charge=2&value=13/16	sp|Q9H040|SPRTN_HUMAN	/core/www/modules//consensus/?run_id=46971&search_id=48489&scans_id=46971&peptide_id=12719&scanf=5595&charge=2&value=sp|Q9H040|SPRTN_HUMAN	2	/core/www/modules/match_peptides/blast_html4.php?run_id=46971&search_id=48489&scans_id=46971&peptide_id=12719&scanf=5595&charge=2&value=2	K.LITSHAINK.T	/core/www/modules/show_out/show_out_wrapper.php?run_id=46971&search_id=48489&scans_id=46971&peptide_id=12719&scanf=5595&charge=2&value=K.LITSHAINK.T	SPRTN
5598	2	2.768	0.239	16/26	/core/www/modules//sdig/index.php?run_id=46971&search_id=48489&scans_id=46971&peptide_id=12722&scanf=5598&charge=2&value=16/26	sp|P63261|ACTG_HUMAN	/core/www/modules//consensus/?run_id=46971&search_id=48489&scans_id=46971&peptide_id=12722&scanf=5598&charge=2&value=sp|P63261|ACTG_HUMAN	22	/core/www/modules/match_peptides/blast_html4.php?run_id=46971&search_id=48489&scans_id=46971&peptide_id=12722&scanf=5598&charge=2&value=22	K.QEYDESGPSIVHRK.C	/core/www/modules/show_out/show_out_wrapper.php?run_id=46971&search_id=48489&scans_id=46971&peptide_id=12722&scanf=5598&charge=2&value=K.QEYDESGPSIVHRK.C	ACTG1
5599	2	2.116	0.318	14/22	/core/www/modules//sdig/index.php?run_id=46971&search_id=48489&scans_id=46971&peptide_id=12723&scanf=5599&charge=2&value=14/22	sp|P33993|MCM7_HUMAN	/core/www/modules//consensus/?run_id=46971&search_id=48489&scans_id=46971&peptide_id=12723&scanf=5599&charge=2&value=sp|P33993|MCM7_HUMAN	6	/core/www/modules/match_peptides/blast_html4.php?run_id=46971&search_id=48489&scans_id=46971&peptide_id=12723&scanf=5599&charge=2&value=6	K.DSLLGDKGQTAR.T	/core/www/modules/show_out/show_out_wrapper.php?run_id=46971&search_id=48489&scans_id=46971&peptide_id=12723&scanf=5599&charge=2&value=K.DSLLGDKGQTAR.T	MCM7
5605	2	2.502	0.316	15/22	/core/www/modules//sdig/index.php?run_id=46971&search_id=48489&scans_id=46971&peptide_id=12729&scanf=5605&charge=2&value=15/22	sp|Q9Y3Z3|SAMH1_HUMAN	/core/www/modules//consensus/?run_id=46971&search_id=48489&scans_id=46971&peptide_id=12729&scanf=5605&charge=2&value=sp|Q9Y3Z3|SAMH1_HUMAN	0	/core/www/modules/match_peptides/blast_html4.php?run_id=46971&search_id=48489&scans_id=46971&peptide_id=12729&scanf=5605&charge=2&value=0	K.YVGETQPTGQIK.I	/core/www/modules/show_out/show_out_wrapper.php?run_id=46971&search_id=48489&scans_id=46971&peptide_id=12729&scanf=5605&charge=2&value=K.YVGETQPTGQIK.I	SAMHD1
5606	2	1.921	0.085	2020-09-16	/core/www/modules//sdig/index.php?run_id=46971&search_id=48489&scans_id=46971&peptide_id=12730&scanf=5606&charge=2&value=9/16	sp|P34931|HS71L_HUMAN	/core/www/modules//consensus/?run_id=46971&search_id=48489&scans_id=46971&peptide_id=12730&scanf=5606&charge=2&value=sp|P34931|HS71L_HUMAN	45	/core/www/modules/match_peptides/blast_html4.php?run_id=46971&search_id=48489&scans_id=46971&peptide_id=12730&scanf=5606&charge=2&value=45	K.ITITNDKGR.L	/core/www/modules/show_out/show_out_wrapper.php?run_id=46971&search_id=48489&scans_id=46971&peptide_id=12730&scanf=5606&charge=2&value=K.ITITNDKGR.L	HSPA1L
5615	2	3.076	0.448	18/24	/core/www/modules//sdig/index.php?run_id=46971&search_id=48489&scans_id=46971&peptide_id=12739&scanf=5615&charge=2&value=18/24	sp|Q9P0T7|TMEM9_HUMAN	/core/www/modules//consensus/?run_id=46971&search_id=48489&scans_id=46971&peptide_id=12739&scanf=5615&charge=2&value=sp|Q9P0T7|TMEM9_HUMAN	5	/core/www/modules/match_peptides/blast_html4.php?run_id=46971&search_id=48489&scans_id=46971&peptide_id=12739&scanf=5615&charge=2&value=5	R.SM*AAAAASLGGPR.A	/core/www/modules/show_out/show_out_wrapper.php?run_id=46971&search_id=48489&scans_id=46971&peptide_id=12739&scanf=5615&charge=2&value=R.SM*AAAAASLGGPR.A	TMEM9
5618	2	4.323	0.348	17/22	/core/www/modules//sdig/index.php?run_id=46971&search_id=48489&scans_id=46971&peptide_id=12741&scanf=5618&charge=2&value=17/22	sp|P68371|TBB4B_HUMAN	/core/www/modules//consensus/?run_id=46971&search_id=48489&scans_id=46971&peptide_id=12741&scanf=5618&charge=2&value=sp|P68371|TBB4B_HUMAN	30	/core/www/modules/match_peptides/blast_html4.php?run_id=46971&search_id=48489&scans_id=46971&peptide_id=12741&scanf=5618&charge=2&value=30	K.EVDEQM*LNVQNK.N	/core/www/modules/show_out/show_out_wrapper.php?run_id=46971&search_id=48489&scans_id=46971&peptide_id=12741&scanf=5618&charge=2&value=K.EVDEQM*LNVQNK.N	TUBB4B
5646	2	1.938	0.177	2020-11-24	/core/www/modules//sdig/index.php?run_id=46971&search_id=48489&scans_id=46971&peptide_id=12768&scanf=5646&charge=2&value=11/24	sp|O14654|IRS4_HUMAN	/core/www/modules//consensus/?run_id=46971&search_id=48489&scans_id=46971&peptide_id=12768&scanf=5646&charge=2&value=sp|O14654|IRS4_HUMAN	0	/core/www/modules/match_peptides/blast_html4.php?run_id=46971&search_id=48489&scans_id=46971&peptide_id=12768&scanf=5646&charge=2&value=0	K.EVKDAEIPEGAAR.G	/core/www/modules/show_out/show_out_wrapper.php?run_id=46971&search_id=48489&scans_id=46971&peptide_id=12768&scanf=5646&charge=2&value=K.EVKDAEIPEGAAR.G	IRS4
5671	2	1.948	0.196	2020-10-16	/core/www/modules//sdig/index.php?run_id=46971&search_id=48489&scans_id=46971&peptide_id=12792&scanf=5671&charge=2&value=10/16	sp|Q9H040|SPRTN_HUMAN	/core/www/modules//consensus/?run_id=46971&search_id=48489&scans_id=46971&peptide_id=12792&scanf=5671&charge=2&value=sp|Q9H040|SPRTN_HUMAN	2	/core/www/modules/match_peptides/blast_html4.php?run_id=46971&search_id=48489&scans_id=46971&peptide_id=12792&scanf=5671&charge=2&value=2	K.EPVLAAENK.D	/core/www/modules/show_out/show_out_wrapper.php?run_id=46971&search_id=48489&scans_id=46971&peptide_id=12792&scanf=5671&charge=2&value=K.EPVLAAENK.D	SPRTN
5677	2	1.427	0.083	2020-10-26	/core/www/modules//sdig/index.php?run_id=46971&search_id=48489&scans_id=46971&peptide_id=12798&scanf=5677&charge=2&value=10/26	sp|P07195|LDHB_HUMAN	/core/www/modules//consensus/?run_id=46971&search_id=48489&scans_id=46971&peptide_id=12798&scanf=5677&charge=2&value=sp|P07195|LDHB_HUMAN	4	/core/www/modules/match_peptides/blast_html4.php?run_id=46971&search_id=48489&scans_id=46971&peptide_id=12798&scanf=5677&charge=2&value=4	K.IVADKDYSVTANSK.I	/core/www/modules/show_out/show_out_wrapper.php?run_id=46971&search_id=48489&scans_id=46971&peptide_id=12798&scanf=5677&charge=2&value=K.IVADKDYSVTANSK.I	LDHB
5678	2	3.664	0.47	19/26	/core/www/modules//sdig/index.php?run_id=46971&search_id=48489&scans_id=46971&peptide_id=12799&scanf=5678&charge=2&value=19/26	sp|P11586|C1TC_HUMAN	/core/www/modules//consensus/?run_id=46971&search_id=48489&scans_id=46971&peptide_id=12799&scanf=5678&charge=2&value=sp|P11586|C1TC_HUMAN	3	/core/www/modules/match_peptides/blast_html4.php?run_id=46971&search_id=48489&scans_id=46971&peptide_id=12799&scanf=5678&charge=2&value=3	R.KVVGDVAYDEAKER.A	/core/www/modules/show_out/show_out_wrapper.php?run_id=46971&search_id=48489&scans_id=46971&peptide_id=12799&scanf=5678&charge=2&value=R.KVVGDVAYDEAKER.A	MTHFD1
5681	2	1.897	0.1	2020-11-16	/core/www/modules//sdig/index.php?run_id=46971&search_id=48489&scans_id=46971&peptide_id=12802&scanf=5681&charge=2&value=11/16	sp|O15269|SPTC1_HUMAN	/core/www/modules//consensus/?run_id=46971&search_id=48489&scans_id=46971&peptide_id=12802&scanf=5681&charge=2&value=sp|O15269|SPTC1_HUMAN	4	/core/www/modules/match_peptides/blast_html4.php?run_id=46971&search_id=48489&scans_id=46971&peptide_id=12802&scanf=5681&charge=2&value=4	K.AAALASLKK.Y	/core/www/modules/show_out/show_out_wrapper.php?run_id=46971&search_id=48489&scans_id=46971&peptide_id=12802&scanf=5681&charge=2&value=K.AAALASLKK.Y	SPTLC1
5683	2	2.627	0.32	13/16	/core/www/modules//sdig/index.php?run_id=46971&search_id=48489&scans_id=46971&peptide_id=12803&scanf=5683&charge=2&value=13/16	sp|Q9H040|SPRTN_HUMAN	/core/www/modules//consensus/?run_id=46971&search_id=48489&scans_id=46971&peptide_id=12803&scanf=5683&charge=2&value=sp|Q9H040|SPRTN_HUMAN	2	/core/www/modules/match_peptides/blast_html4.php?run_id=46971&search_id=48489&scans_id=46971&peptide_id=12803&scanf=5683&charge=2&value=2	K.LITSHAINK.T	/core/www/modules/show_out/show_out_wrapper.php?run_id=46971&search_id=48489&scans_id=46971&peptide_id=12803&scanf=5683&charge=2&value=K.LITSHAINK.T	SPRTN
5688	3	2.634	0.234	21/52	/core/www/modules//sdig/index.php?run_id=46971&search_id=48489&scans_id=46971&peptide_id=12808&scanf=5688&charge=3&value=21/52	sp|O15269|SPTC1_HUMAN	/core/www/modules//consensus/?run_id=46971&search_id=48489&scans_id=46971&peptide_id=12808&scanf=5688&charge=3&value=sp|O15269|SPTC1_HUMAN	3	/core/www/modules/match_peptides/blast_html4.php?run_id=46971&search_id=48489&scans_id=46971&peptide_id=12808&scanf=5688&charge=3&value=3	R.LLKEQEIEDQKNPR.K	/core/www/modules/show_out/show_out_wrapper.php?run_id=46971&search_id=48489&scans_id=46971&peptide_id=12808&scanf=5688&charge=3&value=R.LLKEQEIEDQKNPR.K	SPTLC1
5691	2	1.698	0.109	2020-09-16	/core/www/modules//sdig/index.php?run_id=46971&search_id=48489&scans_id=46971&peptide_id=12811&scanf=5691&charge=2&value=9/16	sp|P34931|HS71L_HUMAN	/core/www/modules//consensus/?run_id=46971&search_id=48489&scans_id=46971&peptide_id=12811&scanf=5691&charge=2&value=sp|P34931|HS71L_HUMAN	45	/core/www/modules/match_peptides/blast_html4.php?run_id=46971&search_id=48489&scans_id=46971&peptide_id=12811&scanf=5691&charge=2&value=45	K.ITITNDKGR.L	/core/www/modules/show_out/show_out_wrapper.php?run_id=46971&search_id=48489&scans_id=46971&peptide_id=12811&scanf=5691&charge=2&value=K.ITITNDKGR.L	HSPA1L
5692	2	2.01	0.325	14/18	/core/www/modules//sdig/index.php?run_id=46971&search_id=48489&scans_id=46971&peptide_id=12812&scanf=5692&charge=2&value=14/18	sp|P17812|PYRG1_HUMAN	/core/www/modules//consensus/?run_id=46971&search_id=48489&scans_id=46971&peptide_id=12812&scanf=5692&charge=2&value=sp|P17812|PYRG1_HUMAN	1	/core/www/modules/match_peptides/blast_html4.php?run_id=46971&search_id=48489&scans_id=46971&peptide_id=12812&scanf=5692&charge=2&value=1	K.FVGQDVEGER.M	/core/www/modules/show_out/show_out_wrapper.php?run_id=46971&search_id=48489&scans_id=46971&peptide_id=12812&scanf=5692&charge=2&value=K.FVGQDVEGER.M	CTPS1
5694	2	2.791	0.386	16/22	/core/www/modules//sdig/index.php?run_id=46971&search_id=48489&scans_id=46971&peptide_id=12814&scanf=5694&charge=2&value=16/22	sp|Q9UG63|ABCF2_HUMAN	/core/www/modules//consensus/?run_id=46971&search_id=48489&scans_id=46971&peptide_id=12814&scanf=5694&charge=2&value=sp|Q9UG63|ABCF2_HUMAN	4	/core/www/modules/match_peptides/blast_html4.php?run_id=46971&search_id=48489&scans_id=46971&peptide_id=12814&scanf=5694&charge=2&value=4	R.LEELDADKAEM*R.A	/core/www/modules/show_out/show_out_wrapper.php?run_id=46971&search_id=48489&scans_id=46971&peptide_id=12814&scanf=5694&charge=2&value=R.LEELDADKAEM*R.A	ABCF2
5701	2	4.383	0.333	17/22	/core/www/modules//sdig/index.php?run_id=46971&search_id=48489&scans_id=46971&peptide_id=12820&scanf=5701&charge=2&value=17/22	sp|P68371|TBB4B_HUMAN	/core/www/modules//consensus/?run_id=46971&search_id=48489&scans_id=46971&peptide_id=12820&scanf=5701&charge=2&value=sp|P68371|TBB4B_HUMAN	30	/core/www/modules/match_peptides/blast_html4.php?run_id=46971&search_id=48489&scans_id=46971&peptide_id=12820&scanf=5701&charge=2&value=30	K.EVDEQM*LNVQNK.N	/core/www/modules/show_out/show_out_wrapper.php?run_id=46971&search_id=48489&scans_id=46971&peptide_id=12820&scanf=5701&charge=2&value=K.EVDEQM*LNVQNK.N	TUBB4B
5704	2	3.616	0.283	16/22	/core/www/modules//sdig/index.php?run_id=46971&search_id=48489&scans_id=46971&peptide_id=12823&scanf=5704&charge=2&value=16/22	sp|P31689|DNJA1_HUMAN	/core/www/modules//consensus/?run_id=46971&search_id=48489&scans_id=46971&peptide_id=12823&scanf=5704&charge=2&value=sp|P31689|DNJA1_HUMAN	0	/core/www/modules/match_peptides/blast_html4.php?run_id=46971&search_id=48489&scans_id=46971&peptide_id=12823&scanf=5704&charge=2&value=0	R.ELYDKGGEQAIK.E	/core/www/modules/show_out/show_out_wrapper.php?run_id=46971&search_id=48489&scans_id=46971&peptide_id=12823&scanf=5704&charge=2&value=R.ELYDKGGEQAIK.E	DNAJA1
5710	2	2.578	0.284	15/20	/core/www/modules//sdig/index.php?run_id=46971&search_id=48489&scans_id=46971&peptide_id=12829&scanf=5710&charge=2&value=15/20	sp|Q15366|PCBP2_HUMAN	/core/www/modules//consensus/?run_id=46971&search_id=48489&scans_id=46971&peptide_id=12829&scanf=5710&charge=2&value=sp|Q15366|PCBP2_HUMAN	5	/core/www/modules/match_peptides/blast_html4.php?run_id=46971&search_id=48489&scans_id=46971&peptide_id=12829&scanf=5710&charge=2&value=5	K.IANPVEGSTDR.Q	/core/www/modules/show_out/show_out_wrapper.php?run_id=46971&search_id=48489&scans_id=46971&peptide_id=12829&scanf=5710&charge=2&value=K.IANPVEGSTDR.Q	PCBP2
5755	2	1.713	0.204	2020-09-16	/core/www/modules//sdig/index.php?run_id=46971&search_id=48489&scans_id=46971&peptide_id=12871&scanf=5755&charge=2&value=9/16	sp|Q9H040|SPRTN_HUMAN	/core/www/modules//consensus/?run_id=46971&search_id=48489&scans_id=46971&peptide_id=12871&scanf=5755&charge=2&value=sp|Q9H040|SPRTN_HUMAN	2	/core/www/modules/match_peptides/blast_html4.php?run_id=46971&search_id=48489&scans_id=46971&peptide_id=12871&scanf=5755&charge=2&value=2	K.EPVLAAENK.D	/core/www/modules/show_out/show_out_wrapper.php?run_id=46971&search_id=48489&scans_id=46971&peptide_id=12871&scanf=5755&charge=2&value=K.EPVLAAENK.D	SPRTN
5767	2	2.671	0.37	13/16	/core/www/modules//sdig/index.php?run_id=46971&search_id=48489&scans_id=46971&peptide_id=12882&scanf=5767&charge=2&value=13/16	sp|Q9H040|SPRTN_HUMAN	/core/www/modules//consensus/?run_id=46971&search_id=48489&scans_id=46971&peptide_id=12882&scanf=5767&charge=2&value=sp|Q9H040|SPRTN_HUMAN	2	/core/www/modules/match_peptides/blast_html4.php?run_id=46971&search_id=48489&scans_id=46971&peptide_id=12882&scanf=5767&charge=2&value=2	K.LITSHAINK.T	/core/www/modules/show_out/show_out_wrapper.php?run_id=46971&search_id=48489&scans_id=46971&peptide_id=12882&scanf=5767&charge=2&value=K.LITSHAINK.T	SPRTN
5769	2	1.851	0.088	2020-11-12	/core/www/modules//sdig/index.php?run_id=46971&search_id=48489&scans_id=46971&peptide_id=12884&scanf=5769&charge=2&value=11/12	sp|P34931|HS71L_HUMAN	/core/www/modules//consensus/?run_id=46971&search_id=48489&scans_id=46971&peptide_id=12884&scanf=5769&charge=2&value=sp|P34931|HS71L_HUMAN	29	/core/www/modules/match_peptides/blast_html4.php?run_id=46971&search_id=48489&scans_id=46971&peptide_id=12884&scanf=5769&charge=2&value=29	K.DNNLLGR.F	/core/www/modules/show_out/show_out_wrapper.php?run_id=46971&search_id=48489&scans_id=46971&peptide_id=12884&scanf=5769&charge=2&value=K.DNNLLGR.F	HSPA1L
5778	2	2.08	0.286	2020-11-16	/core/www/modules//sdig/index.php?run_id=46971&search_id=48489&scans_id=46971&peptide_id=12893&scanf=5778&charge=2&value=11/16	sp|P34931|HS71L_HUMAN	/core/www/modules//consensus/?run_id=46971&search_id=48489&scans_id=46971&peptide_id=12893&scanf=5778&charge=2&value=sp|P34931|HS71L_HUMAN	45	/core/www/modules/match_peptides/blast_html4.php?run_id=46971&search_id=48489&scans_id=46971&peptide_id=12893&scanf=5778&charge=2&value=45	K.ITITNDKGR.L	/core/www/modules/show_out/show_out_wrapper.php?run_id=46971&search_id=48489&scans_id=46971&peptide_id=12893&scanf=5778&charge=2&value=K.ITITNDKGR.L	HSPA1L
5784	3	3.687	0.476	26/64	/core/www/modules//sdig/index.php?run_id=46971&search_id=48489&scans_id=46971&peptide_id=12898&scanf=5784&charge=3&value=26/64	sp|Q9H040|SPRTN_HUMAN	/core/www/modules//consensus/?run_id=46971&search_id=48489&scans_id=46971&peptide_id=12898&scanf=5784&charge=3&value=sp|Q9H040|SPRTN_HUMAN	2	/core/www/modules/match_peptides/blast_html4.php?run_id=46971&search_id=48489&scans_id=46971&peptide_id=12898&scanf=5784&charge=3&value=2	K.LGKEPVLAAENKDKPNR.G	/core/www/modules/show_out/show_out_wrapper.php?run_id=46971&search_id=48489&scans_id=46971&peptide_id=12898&scanf=5784&charge=3&value=K.LGKEPVLAAENKDKPNR.G	SPRTN
5786	2	3.934	0.288	16/22	/core/www/modules//sdig/index.php?run_id=46971&search_id=48489&scans_id=46971&peptide_id=12900&scanf=5786&charge=2&value=16/22	sp|P68371|TBB4B_HUMAN	/core/www/modules//consensus/?run_id=46971&search_id=48489&scans_id=46971&peptide_id=12900&scanf=5786&charge=2&value=sp|P68371|TBB4B_HUMAN	30	/core/www/modules/match_peptides/blast_html4.php?run_id=46971&search_id=48489&scans_id=46971&peptide_id=12900&scanf=5786&charge=2&value=30	K.EVDEQM*LNVQNK.N	/core/www/modules/show_out/show_out_wrapper.php?run_id=46971&search_id=48489&scans_id=46971&peptide_id=12900&scanf=5786&charge=2&value=K.EVDEQM*LNVQNK.N	TUBB4B
5790	2	1.547	0.056	2020-10-20	/core/www/modules//sdig/index.php?run_id=46971&search_id=48489&scans_id=46971&peptide_id=12904&scanf=5790&charge=2&value=10/20	sp|Q15366|PCBP2_HUMAN	/core/www/modules//consensus/?run_id=46971&search_id=48489&scans_id=46971&peptide_id=12904&scanf=5790&charge=2&value=sp|Q15366|PCBP2_HUMAN	5	/core/www/modules/match_peptides/blast_html4.php?run_id=46971&search_id=48489&scans_id=46971&peptide_id=12904&scanf=5790&charge=2&value=5	K.IANPVEGSTDR.Q	/core/www/modules/show_out/show_out_wrapper.php?run_id=46971&search_id=48489&scans_id=46971&peptide_id=12904&scanf=5790&charge=2&value=K.IANPVEGSTDR.Q	PCBP2
5798	2	2.227	0.059	2020-11-20	/core/www/modules//sdig/index.php?run_id=46971&search_id=48489&scans_id=46971&peptide_id=12912&scanf=5798&charge=2&value=11/20	sp|Q9UG63|ABCF2_HUMAN	/core/www/modules//consensus/?run_id=46971&search_id=48489&scans_id=46971&peptide_id=12912&scanf=5798&charge=2&value=sp|Q9UG63|ABCF2_HUMAN	2	/core/www/modules/match_peptides/blast_html4.php?run_id=46971&search_id=48489&scans_id=46971&peptide_id=12912&scanf=5798&charge=2&value=2	K.TRLELEENQM*K.R	/core/www/modules/show_out/show_out_wrapper.php?run_id=46971&search_id=48489&scans_id=46971&peptide_id=12912&scanf=5798&charge=2&value=K.TRLELEENQM*K.R	ABCF2
5809	2	1.789	0.144	2020-12-14	/core/www/modules//sdig/index.php?run_id=46971&search_id=48489&scans_id=46971&peptide_id=12922&scanf=5809&charge=2&value=12/14	sp|P62269|RS18_HUMAN	/core/www/modules//consensus/?run_id=46971&search_id=48489&scans_id=46971&peptide_id=12922&scanf=5809&charge=2&value=sp|P62269|RS18_HUMAN	0	/core/www/modules/match_peptides/blast_html4.php?run_id=46971&search_id=48489&scans_id=46971&peptide_id=12922&scanf=5809&charge=2&value=0	K.ADIDLTKR.A	/core/www/modules/show_out/show_out_wrapper.php?run_id=46971&search_id=48489&scans_id=46971&peptide_id=12922&scanf=5809&charge=2&value=K.ADIDLTKR.A	RPS18
5838	2	2.031	0.142	2020-11-14	/core/www/modules//sdig/index.php?run_id=46971&search_id=48489&scans_id=46971&peptide_id=12950&scanf=5838&charge=2&value=11/14	sp|Q8N726|ARF_HUMAN	/core/www/modules//consensus/?run_id=46971&search_id=48489&scans_id=46971&peptide_id=12950&scanf=5838&charge=2&value=sp|Q8N726|ARF_HUMAN	4	/core/www/modules/match_peptides/blast_html4.php?run_id=46971&search_id=48489&scans_id=46971&peptide_id=12950&scanf=5838&charge=2&value=4	R.LGQQPLPR.R	/core/www/modules/show_out/show_out_wrapper.php?run_id=46971&search_id=48489&scans_id=46971&peptide_id=12950&scanf=5838&charge=2&value=R.LGQQPLPR.R	CDKN2A
5839	2	1.795	0.057	2020-09-18	/core/www/modules//sdig/index.php?run_id=46971&search_id=48489&scans_id=46971&peptide_id=12951&scanf=5839&charge=2&value=9/18	sp|P0DMV9|HS71B_HUMAN	/core/www/modules//consensus/?run_id=46971&search_id=48489&scans_id=46971&peptide_id=12951&scanf=5839&charge=2&value=sp|P0DMV9|HS71B_HUMAN	5	/core/www/modules/match_peptides/blast_html4.php?run_id=46971&search_id=48489&scans_id=46971&peptide_id=12951&scanf=5839&charge=2&value=5	K.VQVSYKGETK.A	/core/www/modules/show_out/show_out_wrapper.php?run_id=46971&search_id=48489&scans_id=46971&peptide_id=12951&scanf=5839&charge=2&value=K.VQVSYKGETK.A	HSPA1B
5845	2	2.463	0.263	2020-12-16	/core/www/modules//sdig/index.php?run_id=46971&search_id=48489&scans_id=46971&peptide_id=12956&scanf=5845&charge=2&value=12/16	sp|Q9H040|SPRTN_HUMAN	/core/www/modules//consensus/?run_id=46971&search_id=48489&scans_id=46971&peptide_id=12956&scanf=5845&charge=2&value=sp|Q9H040|SPRTN_HUMAN	2	/core/www/modules/match_peptides/blast_html4.php?run_id=46971&search_id=48489&scans_id=46971&peptide_id=12956&scanf=5845&charge=2&value=2	K.LITSHAINK.T	/core/www/modules/show_out/show_out_wrapper.php?run_id=46971&search_id=48489&scans_id=46971&peptide_id=12956&scanf=5845&charge=2&value=K.LITSHAINK.T	SPRTN
5848	2	1.799	0.086	2020-08-18	/core/www/modules//sdig/index.php?run_id=46971&search_id=48489&scans_id=46971&peptide_id=12959&scanf=5848&charge=2&value=8/18	sp|P04843|RPN1_HUMAN	/core/www/modules//consensus/?run_id=46971&search_id=48489&scans_id=46971&peptide_id=12959&scanf=5848&charge=2&value=sp|P04843|RPN1_HUMAN	5	/core/www/modules/match_peptides/blast_html4.php?run_id=46971&search_id=48489&scans_id=46971&peptide_id=12959&scanf=5848&charge=2&value=5	R.QPDSGISSIR.S	/core/www/modules/show_out/show_out_wrapper.php?run_id=46971&search_id=48489&scans_id=46971&peptide_id=12959&scanf=5848&charge=2&value=R.QPDSGISSIR.S	RPN1
5850	2	1.572	0.024	2020-09-12	/core/www/modules//sdig/index.php?run_id=46971&search_id=48489&scans_id=46971&peptide_id=12961&scanf=5850&charge=2&value=9/12	sp|P34931|HS71L_HUMAN	/core/www/modules//consensus/?run_id=46971&search_id=48489&scans_id=46971&peptide_id=12961&scanf=5850&charge=2&value=sp|P34931|HS71L_HUMAN	29	/core/www/modules/match_peptides/blast_html4.php?run_id=46971&search_id=48489&scans_id=46971&peptide_id=12961&scanf=5850&charge=2&value=29	K.DNNLLGR.F	/core/www/modules/show_out/show_out_wrapper.php?run_id=46971&search_id=48489&scans_id=46971&peptide_id=12961&scanf=5850&charge=2&value=K.DNNLLGR.F	HSPA1L
5854	2	1.964	0.265	2020-11-16	/core/www/modules//sdig/index.php?run_id=46971&search_id=48489&scans_id=46971&peptide_id=12965&scanf=5854&charge=2&value=11/16	sp|P34931|HS71L_HUMAN	/core/www/modules//consensus/?run_id=46971&search_id=48489&scans_id=46971&peptide_id=12965&scanf=5854&charge=2&value=sp|P34931|HS71L_HUMAN	45	/core/www/modules/match_peptides/blast_html4.php?run_id=46971&search_id=48489&scans_id=46971&peptide_id=12965&scanf=5854&charge=2&value=45	K.ITITNDKGR.L	/core/www/modules/show_out/show_out_wrapper.php?run_id=46971&search_id=48489&scans_id=46971&peptide_id=12965&scanf=5854&charge=2&value=K.ITITNDKGR.L	HSPA1L
5862	3	3.095	0.485	25/64	/core/www/modules//sdig/index.php?run_id=46971&search_id=48489&scans_id=46971&peptide_id=12972&scanf=5862&charge=3&value=25/64	sp|Q9H040|SPRTN_HUMAN	/core/www/modules//consensus/?run_id=46971&search_id=48489&scans_id=46971&peptide_id=12972&scanf=5862&charge=3&value=sp|Q9H040|SPRTN_HUMAN	2	/core/www/modules/match_peptides/blast_html4.php?run_id=46971&search_id=48489&scans_id=46971&peptide_id=12972&scanf=5862&charge=3&value=2	K.LGKEPVLAAENKDKPNR.G	/core/www/modules/show_out/show_out_wrapper.php?run_id=46971&search_id=48489&scans_id=46971&peptide_id=12972&scanf=5862&charge=3&value=K.LGKEPVLAAENKDKPNR.G	SPRTN
5871	2	2.526	0.193	15/20	/core/www/modules//sdig/index.php?run_id=46971&search_id=48489&scans_id=46971&peptide_id=12981&scanf=5871&charge=2&value=15/20	sp|P15880|RS2_HUMAN	/core/www/modules//consensus/?run_id=46971&search_id=48489&scans_id=46971&peptide_id=12981&scanf=5871&charge=2&value=sp|P15880|RS2_HUMAN	8	/core/www/modules/match_peptides/blast_html4.php?run_id=46971&search_id=48489&scans_id=46971&peptide_id=12981&scanf=5871&charge=2&value=8	K.AEDKEWM*PVTK.L	/core/www/modules/show_out/show_out_wrapper.php?run_id=46971&search_id=48489&scans_id=46971&peptide_id=12981&scanf=5871&charge=2&value=K.AEDKEWM*PVTK.L	RPS2
5882	2	2.661	0.131	15/20	/core/www/modules//sdig/index.php?run_id=46971&search_id=48489&scans_id=46971&peptide_id=12991&scanf=5882&charge=2&value=15/20	sp|P15880|RS2_HUMAN	/core/www/modules//consensus/?run_id=46971&search_id=48489&scans_id=46971&peptide_id=12991&scanf=5882&charge=2&value=sp|P15880|RS2_HUMAN	8	/core/www/modules/match_peptides/blast_html4.php?run_id=46971&search_id=48489&scans_id=46971&peptide_id=12991&scanf=5882&charge=2&value=8	K.AEDKEWM*PVTK.L	/core/www/modules/show_out/show_out_wrapper.php?run_id=46971&search_id=48489&scans_id=46971&peptide_id=12991&scanf=5882&charge=2&value=K.AEDKEWM*PVTK.L	RPS2
5883	2	3.556	0.274	16/22	/core/www/modules//sdig/index.php?run_id=46971&search_id=48489&scans_id=46971&peptide_id=12992&scanf=5883&charge=2&value=16/22	sp|P68371|TBB4B_HUMAN	/core/www/modules//consensus/?run_id=46971&search_id=48489&scans_id=46971&peptide_id=12992&scanf=5883&charge=2&value=sp|P68371|TBB4B_HUMAN	30	/core/www/modules/match_peptides/blast_html4.php?run_id=46971&search_id=48489&scans_id=46971&peptide_id=12992&scanf=5883&charge=2&value=30	K.EVDEQM*LNVQNK.N	/core/www/modules/show_out/show_out_wrapper.php?run_id=46971&search_id=48489&scans_id=46971&peptide_id=12992&scanf=5883&charge=2&value=K.EVDEQM*LNVQNK.N	TUBB4B
5885	2	1.893	0.024	2020-11-14	/core/www/modules//sdig/index.php?run_id=46971&search_id=48489&scans_id=46971&peptide_id=12994&scanf=5885&charge=2&value=11/14	sp|P34931|HS71L_HUMAN	/core/www/modules//consensus/?run_id=46971&search_id=48489&scans_id=46971&peptide_id=12994&scanf=5885&charge=2&value=sp|P34931|HS71L_HUMAN	23	/core/www/modules/match_peptides/blast_html4.php?run_id=46971&search_id=48489&scans_id=46971&peptide_id=12994&scanf=5885&charge=2&value=23	R.LSKEEIER.M	/core/www/modules/show_out/show_out_wrapper.php?run_id=46971&search_id=48489&scans_id=46971&peptide_id=12994&scanf=5885&charge=2&value=R.LSKEEIER.M	HSPA1L
5889	2	2.234	0.252	14/28	/core/www/modules//sdig/index.php?run_id=46971&search_id=48489&scans_id=46971&peptide_id=12998&scanf=5889&charge=2&value=14/28	sp|O95831|AIFM1_HUMAN	/core/www/modules//consensus/?run_id=46971&search_id=48489&scans_id=46971&peptide_id=12998&scanf=5889&charge=2&value=sp|O95831|AIFM1_HUMAN	1	/core/www/modules/match_peptides/blast_html4.php?run_id=46971&search_id=48489&scans_id=46971&peptide_id=12998&scanf=5889&charge=2&value=1	K.AALSASEGEEVPQDK.A	/core/www/modules/show_out/show_out_wrapper.php?run_id=46971&search_id=48489&scans_id=46971&peptide_id=12998&scanf=5889&charge=2&value=K.AALSASEGEEVPQDK.A	AIFM1
5892	2	5.086	0.483	22/26	/core/www/modules//sdig/index.php?run_id=46971&search_id=48489&scans_id=46971&peptide_id=13001&scanf=5892&charge=2&value=22/26	sp|P49411|EFTU_HUMAN	/core/www/modules//consensus/?run_id=46971&search_id=48489&scans_id=46971&peptide_id=13001&scanf=5892&charge=2&value=sp|P49411|EFTU_HUMAN	0	/core/www/modules/match_peptides/blast_html4.php?run_id=46971&search_id=48489&scans_id=46971&peptide_id=13001&scanf=5892&charge=2&value=0	K.FKKYEEIDNAPEER.A	/core/www/modules/show_out/show_out_wrapper.php?run_id=46971&search_id=48489&scans_id=46971&peptide_id=13001&scanf=5892&charge=2&value=K.FKKYEEIDNAPEER.A	TUFM
5899	2	2.205	0.147	2020-11-18	/core/www/modules//sdig/index.php?run_id=46971&search_id=48489&scans_id=46971&peptide_id=13007&scanf=5899&charge=2&value=11/18	sp|P0DMV9|HS71B_HUMAN	/core/www/modules//consensus/?run_id=46971&search_id=48489&scans_id=46971&peptide_id=13007&scanf=5899&charge=2&value=sp|P0DMV9|HS71B_HUMAN	5	/core/www/modules/match_peptides/blast_html4.php?run_id=46971&search_id=48489&scans_id=46971&peptide_id=13007&scanf=5899&charge=2&value=5	K.VQVSYKGETK.A	/core/www/modules/show_out/show_out_wrapper.php?run_id=46971&search_id=48489&scans_id=46971&peptide_id=13007&scanf=5899&charge=2&value=K.VQVSYKGETK.A	HSPA1B
5902	2	2.007	0.191	13/20	/core/www/modules//sdig/index.php?run_id=46971&search_id=48489&scans_id=46971&peptide_id=13010&scanf=5902&charge=2&value=13/20	sp|P11142|HSP7C_HUMAN	/core/www/modules//consensus/?run_id=46971&search_id=48489&scans_id=46971&peptide_id=13010&scanf=5902&charge=2&value=sp|P11142|HSP7C_HUMAN	15	/core/www/modules/match_peptides/blast_html4.php?run_id=46971&search_id=48489&scans_id=46971&peptide_id=13010&scanf=5902&charge=2&value=15	R.FDDAVVQSDM*K.H	/core/www/modules/show_out/show_out_wrapper.php?run_id=46971&search_id=48489&scans_id=46971&peptide_id=13010&scanf=5902&charge=2&value=R.FDDAVVQSDM*K.H	HSPA8
5903	2	2.179	0.254	13/26	/core/www/modules//sdig/index.php?run_id=46971&search_id=48489&scans_id=46971&peptide_id=13011&scanf=5903&charge=2&value=13/26	sp|P13639|EF2_HUMAN	/core/www/modules//consensus/?run_id=46971&search_id=48489&scans_id=46971&peptide_id=13011&scanf=5903&charge=2&value=sp|P13639|EF2_HUMAN	4	/core/www/modules/match_peptides/blast_html4.php?run_id=46971&search_id=48489&scans_id=46971&peptide_id=13011&scanf=5903&charge=2&value=4	K.FAAKGEGQLGPAER.A	/core/www/modules/show_out/show_out_wrapper.php?run_id=46971&search_id=48489&scans_id=46971&peptide_id=13011&scanf=5903&charge=2&value=K.FAAKGEGQLGPAER.A	EEF2
5904	2	2.551	0.198	2020-12-26	/core/www/modules//sdig/index.php?run_id=46971&search_id=48489&scans_id=46971&peptide_id=13012&scanf=5904&charge=2&value=12/26	sp|P40938|RFC3_HUMAN	/core/www/modules//consensus/?run_id=46971&search_id=48489&scans_id=46971&peptide_id=13012&scanf=5904&charge=2&value=sp|P40938|RFC3_HUMAN	4	/core/www/modules/match_peptides/blast_html4.php?run_id=46971&search_id=48489&scans_id=46971&peptide_id=13012&scanf=5904&charge=2&value=4	R.ETANAIVSQQTPQR.L	/core/www/modules/show_out/show_out_wrapper.php?run_id=46971&search_id=48489&scans_id=46971&peptide_id=13012&scanf=5904&charge=2&value=R.ETANAIVSQQTPQR.L	RFC3
5912	2	4.072	0.473	20/38	/core/www/modules//sdig/index.php?run_id=46971&search_id=48489&scans_id=46971&peptide_id=13019&scanf=5912&charge=2&value=20/38	sp|O14654|IRS4_HUMAN	/core/www/modules//consensus/?run_id=46971&search_id=48489&scans_id=46971&peptide_id=13019&scanf=5912&charge=2&value=sp|O14654|IRS4_HUMAN	0	/core/www/modules/match_peptides/blast_html4.php?run_id=46971&search_id=48489&scans_id=46971&peptide_id=13019&scanf=5912&charge=2&value=0	R.GDNQAGGAAAAAAAPEPPPR.S	/core/www/modules/show_out/show_out_wrapper.php?run_id=46971&search_id=48489&scans_id=46971&peptide_id=13019&scanf=5912&charge=2&value=R.GDNQAGGAAAAAAAPEPPPR.S	IRS4
5913	2	1.954	0.099	13/16	/core/www/modules//sdig/index.php?run_id=46971&search_id=48489&scans_id=46971&peptide_id=13020&scanf=5913&charge=2&value=13/16	sp|Q9H040|SPRTN_HUMAN	/core/www/modules//consensus/?run_id=46971&search_id=48489&scans_id=46971&peptide_id=13020&scanf=5913&charge=2&value=sp|Q9H040|SPRTN_HUMAN	2	/core/www/modules/match_peptides/blast_html4.php?run_id=46971&search_id=48489&scans_id=46971&peptide_id=13020&scanf=5913&charge=2&value=2	K.EPVLAAENK.D	/core/www/modules/show_out/show_out_wrapper.php?run_id=46971&search_id=48489&scans_id=46971&peptide_id=13020&scanf=5913&charge=2&value=K.EPVLAAENK.D	SPRTN
5918	2	2.263	0.421	14/34	/core/www/modules//sdig/index.php?run_id=46971&search_id=48489&scans_id=46971&peptide_id=13025&scanf=5918&charge=2&value=14/34	sp|Q9UG63|ABCF2_HUMAN	/core/www/modules//consensus/?run_id=46971&search_id=48489&scans_id=46971&peptide_id=13025&scanf=5918&charge=2&value=sp|Q9UG63|ABCF2_HUMAN	4	/core/www/modules/match_peptides/blast_html4.php?run_id=46971&search_id=48489&scans_id=46971&peptide_id=13025&scanf=5918&charge=2&value=4	R.KGHEENGDVVTEPQVAEK.N	/core/www/modules/show_out/show_out_wrapper.php?run_id=46971&search_id=48489&scans_id=46971&peptide_id=13025&scanf=5918&charge=2&value=R.KGHEENGDVVTEPQVAEK.N	ABCF2
5932	2	2.559	0.369	2020-12-18	/core/www/modules//sdig/index.php?run_id=46971&search_id=48489&scans_id=46971&peptide_id=13038&scanf=5932&charge=2&value=12/18	sp|P68104|EF1A1_HUMAN	/core/www/modules//consensus/?run_id=46971&search_id=48489&scans_id=46971&peptide_id=13038&scanf=5932&charge=2&value=sp|P68104|EF1A1_HUMAN	19	/core/www/modules/match_peptides/blast_html4.php?run_id=46971&search_id=48489&scans_id=46971&peptide_id=13038&scanf=5932&charge=2&value=19	K.STTTGHLIYK.C	/core/www/modules/show_out/show_out_wrapper.php?run_id=46971&search_id=48489&scans_id=46971&peptide_id=13038&scanf=5932&charge=2&value=K.STTTGHLIYK.C	EEF1A1
5933	2	2.701	0.373	2020-12-16	/core/www/modules//sdig/index.php?run_id=46971&search_id=48489&scans_id=46971&peptide_id=13039&scanf=5933&charge=2&value=12/16	sp|Q9H040|SPRTN_HUMAN	/core/www/modules//consensus/?run_id=46971&search_id=48489&scans_id=46971&peptide_id=13039&scanf=5933&charge=2&value=sp|Q9H040|SPRTN_HUMAN	2	/core/www/modules/match_peptides/blast_html4.php?run_id=46971&search_id=48489&scans_id=46971&peptide_id=13039&scanf=5933&charge=2&value=2	K.LITSHAINK.T	/core/www/modules/show_out/show_out_wrapper.php?run_id=46971&search_id=48489&scans_id=46971&peptide_id=13039&scanf=5933&charge=2&value=K.LITSHAINK.T	SPRTN
5934	2	2.498	0.031	2020-10-12	/core/www/modules//sdig/index.php?run_id=46971&search_id=48489&scans_id=46971&peptide_id=13040&scanf=5934&charge=2&value=10/12	sp|P34931|HS71L_HUMAN	/core/www/modules//consensus/?run_id=46971&search_id=48489&scans_id=46971&peptide_id=13040&scanf=5934&charge=2&value=sp|P34931|HS71L_HUMAN	29	/core/www/modules/match_peptides/blast_html4.php?run_id=46971&search_id=48489&scans_id=46971&peptide_id=13040&scanf=5934&charge=2&value=29	K.DNNLLGR.F	/core/www/modules/show_out/show_out_wrapper.php?run_id=46971&search_id=48489&scans_id=46971&peptide_id=13040&scanf=5934&charge=2&value=K.DNNLLGR.F	HSPA1L
5938	2	1.893	0.223	13/18	/core/www/modules//sdig/index.php?run_id=46971&search_id=48489&scans_id=46971&peptide_id=13044&scanf=5938&charge=2&value=13/18	sp|Q9Y265|RUVB1_HUMAN	/core/www/modules//consensus/?run_id=46971&search_id=48489&scans_id=46971&peptide_id=13044&scanf=5938&charge=2&value=sp|Q9Y265|RUVB1_HUMAN	5	/core/www/modules/match_peptides/blast_html4.php?run_id=46971&search_id=48489&scans_id=46971&peptide_id=13044&scanf=5938&charge=2&value=5	R.TM*LYTPQEM*K.Q	/core/www/modules/show_out/show_out_wrapper.php?run_id=46971&search_id=48489&scans_id=46971&peptide_id=13044&scanf=5938&charge=2&value=R.TM*LYTPQEM*K.Q	RUVBL1
5949	2	1.73	0.048	2020-09-16	/core/www/modules//sdig/index.php?run_id=46971&search_id=48489&scans_id=46971&peptide_id=13055&scanf=5949&charge=2&value=9/16	sp|P34931|HS71L_HUMAN	/core/www/modules//consensus/?run_id=46971&search_id=48489&scans_id=46971&peptide_id=13055&scanf=5949&charge=2&value=sp|P34931|HS71L_HUMAN	45	/core/www/modules/match_peptides/blast_html4.php?run_id=46971&search_id=48489&scans_id=46971&peptide_id=13055&scanf=5949&charge=2&value=45	K.ITITNDKGR.L	/core/www/modules/show_out/show_out_wrapper.php?run_id=46971&search_id=48489&scans_id=46971&peptide_id=13055&scanf=5949&charge=2&value=K.ITITNDKGR.L	HSPA1L
5957	2	3.029	0.346	14/26	/core/www/modules//sdig/index.php?run_id=46971&search_id=48489&scans_id=46971&peptide_id=13062&scanf=5957&charge=2&value=14/26	sp|P13639|EF2_HUMAN	/core/www/modules//consensus/?run_id=46971&search_id=48489&scans_id=46971&peptide_id=13062&scanf=5957&charge=2&value=sp|P13639|EF2_HUMAN	2	/core/www/modules/match_peptides/blast_html4.php?run_id=46971&search_id=48489&scans_id=46971&peptide_id=13062&scanf=5957&charge=2&value=2	K.TGTITTFEHAHNM*R.V	/core/www/modules/show_out/show_out_wrapper.php?run_id=46971&search_id=48489&scans_id=46971&peptide_id=13062&scanf=5957&charge=2&value=K.TGTITTFEHAHNM*R.V	EEF2
5960	2	1.69	0.003	2020-11-16	/core/www/modules//sdig/index.php?run_id=46971&search_id=48489&scans_id=46971&peptide_id=13065&scanf=5960&charge=2&value=11/16	sp|P34931|HS71L_HUMAN	/core/www/modules//consensus/?run_id=46971&search_id=48489&scans_id=46971&peptide_id=13065&scanf=5960&charge=2&value=sp|P34931|HS71L_HUMAN	45	/core/www/modules/match_peptides/blast_html4.php?run_id=46971&search_id=48489&scans_id=46971&peptide_id=13065&scanf=5960&charge=2&value=45	K.ITITNDKGR.L	/core/www/modules/show_out/show_out_wrapper.php?run_id=46971&search_id=48489&scans_id=46971&peptide_id=13065&scanf=5960&charge=2&value=K.ITITNDKGR.L	HSPA1L
5963	2	3.393	0.451	18/34	/core/www/modules//sdig/index.php?run_id=46971&search_id=48489&scans_id=46971&peptide_id=13068&scanf=5963&charge=2&value=18/34	sp|P14868|SYDC_HUMAN	/core/www/modules//consensus/?run_id=46971&search_id=48489&scans_id=46971&peptide_id=13068&scanf=5963&charge=2&value=sp|P14868|SYDC_HUMAN	4	/core/www/modules/match_peptides/blast_html4.php?run_id=46971&search_id=48489&scans_id=46971&peptide_id=13068&scanf=5963&charge=2&value=4	R.EAGVEM*GDEDDLSTPNEK.L	/core/www/modules/show_out/show_out_wrapper.php?run_id=46971&search_id=48489&scans_id=46971&peptide_id=13068&scanf=5963&charge=2&value=R.EAGVEM*GDEDDLSTPNEK.L	DARS
5967	2	2.486	0.012	15/20	/core/www/modules//sdig/index.php?run_id=46971&search_id=48489&scans_id=46971&peptide_id=13071&scanf=5967&charge=2&value=15/20	sp|P15880|RS2_HUMAN	/core/www/modules//consensus/?run_id=46971&search_id=48489&scans_id=46971&peptide_id=13071&scanf=5967&charge=2&value=sp|P15880|RS2_HUMAN	8	/core/www/modules/match_peptides/blast_html4.php?run_id=46971&search_id=48489&scans_id=46971&peptide_id=13071&scanf=5967&charge=2&value=8	K.AEDKEWM*PVTK.L	/core/www/modules/show_out/show_out_wrapper.php?run_id=46971&search_id=48489&scans_id=46971&peptide_id=13071&scanf=5967&charge=2&value=K.AEDKEWM*PVTK.L	RPS2
5973	3	3.525	0.232	23/80	/core/www/modules//sdig/index.php?run_id=46971&search_id=48489&scans_id=46971&peptide_id=13077&scanf=5973&charge=3&value=23/80	sp|O95817|BAG3_HUMAN	/core/www/modules//consensus/?run_id=46971&search_id=48489&scans_id=46971&peptide_id=13077&scanf=5973&charge=3&value=sp|O95817|BAG3_HUMAN	2	/core/www/modules/match_peptides/blast_html4.php?run_id=46971&search_id=48489&scans_id=46971&peptide_id=13077&scanf=5973&charge=3&value=2	K.EVDSKPVSQKPPPPSEKVEVK.V	/core/www/modules/show_out/show_out_wrapper.php?run_id=46971&search_id=48489&scans_id=46971&peptide_id=13077&scanf=5973&charge=3&value=K.EVDSKPVSQKPPPPSEKVEVK.V	BAG3
5974	2	2.318	0.261	14/20	/core/www/modules//sdig/index.php?run_id=46971&search_id=48489&scans_id=46971&peptide_id=13078&scanf=5974&charge=2&value=14/20	sp|Q9Y230|RUVB2_HUMAN	/core/www/modules//consensus/?run_id=46971&search_id=48489&scans_id=46971&peptide_id=13078&scanf=5974&charge=2&value=sp|Q9Y230|RUVB2_HUMAN	1	/core/www/modules/match_peptides/blast_html4.php?run_id=46971&search_id=48489&scans_id=46971&peptide_id=13078&scanf=5974&charge=2&value=1	K.GTEVQVDDIKR.V	/core/www/modules/show_out/show_out_wrapper.php?run_id=46971&search_id=48489&scans_id=46971&peptide_id=13078&scanf=5974&charge=2&value=K.GTEVQVDDIKR.V	RUVBL2
5978	2	3.554	0.221	16/22	/core/www/modules//sdig/index.php?run_id=46971&search_id=48489&scans_id=46971&peptide_id=13082&scanf=5978&charge=2&value=16/22	sp|P68371|TBB4B_HUMAN	/core/www/modules//consensus/?run_id=46971&search_id=48489&scans_id=46971&peptide_id=13082&scanf=5978&charge=2&value=sp|P68371|TBB4B_HUMAN	30	/core/www/modules/match_peptides/blast_html4.php?run_id=46971&search_id=48489&scans_id=46971&peptide_id=13082&scanf=5978&charge=2&value=30	K.EVDEQM*LNVQNK.N	/core/www/modules/show_out/show_out_wrapper.php?run_id=46971&search_id=48489&scans_id=46971&peptide_id=13082&scanf=5978&charge=2&value=K.EVDEQM*LNVQNK.N	TUBB4B
5980	2	1.981	0.155	2020-12-16	/core/www/modules//sdig/index.php?run_id=46971&search_id=48489&scans_id=46971&peptide_id=13084&scanf=5980&charge=2&value=12/16	sp|P62829|RL23_HUMAN	/core/www/modules//consensus/?run_id=46971&search_id=48489&scans_id=46971&peptide_id=13084&scanf=5980&charge=2&value=sp|P62829|RL23_HUMAN	6	/core/www/modules/match_peptides/blast_html4.php?run_id=46971&search_id=48489&scans_id=46971&peptide_id=13084&scanf=5980&charge=2&value=6	K.KVHPAVVIR.Q	/core/www/modules/show_out/show_out_wrapper.php?run_id=46971&search_id=48489&scans_id=46971&peptide_id=13084&scanf=5980&charge=2&value=K.KVHPAVVIR.Q	RPL23
5985	3	2.429	0.11	25/76	/core/www/modules//sdig/index.php?run_id=46971&search_id=48489&scans_id=46971&peptide_id=13089&scanf=5985&charge=3&value=25/76	sp|O14654|IRS4_HUMAN	/core/www/modules//consensus/?run_id=46971&search_id=48489&scans_id=46971&peptide_id=13089&scanf=5985&charge=3&value=sp|O14654|IRS4_HUMAN	0	/core/www/modules/match_peptides/blast_html4.php?run_id=46971&search_id=48489&scans_id=46971&peptide_id=13089&scanf=5985&charge=3&value=0	R.GDNQAGGAAAAAAAPEPPPR.S	/core/www/modules/show_out/show_out_wrapper.php?run_id=46971&search_id=48489&scans_id=46971&peptide_id=13089&scanf=5985&charge=3&value=R.GDNQAGGAAAAAAAPEPPPR.S	IRS4
5987	2	2.586	0.036	2020-12-20	/core/www/modules//sdig/index.php?run_id=46971&search_id=48489&scans_id=46971&peptide_id=13091&scanf=5987&charge=2&value=12/20	sp|Q58FF8|H90B2_HUMAN	/core/www/modules//consensus/?run_id=46971&search_id=48489&scans_id=46971&peptide_id=13091&scanf=5987&charge=2&value=sp|Q58FF8|H90B2_HUMAN	12	/core/www/modules/match_peptides/blast_html4.php?run_id=46971&search_id=48489&scans_id=46971&peptide_id=13091&scanf=5987&charge=2&value=12	K.EKYIDQEELNK.T	/core/www/modules/show_out/show_out_wrapper.php?run_id=46971&search_id=48489&scans_id=46971&peptide_id=13091&scanf=5987&charge=2&value=K.EKYIDQEELNK.T	HSP90AB2P
5995	2	3.318	0.393	16/20	/core/www/modules//sdig/index.php?run_id=46971&search_id=48489&scans_id=46971&peptide_id=13098&scanf=5995&charge=2&value=16/20	sp|P11142|HSP7C_HUMAN	/core/www/modules//consensus/?run_id=46971&search_id=48489&scans_id=46971&peptide_id=13098&scanf=5995&charge=2&value=sp|P11142|HSP7C_HUMAN	15	/core/www/modules/match_peptides/blast_html4.php?run_id=46971&search_id=48489&scans_id=46971&peptide_id=13098&scanf=5995&charge=2&value=15	R.FDDAVVQSDM*K.H	/core/www/modules/show_out/show_out_wrapper.php?run_id=46971&search_id=48489&scans_id=46971&peptide_id=13098&scanf=5995&charge=2&value=R.FDDAVVQSDM*K.H	HSPA8
6007	2	2.236	0.211	2020-11-20	/core/www/modules//sdig/index.php?run_id=46971&search_id=48489&scans_id=46971&peptide_id=13110&scanf=6007&charge=2&value=11/20	sp|Q58FF8|H90B2_HUMAN	/core/www/modules//consensus/?run_id=46971&search_id=48489&scans_id=46971&peptide_id=13110&scanf=6007&charge=2&value=sp|Q58FF8|H90B2_HUMAN	12	/core/www/modules/match_peptides/blast_html4.php?run_id=46971&search_id=48489&scans_id=46971&peptide_id=13110&scanf=6007&charge=2&value=12	K.EKYIDQEELNK.T	/core/www/modules/show_out/show_out_wrapper.php?run_id=46971&search_id=48489&scans_id=46971&peptide_id=13110&scanf=6007&charge=2&value=K.EKYIDQEELNK.T	HSP90AB2P
6014	2	2.453	0.197	14/16	/core/www/modules//sdig/index.php?run_id=46971&search_id=48489&scans_id=46971&peptide_id=13116&scanf=6014&charge=2&value=14/16	sp|P23396|RS3_HUMAN	/core/www/modules//consensus/?run_id=46971&search_id=48489&scans_id=46971&peptide_id=13116&scanf=6014&charge=2&value=sp|P23396|RS3_HUMAN	10	/core/www/modules/match_peptides/blast_html4.php?run_id=46971&search_id=48489&scans_id=46971&peptide_id=13116&scanf=6014&charge=2&value=10	R.ELTAVVQKR.F	/core/www/modules/show_out/show_out_wrapper.php?run_id=46971&search_id=48489&scans_id=46971&peptide_id=13116&scanf=6014&charge=2&value=R.ELTAVVQKR.F	RPS3
6015	2	2.423	0.245	13/16	/core/www/modules//sdig/index.php?run_id=46971&search_id=48489&scans_id=46971&peptide_id=13117&scanf=6015&charge=2&value=13/16	sp|Q9H040|SPRTN_HUMAN	/core/www/modules//consensus/?run_id=46971&search_id=48489&scans_id=46971&peptide_id=13117&scanf=6015&charge=2&value=sp|Q9H040|SPRTN_HUMAN	2	/core/www/modules/match_peptides/blast_html4.php?run_id=46971&search_id=48489&scans_id=46971&peptide_id=13117&scanf=6015&charge=2&value=2	K.LITSHAINK.T	/core/www/modules/show_out/show_out_wrapper.php?run_id=46971&search_id=48489&scans_id=46971&peptide_id=13117&scanf=6015&charge=2&value=K.LITSHAINK.T	SPRTN
6018	2	3.012	0.423	16/30	/core/www/modules//sdig/index.php?run_id=46971&search_id=48489&scans_id=46971&peptide_id=13120&scanf=6018&charge=2&value=16/30	sp|P08670|VIME_HUMAN	/core/www/modules//consensus/?run_id=46971&search_id=48489&scans_id=46971&peptide_id=13120&scanf=6018&charge=2&value=sp|P08670|VIME_HUMAN	2	/core/www/modules/match_peptides/blast_html4.php?run_id=46971&search_id=48489&scans_id=46971&peptide_id=13120&scanf=6018&charge=2&value=2	R.DGQVINETSQHHDDLE.-	/core/www/modules/show_out/show_out_wrapper.php?run_id=46971&search_id=48489&scans_id=46971&peptide_id=13120&scanf=6018&charge=2&value=R.DGQVINETSQHHDDLE.-	VIM
6020	2	4.518	0.548	24/42	/core/www/modules//sdig/index.php?run_id=46971&search_id=48489&scans_id=46971&peptide_id=13122&scanf=6020&charge=2&value=24/42	sp|O14654|IRS4_HUMAN	/core/www/modules//consensus/?run_id=46971&search_id=48489&scans_id=46971&peptide_id=13122&scanf=6020&charge=2&value=sp|O14654|IRS4_HUMAN	0	/core/www/modules/match_peptides/blast_html4.php?run_id=46971&search_id=48489&scans_id=46971&peptide_id=13122&scanf=6020&charge=2&value=0	R.GAQDVAGGSNPGAHNPSANLAR.G	/core/www/modules/show_out/show_out_wrapper.php?run_id=46971&search_id=48489&scans_id=46971&peptide_id=13122&scanf=6020&charge=2&value=R.GAQDVAGGSNPGAHNPSANLAR.G	IRS4
6024	2	2.69	0.181	15/18	/core/www/modules//sdig/index.php?run_id=46971&search_id=48489&scans_id=46971&peptide_id=13126&scanf=6024&charge=2&value=15/18	sp|P62913|RL11_HUMAN	/core/www/modules//consensus/?run_id=46971&search_id=48489&scans_id=46971&peptide_id=13126&scanf=6024&charge=2&value=sp|P62913|RL11_HUMAN	4	/core/www/modules/match_peptides/blast_html4.php?run_id=46971&search_id=48489&scans_id=46971&peptide_id=13126&scanf=6024&charge=2&value=4	R.GAKAEEILEK.G	/core/www/modules/show_out/show_out_wrapper.php?run_id=46971&search_id=48489&scans_id=46971&peptide_id=13126&scanf=6024&charge=2&value=R.GAKAEEILEK.G	RPL11
6028	2	3.435	0.221	17/20	/core/www/modules//sdig/index.php?run_id=46971&search_id=48489&scans_id=46971&peptide_id=13130&scanf=6028&charge=2&value=17/20	sp|Q8N1F7|NUP93_HUMAN	/core/www/modules//consensus/?run_id=46971&search_id=48489&scans_id=46971&peptide_id=13130&scanf=6028&charge=2&value=sp|Q8N1F7|NUP93_HUMAN	5	/core/www/modules/match_peptides/blast_html4.php?run_id=46971&search_id=48489&scans_id=46971&peptide_id=13130&scanf=6028&charge=2&value=5	R.NLQEIQQAGER.L	/core/www/modules/show_out/show_out_wrapper.php?run_id=46971&search_id=48489&scans_id=46971&peptide_id=13130&scanf=6028&charge=2&value=R.NLQEIQQAGER.L	NUP93
6036	2	3.137	0.426	14/30	/core/www/modules//sdig/index.php?run_id=46971&search_id=48489&scans_id=46971&peptide_id=13137&scanf=6036&charge=2&value=14/30	sp|P08670|VIME_HUMAN	/core/www/modules//consensus/?run_id=46971&search_id=48489&scans_id=46971&peptide_id=13137&scanf=6036&charge=2&value=sp|P08670|VIME_HUMAN	2	/core/www/modules/match_peptides/blast_html4.php?run_id=46971&search_id=48489&scans_id=46971&peptide_id=13137&scanf=6036&charge=2&value=2	R.DGQVINETSQHHDDLE.-	/core/www/modules/show_out/show_out_wrapper.php?run_id=46971&search_id=48489&scans_id=46971&peptide_id=13137&scanf=6036&charge=2&value=R.DGQVINETSQHHDDLE.-	VIM
6042	2	2.022	0.212	2020-09-16	/core/www/modules//sdig/index.php?run_id=46971&search_id=48489&scans_id=46971&peptide_id=13143&scanf=6042&charge=2&value=9/16	sp|Q9H040|SPRTN_HUMAN	/core/www/modules//consensus/?run_id=46971&search_id=48489&scans_id=46971&peptide_id=13143&scanf=6042&charge=2&value=sp|Q9H040|SPRTN_HUMAN	2	/core/www/modules/match_peptides/blast_html4.php?run_id=46971&search_id=48489&scans_id=46971&peptide_id=13143&scanf=6042&charge=2&value=2	K.EPVLAAENK.D	/core/www/modules/show_out/show_out_wrapper.php?run_id=46971&search_id=48489&scans_id=46971&peptide_id=13143&scanf=6042&charge=2&value=K.EPVLAAENK.D	SPRTN
6046	2	2.301	0.205	2020-10-20	/core/www/modules//sdig/index.php?run_id=46971&search_id=48489&scans_id=46971&peptide_id=13147&scanf=6046&charge=2&value=10/20	tr|B1AKT1|B1AKT1_HUMAN	/core/www/modules//consensus/?run_id=46971&search_id=48489&scans_id=46971&peptide_id=13147&scanf=6046&charge=2&value=tr|B1AKT1|B1AKT1_HUMAN	0	/core/www/modules/match_peptides/blast_html4.php?run_id=46971&search_id=48489&scans_id=46971&peptide_id=13147&scanf=6046&charge=2&value=0	K.TQDLLNQNHSA.-	/core/www/modules/show_out/show_out_wrapper.php?run_id=46971&search_id=48489&scans_id=46971&peptide_id=13147&scanf=6046&charge=2&value=K.TQDLLNQNHSA.-	SPRTN
6082	2	2.93	0.356	16/22	/core/www/modules//sdig/index.php?run_id=46971&search_id=48489&scans_id=46971&peptide_id=13181&scanf=6082&charge=2&value=16/22	sp|P11142|HSP7C_HUMAN	/core/www/modules//consensus/?run_id=46971&search_id=48489&scans_id=46971&peptide_id=13181&scanf=6082&charge=2&value=sp|P11142|HSP7C_HUMAN	15	/core/www/modules/match_peptides/blast_html4.php?run_id=46971&search_id=48489&scans_id=46971&peptide_id=13181&scanf=6082&charge=2&value=15	R.RFDDAVVQSDM*K.H	/core/www/modules/show_out/show_out_wrapper.php?run_id=46971&search_id=48489&scans_id=46971&peptide_id=13181&scanf=6082&charge=2&value=R.RFDDAVVQSDM*K.H	HSPA8
6083	3	3.085	0.239	27/132	/core/www/modules//sdig/index.php?run_id=46971&search_id=48489&scans_id=46971&peptide_id=13182&scanf=6083&charge=3&value=27/132	sp|Q9UNF1|MAGD2_HUMAN	/core/www/modules//consensus/?run_id=46971&search_id=48489&scans_id=46971&peptide_id=13182&scanf=6083&charge=3&value=sp|Q9UNF1|MAGD2_HUMAN	5	/core/www/modules/match_peptides/blast_html4.php?run_id=46971&search_id=48489&scans_id=46971&peptide_id=13182&scanf=6083&charge=3&value=5	K.AQETEAAPSQAPADEPEPESAAAQSQENQDTRPK.V	/core/www/modules/show_out/show_out_wrapper.php?run_id=46971&search_id=48489&scans_id=46971&peptide_id=13182&scanf=6083&charge=3&value=K.AQETEAAPSQAPADEPEPESAAAQSQENQDTRPK.V	MAGED2
6087	2	2.952	0.28	15/20	/core/www/modules//sdig/index.php?run_id=46971&search_id=48489&scans_id=46971&peptide_id=13186&scanf=6087&charge=2&value=15/20	sp|P51570|GALK1_HUMAN	/core/www/modules//consensus/?run_id=46971&search_id=48489&scans_id=46971&peptide_id=13186&scanf=6087&charge=2&value=sp|P51570|GALK1_HUMAN	4	/core/www/modules/match_peptides/blast_html4.php?run_id=46971&search_id=48489&scans_id=46971&peptide_id=13186&scanf=6087&charge=2&value=4	R.HSLASSEYPVR.R	/core/www/modules/show_out/show_out_wrapper.php?run_id=46971&search_id=48489&scans_id=46971&peptide_id=13186&scanf=6087&charge=2&value=R.HSLASSEYPVR.R	GALK1
6095	2	1.657	0.011	2020-10-16	/core/www/modules//sdig/index.php?run_id=46971&search_id=48489&scans_id=46971&peptide_id=13194&scanf=6095&charge=2&value=10/16	sp|Q9UG63|ABCF2_HUMAN	/core/www/modules//consensus/?run_id=46971&search_id=48489&scans_id=46971&peptide_id=13194&scanf=6095&charge=2&value=sp|Q9UG63|ABCF2_HUMAN	4	/core/www/modules/match_peptides/blast_html4.php?run_id=46971&search_id=48489&scans_id=46971&peptide_id=13194&scanf=6095&charge=2&value=4	K.ELEDFEM*KK.A	/core/www/modules/show_out/show_out_wrapper.php?run_id=46971&search_id=48489&scans_id=46971&peptide_id=13194&scanf=6095&charge=2&value=K.ELEDFEM*KK.A	ABCF2
6102	2	1.794	0.021	2020-10-16	/core/www/modules//sdig/index.php?run_id=46971&search_id=48489&scans_id=46971&peptide_id=13201&scanf=6102&charge=2&value=10/16	sp|P34931|HS71L_HUMAN	/core/www/modules//consensus/?run_id=46971&search_id=48489&scans_id=46971&peptide_id=13201&scanf=6102&charge=2&value=sp|P34931|HS71L_HUMAN	45	/core/www/modules/match_peptides/blast_html4.php?run_id=46971&search_id=48489&scans_id=46971&peptide_id=13201&scanf=6102&charge=2&value=45	K.ITITNDKGR.L	/core/www/modules/show_out/show_out_wrapper.php?run_id=46971&search_id=48489&scans_id=46971&peptide_id=13201&scanf=6102&charge=2&value=K.ITITNDKGR.L	HSPA1L
6106	2	2.888	0.247	14/18	/core/www/modules//sdig/index.php?run_id=46971&search_id=48489&scans_id=46971&peptide_id=13204&scanf=6106&charge=2&value=14/18	sp|P62913|RL11_HUMAN	/core/www/modules//consensus/?run_id=46971&search_id=48489&scans_id=46971&peptide_id=13204&scanf=6106&charge=2&value=sp|P62913|RL11_HUMAN	4	/core/www/modules/match_peptides/blast_html4.php?run_id=46971&search_id=48489&scans_id=46971&peptide_id=13204&scanf=6106&charge=2&value=4	R.GAKAEEILEK.G	/core/www/modules/show_out/show_out_wrapper.php?run_id=46971&search_id=48489&scans_id=46971&peptide_id=13204&scanf=6106&charge=2&value=R.GAKAEEILEK.G	RPL11
6110	2	2.406	0.197	14/18	/core/www/modules//sdig/index.php?run_id=46971&search_id=48489&scans_id=46971&peptide_id=13208&scanf=6110&charge=2&value=14/18	sp|P63244|RACK1_HUMAN	/core/www/modules//consensus/?run_id=46971&search_id=48489&scans_id=46971&peptide_id=13208&scanf=6110&charge=2&value=sp|P63244|RACK1_HUMAN	16	/core/www/modules/match_peptides/blast_html4.php?run_id=46971&search_id=48489&scans_id=46971&peptide_id=13208&scanf=6110&charge=2&value=16	R.DETNYGIPQR.A	/core/www/modules/show_out/show_out_wrapper.php?run_id=46971&search_id=48489&scans_id=46971&peptide_id=13208&scanf=6110&charge=2&value=R.DETNYGIPQR.A	RACK1
6111	2	1.556	0.062	2020-11-16	/core/www/modules//sdig/index.php?run_id=46971&search_id=48489&scans_id=46971&peptide_id=13209&scanf=6111&charge=2&value=11/16	sp|P55072|TERA_HUMAN	/core/www/modules//consensus/?run_id=46971&search_id=48489&scans_id=46971&peptide_id=13209&scanf=6111&charge=2&value=sp|P55072|TERA_HUMAN	4	/core/www/modules/match_peptides/blast_html4.php?run_id=46971&search_id=48489&scans_id=46971&peptide_id=13209&scanf=6111&charge=2&value=4	R.ESIESEIRR.E	/core/www/modules/show_out/show_out_wrapper.php?run_id=46971&search_id=48489&scans_id=46971&peptide_id=13209&scanf=6111&charge=2&value=R.ESIESEIRR.E	VCP
6112	2	2.766	0.418	2020-12-22	/core/www/modules//sdig/index.php?run_id=46971&search_id=48489&scans_id=46971&peptide_id=13210&scanf=6112&charge=2&value=12/22	sp|P38646|GRP75_HUMAN	/core/www/modules//consensus/?run_id=46971&search_id=48489&scans_id=46971&peptide_id=13210&scanf=6112&charge=2&value=sp|P38646|GRP75_HUMAN	5	/core/www/modules/match_peptides/blast_html4.php?run_id=46971&search_id=48489&scans_id=46971&peptide_id=13210&scanf=6112&charge=2&value=5	R.QAASSLQQASLK.L	/core/www/modules/show_out/show_out_wrapper.php?run_id=46971&search_id=48489&scans_id=46971&peptide_id=13210&scanf=6112&charge=2&value=R.QAASSLQQASLK.L	HSPA9
6121	2	2.566	0.38	14/22	/core/www/modules//sdig/index.php?run_id=46971&search_id=48489&scans_id=46971&peptide_id=13219&scanf=6121&charge=2&value=14/22	sp|P21964|COMT_HUMAN	/core/www/modules//consensus/?run_id=46971&search_id=48489&scans_id=46971&peptide_id=13219&scanf=6121&charge=2&value=sp|P21964|COMT_HUMAN	3	/core/www/modules/match_peptides/blast_html4.php?run_id=46971&search_id=48489&scans_id=46971&peptide_id=13219&scanf=6121&charge=2&value=3	K.AIYKGPGSEAGP.-	/core/www/modules/show_out/show_out_wrapper.php?run_id=46971&search_id=48489&scans_id=46971&peptide_id=13219&scanf=6121&charge=2&value=K.AIYKGPGSEAGP.-	COMT
6137	2	3.529	0.531	20/30	/core/www/modules//sdig/index.php?run_id=46971&search_id=48489&scans_id=46971&peptide_id=13234&scanf=6137&charge=2&value=20/30	sp|P55795|HNRH2_HUMAN	/core/www/modules//consensus/?run_id=46971&search_id=48489&scans_id=46971&peptide_id=13234&scanf=6137&charge=2&value=sp|P55795|HNRH2_HUMAN	16	/core/www/modules/match_peptides/blast_html4.php?run_id=46971&search_id=48489&scans_id=46971&peptide_id=13234&scanf=6137&charge=2&value=16	K.HTGPNSPDTANDGFVR.L	/core/www/modules/show_out/show_out_wrapper.php?run_id=46971&search_id=48489&scans_id=46971&peptide_id=13234&scanf=6137&charge=2&value=K.HTGPNSPDTANDGFVR.L	HNRNPH2
6152	2	4.385	0.539	24/30	/core/www/modules//sdig/index.php?run_id=46971&search_id=48489&scans_id=46971&peptide_id=13248&scanf=6152&charge=2&value=24/30	sp|P55795|HNRH2_HUMAN	/core/www/modules//consensus/?run_id=46971&search_id=48489&scans_id=46971&peptide_id=13248&scanf=6152&charge=2&value=sp|P55795|HNRH2_HUMAN	16	/core/www/modules/match_peptides/blast_html4.php?run_id=46971&search_id=48489&scans_id=46971&peptide_id=13248&scanf=6152&charge=2&value=16	K.HTGPNSPDTANDGFVR.L	/core/www/modules/show_out/show_out_wrapper.php?run_id=46971&search_id=48489&scans_id=46971&peptide_id=13248&scanf=6152&charge=2&value=K.HTGPNSPDTANDGFVR.L	HNRNPH2
6158	2	3.162	0.373	16/26	/core/www/modules//sdig/index.php?run_id=46971&search_id=48489&scans_id=46971&peptide_id=13254&scanf=6158&charge=2&value=16/26	sp|P50416|CPT1A_HUMAN	/core/www/modules//consensus/?run_id=46971&search_id=48489&scans_id=46971&peptide_id=13254&scanf=6158&charge=2&value=sp|P50416|CPT1A_HUMAN	2	/core/www/modules/match_peptides/blast_html4.php?run_id=46971&search_id=48489&scans_id=46971&peptide_id=13254&scanf=6158&charge=2&value=2	R.ILDNTSEPQPGEAR.L	/core/www/modules/show_out/show_out_wrapper.php?run_id=46971&search_id=48489&scans_id=46971&peptide_id=13254&scanf=6158&charge=2&value=R.ILDNTSEPQPGEAR.L	CPT1A
6177	2	3.563	0.554	19/26	/core/www/modules//sdig/index.php?run_id=46971&search_id=48489&scans_id=46971&peptide_id=13272&scanf=6177&charge=2&value=19/26	sp|P68104|EF1A1_HUMAN	/core/www/modules//consensus/?run_id=46971&search_id=48489&scans_id=46971&peptide_id=13272&scanf=6177&charge=2&value=sp|P68104|EF1A1_HUMAN	20	/core/www/modules/match_peptides/blast_html4.php?run_id=46971&search_id=48489&scans_id=46971&peptide_id=13272&scanf=6177&charge=2&value=20	R.TIEKFEKEAAEM*GK.G	/core/www/modules/show_out/show_out_wrapper.php?run_id=46971&search_id=48489&scans_id=46971&peptide_id=13272&scanf=6177&charge=2&value=R.TIEKFEKEAAEM*GK.G	EEF1A1
6178	2	2.654	0.247	2020-12-16	/core/www/modules//sdig/index.php?run_id=46971&search_id=48489&scans_id=46971&peptide_id=13273&scanf=6178&charge=2&value=12/16	sp|Q9H040|SPRTN_HUMAN	/core/www/modules//consensus/?run_id=46971&search_id=48489&scans_id=46971&peptide_id=13273&scanf=6178&charge=2&value=sp|Q9H040|SPRTN_HUMAN	2	/core/www/modules/match_peptides/blast_html4.php?run_id=46971&search_id=48489&scans_id=46971&peptide_id=13273&scanf=6178&charge=2&value=2	K.LITSHAINK.T	/core/www/modules/show_out/show_out_wrapper.php?run_id=46971&search_id=48489&scans_id=46971&peptide_id=13273&scanf=6178&charge=2&value=K.LITSHAINK.T	SPRTN
6187	2	4.026	0.466	18/30	/core/www/modules//sdig/index.php?run_id=46971&search_id=48489&scans_id=46971&peptide_id=13282&scanf=6187&charge=2&value=18/30	sp|P34931|HS71L_HUMAN	/core/www/modules//consensus/?run_id=46971&search_id=48489&scans_id=46971&peptide_id=13282&scanf=6187&charge=2&value=sp|P34931|HS71L_HUMAN	30	/core/www/modules/match_peptides/blast_html4.php?run_id=46971&search_id=48489&scans_id=46971&peptide_id=13282&scanf=6187&charge=2&value=30	K.ATAGDTHLGGEDFDNR.L	/core/www/modules/show_out/show_out_wrapper.php?run_id=46971&search_id=48489&scans_id=46971&peptide_id=13282&scanf=6187&charge=2&value=K.ATAGDTHLGGEDFDNR.L	HSPA1L
6188	2	2.99	0.341	17/24	/core/www/modules//sdig/index.php?run_id=46971&search_id=48489&scans_id=46971&peptide_id=13283&scanf=6188&charge=2&value=17/24	sp|P62280|RS11_HUMAN	/core/www/modules//consensus/?run_id=46971&search_id=48489&scans_id=46971&peptide_id=13283&scanf=6188&charge=2&value=sp|P62280|RS11_HUMAN	2	/core/www/modules/match_peptides/blast_html4.php?run_id=46971&search_id=48489&scans_id=46971&peptide_id=13283&scanf=6188&charge=2&value=2	R.AYQKQPTIFQNKK.R	/core/www/modules/show_out/show_out_wrapper.php?run_id=46971&search_id=48489&scans_id=46971&peptide_id=13283&scanf=6188&charge=2&value=R.AYQKQPTIFQNKK.R	RPS11
6192	2	2.409	0	16/20	/core/www/modules//sdig/index.php?run_id=46971&search_id=48489&scans_id=46971&peptide_id=13287&scanf=6192&charge=2&value=16/20	sp|P11021|GRP78_HUMAN	/core/www/modules//consensus/?run_id=46971&search_id=48489&scans_id=46971&peptide_id=13287&scanf=6192&charge=2&value=sp|P11021|GRP78_HUMAN	4	/core/www/modules/match_peptides/blast_html4.php?run_id=46971&search_id=48489&scans_id=46971&peptide_id=13287&scanf=6192&charge=2&value=4	R.VEIIANDQGNR.I	/core/www/modules/show_out/show_out_wrapper.php?run_id=46971&search_id=48489&scans_id=46971&peptide_id=13287&scanf=6192&charge=2&value=R.VEIIANDQGNR.I	HSPA5
6198	2	2.556	0.212	14/16	/core/www/modules//sdig/index.php?run_id=46971&search_id=48489&scans_id=46971&peptide_id=13292&scanf=6198&charge=2&value=14/16	sp|P62269|RS18_HUMAN	/core/www/modules//consensus/?run_id=46971&search_id=48489&scans_id=46971&peptide_id=13292&scanf=6198&charge=2&value=sp|P62269|RS18_HUMAN	2	/core/www/modules/match_peptides/blast_html4.php?run_id=46971&search_id=48489&scans_id=46971&peptide_id=13292&scanf=6198&charge=2&value=2	R.VLNTNIDGR.R	/core/www/modules/show_out/show_out_wrapper.php?run_id=46971&search_id=48489&scans_id=46971&peptide_id=13292&scanf=6198&charge=2&value=R.VLNTNIDGR.R	RPS18
6236	2	3.409	0.389	15/30	/core/www/modules//sdig/index.php?run_id=46971&search_id=48489&scans_id=46971&peptide_id=13328&scanf=6236&charge=2&value=15/30	sp|P54652|HSP72_HUMAN	/core/www/modules//consensus/?run_id=46971&search_id=48489&scans_id=46971&peptide_id=13328&scanf=6236&charge=2&value=sp|P54652|HSP72_HUMAN	9	/core/www/modules/match_peptides/blast_html4.php?run_id=46971&search_id=48489&scans_id=46971&peptide_id=13328&scanf=6236&charge=2&value=9	K.STAGDTHLGGEDFDNR.M	/core/www/modules/show_out/show_out_wrapper.php?run_id=46971&search_id=48489&scans_id=46971&peptide_id=13328&scanf=6236&charge=2&value=K.STAGDTHLGGEDFDNR.M	HSPA2
6240	2	3.56	0.474	17/28	/core/www/modules//sdig/index.php?run_id=46971&search_id=48489&scans_id=46971&peptide_id=13332&scanf=6240&charge=2&value=17/28	sp|P52272|HNRPM_HUMAN	/core/www/modules//consensus/?run_id=46971&search_id=48489&scans_id=46971&peptide_id=13332&scanf=6240&charge=2&value=sp|P52272|HNRPM_HUMAN	6	/core/www/modules/match_peptides/blast_html4.php?run_id=46971&search_id=48489&scans_id=46971&peptide_id=13332&scanf=6240&charge=2&value=6	R.M*GLAM*GGGGGASFDR.A	/core/www/modules/show_out/show_out_wrapper.php?run_id=46971&search_id=48489&scans_id=46971&peptide_id=13332&scanf=6240&charge=2&value=R.M*GLAM*GGGGGASFDR.A	HNRNPM
6244	3	3.308	0.24	31/68	/core/www/modules//sdig/index.php?run_id=46971&search_id=48489&scans_id=46971&peptide_id=13336&scanf=6244&charge=3&value=31/68	sp|P33993|MCM7_HUMAN	/core/www/modules//consensus/?run_id=46971&search_id=48489&scans_id=46971&peptide_id=13336&scanf=6244&charge=3&value=sp|P33993|MCM7_HUMAN	6	/core/www/modules/match_peptides/blast_html4.php?run_id=46971&search_id=48489&scans_id=46971&peptide_id=13336&scanf=6244&charge=3&value=6	R.LM*EM*SKDSLLGDKGQTAR.T	/core/www/modules/show_out/show_out_wrapper.php?run_id=46971&search_id=48489&scans_id=46971&peptide_id=13336&scanf=6244&charge=3&value=R.LM*EM*SKDSLLGDKGQTAR.T	MCM7
6247	2	2.559	0.276	13/22	/core/www/modules//sdig/index.php?run_id=46971&search_id=48489&scans_id=46971&peptide_id=13339&scanf=6247&charge=2&value=13/22	sp|P68371|TBB4B_HUMAN	/core/www/modules//consensus/?run_id=46971&search_id=48489&scans_id=46971&peptide_id=13339&scanf=6247&charge=2&value=sp|P68371|TBB4B_HUMAN	30	/core/www/modules/match_peptides/blast_html4.php?run_id=46971&search_id=48489&scans_id=46971&peptide_id=13339&scanf=6247&charge=2&value=30	K.EVDEQM*LNVQNK.N	/core/www/modules/show_out/show_out_wrapper.php?run_id=46971&search_id=48489&scans_id=46971&peptide_id=13339&scanf=6247&charge=2&value=K.EVDEQM*LNVQNK.N	TUBB4B
6248	2	2.201	0.152	2020-12-24	/core/www/modules//sdig/index.php?run_id=46971&search_id=48489&scans_id=46971&peptide_id=13340&scanf=6248&charge=2&value=12/24	sp|P06748|NPM_HUMAN	/core/www/modules//consensus/?run_id=46971&search_id=48489&scans_id=46971&peptide_id=13340&scanf=6248&charge=2&value=sp|P06748|NPM_HUMAN	5	/core/www/modules/match_peptides/blast_html4.php?run_id=46971&search_id=48489&scans_id=46971&peptide_id=13340&scanf=6248&charge=2&value=5	K.VDNDENEHQLSLR.T	/core/www/modules/show_out/show_out_wrapper.php?run_id=46971&search_id=48489&scans_id=46971&peptide_id=13340&scanf=6248&charge=2&value=K.VDNDENEHQLSLR.T	NPM1
6249	2	1.853	0.138	2020-09-10	/core/www/modules//sdig/index.php?run_id=46971&search_id=48489&scans_id=46971&peptide_id=13341&scanf=6249&charge=2&value=9/10	sp|P12004|PCNA_HUMAN	/core/www/modules//consensus/?run_id=46971&search_id=48489&scans_id=46971&peptide_id=13341&scanf=6249&charge=2&value=sp|P12004|PCNA_HUMAN	1	/core/www/modules/match_peptides/blast_html4.php?run_id=46971&search_id=48489&scans_id=46971&peptide_id=13341&scanf=6249&charge=2&value=1	K.YYLAPK.I	/core/www/modules/show_out/show_out_wrapper.php?run_id=46971&search_id=48489&scans_id=46971&peptide_id=13341&scanf=6249&charge=2&value=K.YYLAPK.I	PCNA
6252	2	2.172	0.122	2020-11-16	/core/www/modules//sdig/index.php?run_id=46971&search_id=48489&scans_id=46971&peptide_id=13344&scanf=6252&charge=2&value=11/16	sp|P34931|HS71L_HUMAN	/core/www/modules//consensus/?run_id=46971&search_id=48489&scans_id=46971&peptide_id=13344&scanf=6252&charge=2&value=sp|P34931|HS71L_HUMAN	45	/core/www/modules/match_peptides/blast_html4.php?run_id=46971&search_id=48489&scans_id=46971&peptide_id=13344&scanf=6252&charge=2&value=45	K.ITITNDKGR.L	/core/www/modules/show_out/show_out_wrapper.php?run_id=46971&search_id=48489&scans_id=46971&peptide_id=13344&scanf=6252&charge=2&value=K.ITITNDKGR.L	HSPA1L
6255	2	3.196	0	18/20	/core/www/modules//sdig/index.php?run_id=46971&search_id=48489&scans_id=46971&peptide_id=13346&scanf=6255&charge=2&value=18/20	sp|P11021|GRP78_HUMAN	/core/www/modules//consensus/?run_id=46971&search_id=48489&scans_id=46971&peptide_id=13346&scanf=6255&charge=2&value=sp|P11021|GRP78_HUMAN	4	/core/www/modules/match_peptides/blast_html4.php?run_id=46971&search_id=48489&scans_id=46971&peptide_id=13346&scanf=6255&charge=2&value=4	R.VEIIANDQGNR.I	/core/www/modules/show_out/show_out_wrapper.php?run_id=46971&search_id=48489&scans_id=46971&peptide_id=13346&scanf=6255&charge=2&value=R.VEIIANDQGNR.I	HSPA5
6259	3	2.73	0.163	20/92	/core/www/modules//sdig/index.php?run_id=46971&search_id=48489&scans_id=46971&peptide_id=13350&scanf=6259&charge=3&value=20/92	sp|P17987|TCPA_HUMAN	/core/www/modules//consensus/?run_id=46971&search_id=48489&scans_id=46971&peptide_id=13350&scanf=6259&charge=3&value=sp|P17987|TCPA_HUMAN	2	/core/www/modules/match_peptides/blast_html4.php?run_id=46971&search_id=48489&scans_id=46971&peptide_id=13350&scanf=6259&charge=3&value=2	K.LHPESKDDKHGSYEDAVHSGALND.-	/core/www/modules/show_out/show_out_wrapper.php?run_id=46971&search_id=48489&scans_id=46971&peptide_id=13350&scanf=6259&charge=3&value=K.LHPESKDDKHGSYEDAVHSGALND.-	TCP1
6261	3	4.255	0.242	29/80	/core/www/modules//sdig/index.php?run_id=46971&search_id=48489&scans_id=46971&peptide_id=13352&scanf=6261&charge=3&value=29/80	sp|P53985|MOT1_HUMAN	/core/www/modules//consensus/?run_id=46971&search_id=48489&scans_id=46971&peptide_id=13352&scanf=6261&charge=3&value=sp|P53985|MOT1_HUMAN	3	/core/www/modules/match_peptides/blast_html4.php?run_id=46971&search_id=48489&scans_id=46971&peptide_id=13352&scanf=6261&charge=3&value=3	K.KESKEEETSIDVAGKPNEVTK.A	/core/www/modules/show_out/show_out_wrapper.php?run_id=46971&search_id=48489&scans_id=46971&peptide_id=13352&scanf=6261&charge=3&value=K.KESKEEETSIDVAGKPNEVTK.A	SLC16A1
6264	2	1.651	0.008	2020-08-16	/core/www/modules//sdig/index.php?run_id=46971&search_id=48489&scans_id=46971&peptide_id=13355&scanf=6264&charge=2&value=8/16	sp|Q9H040|SPRTN_HUMAN	/core/www/modules//consensus/?run_id=46971&search_id=48489&scans_id=46971&peptide_id=13355&scanf=6264&charge=2&value=sp|Q9H040|SPRTN_HUMAN	2	/core/www/modules/match_peptides/blast_html4.php?run_id=46971&search_id=48489&scans_id=46971&peptide_id=13355&scanf=6264&charge=2&value=2	K.IKEPENYSK.K	/core/www/modules/show_out/show_out_wrapper.php?run_id=46971&search_id=48489&scans_id=46971&peptide_id=13355&scanf=6264&charge=2&value=K.IKEPENYSK.K	SPRTN
6268	2	4.408	0.446	17/30	/core/www/modules//sdig/index.php?run_id=46971&search_id=48489&scans_id=46971&peptide_id=13359&scanf=6268&charge=2&value=17/30	sp|P34931|HS71L_HUMAN	/core/www/modules//consensus/?run_id=46971&search_id=48489&scans_id=46971&peptide_id=13359&scanf=6268&charge=2&value=sp|P34931|HS71L_HUMAN	30	/core/www/modules/match_peptides/blast_html4.php?run_id=46971&search_id=48489&scans_id=46971&peptide_id=13359&scanf=6268&charge=2&value=30	K.ATAGDTHLGGEDFDNR.L	/core/www/modules/show_out/show_out_wrapper.php?run_id=46971&search_id=48489&scans_id=46971&peptide_id=13359&scanf=6268&charge=2&value=K.ATAGDTHLGGEDFDNR.L	HSPA1L
6269	2	2.539	0.382	14/26	/core/www/modules//sdig/index.php?run_id=46971&search_id=48489&scans_id=46971&peptide_id=13360&scanf=6269&charge=2&value=14/26	sp|P68104|EF1A1_HUMAN	/core/www/modules//consensus/?run_id=46971&search_id=48489&scans_id=46971&peptide_id=13360&scanf=6269&charge=2&value=sp|P68104|EF1A1_HUMAN	20	/core/www/modules/match_peptides/blast_html4.php?run_id=46971&search_id=48489&scans_id=46971&peptide_id=13360&scanf=6269&charge=2&value=20	R.TIEKFEKEAAEM*GK.G	/core/www/modules/show_out/show_out_wrapper.php?run_id=46971&search_id=48489&scans_id=46971&peptide_id=13360&scanf=6269&charge=2&value=R.TIEKFEKEAAEM*GK.G	EEF1A1
6272	2	1.642	0.008	2020-11-16	/core/www/modules//sdig/index.php?run_id=46971&search_id=48489&scans_id=46971&peptide_id=13363&scanf=6272&charge=2&value=11/16	sp|Q9H040|SPRTN_HUMAN	/core/www/modules//consensus/?run_id=46971&search_id=48489&scans_id=46971&peptide_id=13363&scanf=6272&charge=2&value=sp|Q9H040|SPRTN_HUMAN	2	/core/www/modules/match_peptides/blast_html4.php?run_id=46971&search_id=48489&scans_id=46971&peptide_id=13363&scanf=6272&charge=2&value=2	K.EPVLAAENK.D	/core/www/modules/show_out/show_out_wrapper.php?run_id=46971&search_id=48489&scans_id=46971&peptide_id=13363&scanf=6272&charge=2&value=K.EPVLAAENK.D	SPRTN
6284	2	1.355	0.209	13/26	/core/www/modules//sdig/index.php?run_id=46971&search_id=48489&scans_id=46971&peptide_id=13374&scanf=6284&charge=2&value=13/26	sp|P36542|ATPG_HUMAN	/core/www/modules//consensus/?run_id=46971&search_id=48489&scans_id=46971&peptide_id=13374&scanf=6284&charge=2&value=sp|P36542|ATPG_HUMAN	3	/core/www/modules/match_peptides/blast_html4.php?run_id=46971&search_id=48489&scans_id=46971&peptide_id=13374&scanf=6284&charge=2&value=3	K.QM*KSEVATLTAAGK.E	/core/www/modules/show_out/show_out_wrapper.php?run_id=46971&search_id=48489&scans_id=46971&peptide_id=13374&scanf=6284&charge=2&value=K.QM*KSEVATLTAAGK.E	ATP5C1
6297	3	3.62	0.276	23/76	/core/www/modules//sdig/index.php?run_id=46971&search_id=48489&scans_id=46971&peptide_id=13387&scanf=6297&charge=3&value=23/76	sp|Q13263|TIF1B_HUMAN	/core/www/modules//consensus/?run_id=46971&search_id=48489&scans_id=46971&peptide_id=13387&scanf=6297&charge=3&value=sp|Q13263|TIF1B_HUMAN	2	/core/www/modules/match_peptides/blast_html4.php?run_id=46971&search_id=48489&scans_id=46971&peptide_id=13387&scanf=6297&charge=3&value=2	K.IVAERPGTNSTGPAPM*APPR.A	/core/www/modules/show_out/show_out_wrapper.php?run_id=46971&search_id=48489&scans_id=46971&peptide_id=13387&scanf=6297&charge=3&value=K.IVAERPGTNSTGPAPM*APPR.A	TRIM28
6302	2	1.968	0.161	2020-11-20	/core/www/modules//sdig/index.php?run_id=46971&search_id=48489&scans_id=46971&peptide_id=13391&scanf=6302&charge=2&value=11/20	sp|P62280|RS11_HUMAN	/core/www/modules//consensus/?run_id=46971&search_id=48489&scans_id=46971&peptide_id=13391&scanf=6302&charge=2&value=sp|P62280|RS11_HUMAN	1	/core/www/modules/match_peptides/blast_html4.php?run_id=46971&search_id=48489&scans_id=46971&peptide_id=13391&scanf=6302&charge=2&value=1	K.EAIEGTYIDKK.C	/core/www/modules/show_out/show_out_wrapper.php?run_id=46971&search_id=48489&scans_id=46971&peptide_id=13391&scanf=6302&charge=2&value=K.EAIEGTYIDKK.C	RPS11
6305	2	3.756	0.422	23/42	/core/www/modules//sdig/index.php?run_id=46971&search_id=48489&scans_id=46971&peptide_id=13394&scanf=6305&charge=2&value=23/42	sp|O14654|IRS4_HUMAN	/core/www/modules//consensus/?run_id=46971&search_id=48489&scans_id=46971&peptide_id=13394&scanf=6305&charge=2&value=sp|O14654|IRS4_HUMAN	0	/core/www/modules/match_peptides/blast_html4.php?run_id=46971&search_id=48489&scans_id=46971&peptide_id=13394&scanf=6305&charge=2&value=0	R.LSSEVSGSGSGNFGEEGNPQGK.E	/core/www/modules/show_out/show_out_wrapper.php?run_id=46971&search_id=48489&scans_id=46971&peptide_id=13394&scanf=6305&charge=2&value=R.LSSEVSGSGSGNFGEEGNPQGK.E	IRS4
6312	2	1.954	0.146	2020-10-18	/core/www/modules//sdig/index.php?run_id=46971&search_id=48489&scans_id=46971&peptide_id=13401&scanf=6312&charge=2&value=10/18	sp|P0DMV9|HS71B_HUMAN	/core/www/modules//consensus/?run_id=46971&search_id=48489&scans_id=46971&peptide_id=13401&scanf=6312&charge=2&value=sp|P0DMV9|HS71B_HUMAN	5	/core/www/modules/match_peptides/blast_html4.php?run_id=46971&search_id=48489&scans_id=46971&peptide_id=13401&scanf=6312&charge=2&value=5	K.VQVSYKGETK.A	/core/www/modules/show_out/show_out_wrapper.php?run_id=46971&search_id=48489&scans_id=46971&peptide_id=13401&scanf=6312&charge=2&value=K.VQVSYKGETK.A	HSPA1B
6321	2	2.702	0.358	17/22	/core/www/modules//sdig/index.php?run_id=46971&search_id=48489&scans_id=46971&peptide_id=13409&scanf=6321&charge=2&value=17/22	sp|P0DMV9|HS71B_HUMAN	/core/www/modules//consensus/?run_id=46971&search_id=48489&scans_id=46971&peptide_id=13409&scanf=6321&charge=2&value=sp|P0DMV9|HS71B_HUMAN	9	/core/www/modules/match_peptides/blast_html4.php?run_id=46971&search_id=48489&scans_id=46971&peptide_id=13409&scanf=6321&charge=2&value=9	R.KFGDPVVQSDM*K.H	/core/www/modules/show_out/show_out_wrapper.php?run_id=46971&search_id=48489&scans_id=46971&peptide_id=13409&scanf=6321&charge=2&value=R.KFGDPVVQSDM*K.H	HSPA1B
6324	2	2.427	0.212	13/16	/core/www/modules//sdig/index.php?run_id=46971&search_id=48489&scans_id=46971&peptide_id=13412&scanf=6324&charge=2&value=13/16	sp|Q9H040|SPRTN_HUMAN	/core/www/modules//consensus/?run_id=46971&search_id=48489&scans_id=46971&peptide_id=13412&scanf=6324&charge=2&value=sp|Q9H040|SPRTN_HUMAN	2	/core/www/modules/match_peptides/blast_html4.php?run_id=46971&search_id=48489&scans_id=46971&peptide_id=13412&scanf=6324&charge=2&value=2	K.LITSHAINK.T	/core/www/modules/show_out/show_out_wrapper.php?run_id=46971&search_id=48489&scans_id=46971&peptide_id=13412&scanf=6324&charge=2&value=K.LITSHAINK.T	SPRTN
6325	2	3.88	0.409	19/30	/core/www/modules//sdig/index.php?run_id=46971&search_id=48489&scans_id=46971&peptide_id=13413&scanf=6325&charge=2&value=19/30	sp|P54652|HSP72_HUMAN	/core/www/modules//consensus/?run_id=46971&search_id=48489&scans_id=46971&peptide_id=13413&scanf=6325&charge=2&value=sp|P54652|HSP72_HUMAN	9	/core/www/modules/match_peptides/blast_html4.php?run_id=46971&search_id=48489&scans_id=46971&peptide_id=13413&scanf=6325&charge=2&value=9	K.STAGDTHLGGEDFDNR.M	/core/www/modules/show_out/show_out_wrapper.php?run_id=46971&search_id=48489&scans_id=46971&peptide_id=13413&scanf=6325&charge=2&value=K.STAGDTHLGGEDFDNR.M	HSPA2
6330	2	1.907	0.007	2020-12-20	/core/www/modules//sdig/index.php?run_id=46971&search_id=48489&scans_id=46971&peptide_id=13418&scanf=6330&charge=2&value=12/20	sp|P11586|C1TC_HUMAN	/core/www/modules//consensus/?run_id=46971&search_id=48489&scans_id=46971&peptide_id=13418&scanf=6330&charge=2&value=sp|P11586|C1TC_HUMAN	3	/core/www/modules/match_peptides/blast_html4.php?run_id=46971&search_id=48489&scans_id=46971&peptide_id=13418&scanf=6330&charge=2&value=3	R.KITIGQAPTEK.G	/core/www/modules/show_out/show_out_wrapper.php?run_id=46971&search_id=48489&scans_id=46971&peptide_id=13418&scanf=6330&charge=2&value=R.KITIGQAPTEK.G	MTHFD1
6335	2	2.802	0.399	13/26	/core/www/modules//sdig/index.php?run_id=46971&search_id=48489&scans_id=46971&peptide_id=13423&scanf=6335&charge=2&value=13/26	sp|Q9Y2X9|ZN281_HUMAN	/core/www/modules//consensus/?run_id=46971&search_id=48489&scans_id=46971&peptide_id=13423&scanf=6335&charge=2&value=sp|Q9Y2X9|ZN281_HUMAN	2	/core/www/modules/match_peptides/blast_html4.php?run_id=46971&search_id=48489&scans_id=46971&peptide_id=13423&scanf=6335&charge=2&value=2	K.NLETSSAFQSSSQK.L	/core/www/modules/show_out/show_out_wrapper.php?run_id=46971&search_id=48489&scans_id=46971&peptide_id=13423&scanf=6335&charge=2&value=K.NLETSSAFQSSSQK.L	ZNF281
6337	2	2.726	0.3	16/28	/core/www/modules//sdig/index.php?run_id=46971&search_id=48489&scans_id=46971&peptide_id=13425&scanf=6337&charge=2&value=16/28	sp|P78527|PRKDC_HUMAN	/core/www/modules//consensus/?run_id=46971&search_id=48489&scans_id=46971&peptide_id=13425&scanf=6337&charge=2&value=sp|P78527|PRKDC_HUMAN	0	/core/www/modules/match_peptides/blast_html4.php?run_id=46971&search_id=48489&scans_id=46971&peptide_id=13425&scanf=6337&charge=2&value=0	R.AQEPESGLSEETQVK.C	/core/www/modules/show_out/show_out_wrapper.php?run_id=46971&search_id=48489&scans_id=46971&peptide_id=13425&scanf=6337&charge=2&value=R.AQEPESGLSEETQVK.C	PRKDC
6344	2	4.479	0.533	22/30	/core/www/modules//sdig/index.php?run_id=46971&search_id=48489&scans_id=46971&peptide_id=13431&scanf=6344&charge=2&value=22/30	sp|P34931|HS71L_HUMAN	/core/www/modules//consensus/?run_id=46971&search_id=48489&scans_id=46971&peptide_id=13431&scanf=6344&charge=2&value=sp|P34931|HS71L_HUMAN	30	/core/www/modules/match_peptides/blast_html4.php?run_id=46971&search_id=48489&scans_id=46971&peptide_id=13431&scanf=6344&charge=2&value=30	K.ATAGDTHLGGEDFDNR.L	/core/www/modules/show_out/show_out_wrapper.php?run_id=46971&search_id=48489&scans_id=46971&peptide_id=13431&scanf=6344&charge=2&value=K.ATAGDTHLGGEDFDNR.L	HSPA1L
6345	2	3.383	0	18/20	/core/www/modules//sdig/index.php?run_id=46971&search_id=48489&scans_id=46971&peptide_id=13432&scanf=6345&charge=2&value=18/20	sp|P11021|GRP78_HUMAN	/core/www/modules//consensus/?run_id=46971&search_id=48489&scans_id=46971&peptide_id=13432&scanf=6345&charge=2&value=sp|P11021|GRP78_HUMAN	4	/core/www/modules/match_peptides/blast_html4.php?run_id=46971&search_id=48489&scans_id=46971&peptide_id=13432&scanf=6345&charge=2&value=4	R.VEIIANDQGNR.I	/core/www/modules/show_out/show_out_wrapper.php?run_id=46971&search_id=48489&scans_id=46971&peptide_id=13432&scanf=6345&charge=2&value=R.VEIIANDQGNR.I	HSPA5
6351	2	2.795	0.218	16/18	/core/www/modules//sdig/index.php?run_id=46971&search_id=48489&scans_id=46971&peptide_id=13438&scanf=6351&charge=2&value=16/18	sp|P25705|ATPA_HUMAN	/core/www/modules//consensus/?run_id=46971&search_id=48489&scans_id=46971&peptide_id=13438&scanf=6351&charge=2&value=sp|P25705|ATPA_HUMAN	6	/core/www/modules/match_peptides/blast_html4.php?run_id=46971&search_id=48489&scans_id=46971&peptide_id=13438&scanf=6351&charge=2&value=6	K.LIKEGDIVKR.T	/core/www/modules/show_out/show_out_wrapper.php?run_id=46971&search_id=48489&scans_id=46971&peptide_id=13438&scanf=6351&charge=2&value=K.LIKEGDIVKR.T	ATP5A1
6352	2	3.328	0.562	18/34	/core/www/modules//sdig/index.php?run_id=46971&search_id=48489&scans_id=46971&peptide_id=13439&scanf=6352&charge=2&value=18/34	sp|P17987|TCPA_HUMAN	/core/www/modules//consensus/?run_id=46971&search_id=48489&scans_id=46971&peptide_id=13439&scanf=6352&charge=2&value=sp|P17987|TCPA_HUMAN	2	/core/www/modules/match_peptides/blast_html4.php?run_id=46971&search_id=48489&scans_id=46971&peptide_id=13439&scanf=6352&charge=2&value=2	K.DDKHGSYEDAVHSGALND.-	/core/www/modules/show_out/show_out_wrapper.php?run_id=46971&search_id=48489&scans_id=46971&peptide_id=13439&scanf=6352&charge=2&value=K.DDKHGSYEDAVHSGALND.-	TCP1
6353	3	4.018	0.576	34/64	/core/www/modules//sdig/index.php?run_id=46971&search_id=48489&scans_id=46971&peptide_id=13440&scanf=6353&charge=3&value=34/64	sp|P49411|EFTU_HUMAN	/core/www/modules//consensus/?run_id=46971&search_id=48489&scans_id=46971&peptide_id=13440&scanf=6353&charge=3&value=sp|P49411|EFTU_HUMAN	1	/core/www/modules/match_peptides/blast_html4.php?run_id=46971&search_id=48489&scans_id=46971&peptide_id=13440&scanf=6353&charge=3&value=1	R.DKPHVNVGTIGHVDHGK.T	/core/www/modules/show_out/show_out_wrapper.php?run_id=46971&search_id=48489&scans_id=46971&peptide_id=13440&scanf=6353&charge=3&value=R.DKPHVNVGTIGHVDHGK.T	TUFM
6354	2	2.316	0.141	2020-12-14	/core/www/modules//sdig/index.php?run_id=46971&search_id=48489&scans_id=46971&peptide_id=13441&scanf=6354&charge=2&value=12/14	sp|P53007|TXTP_HUMAN	/core/www/modules//consensus/?run_id=46971&search_id=48489&scans_id=46971&peptide_id=13441&scanf=6354&charge=2&value=sp|P53007|TXTP_HUMAN	2	/core/www/modules/match_peptides/blast_html4.php?run_id=46971&search_id=48489&scans_id=46971&peptide_id=13441&scanf=6354&charge=2&value=2	K.TQLQLDER.S	/core/www/modules/show_out/show_out_wrapper.php?run_id=46971&search_id=48489&scans_id=46971&peptide_id=13441&scanf=6354&charge=2&value=K.TQLQLDER.S	SLC25A1
6356	2	1.954	0.118	2020-12-20	/core/www/modules//sdig/index.php?run_id=46971&search_id=48489&scans_id=46971&peptide_id=13443&scanf=6356&charge=2&value=12/20	sp|P61619|S61A1_HUMAN	/core/www/modules//consensus/?run_id=46971&search_id=48489&scans_id=46971&peptide_id=13443&scanf=6356&charge=2&value=sp|P61619|S61A1_HUMAN	13	/core/www/modules/match_peptides/blast_html4.php?run_id=46971&search_id=48489&scans_id=46971&peptide_id=13443&scanf=6356&charge=2&value=13	K.IIEVGDTPKDR.A	/core/www/modules/show_out/show_out_wrapper.php?run_id=46971&search_id=48489&scans_id=46971&peptide_id=13443&scanf=6356&charge=2&value=K.IIEVGDTPKDR.A	SEC61A1
6357	2	3.361	0.489	19/24	/core/www/modules//sdig/index.php?run_id=46971&search_id=48489&scans_id=46971&peptide_id=13444&scanf=6357&charge=2&value=19/24	sp|P63261|ACTG_HUMAN	/core/www/modules//consensus/?run_id=46971&search_id=48489&scans_id=46971&peptide_id=13444&scanf=6357&charge=2&value=sp|P63261|ACTG_HUMAN	22	/core/www/modules/match_peptides/blast_html4.php?run_id=46971&search_id=48489&scans_id=46971&peptide_id=13444&scanf=6357&charge=2&value=22	K.QEYDESGPSIVHR.K	/core/www/modules/show_out/show_out_wrapper.php?run_id=46971&search_id=48489&scans_id=46971&peptide_id=13444&scanf=6357&charge=2&value=K.QEYDESGPSIVHR.K	ACTG1
6368	2	1.957	0.256	2020-12-16	/core/www/modules//sdig/index.php?run_id=46971&search_id=48489&scans_id=46971&peptide_id=13454&scanf=6368&charge=2&value=12/16	sp|P62987|RL40_HUMAN	/core/www/modules//consensus/?run_id=46971&search_id=48489&scans_id=46971&peptide_id=13454&scanf=6368&charge=2&value=sp|P62987|RL40_HUMAN	38	/core/www/modules/match_peptides/blast_html4.php?run_id=46971&search_id=48489&scans_id=46971&peptide_id=13454&scanf=6368&charge=2&value=38	R.TLSDYNIQK.E	/core/www/modules/show_out/show_out_wrapper.php?run_id=46971&search_id=48489&scans_id=46971&peptide_id=13454&scanf=6368&charge=2&value=R.TLSDYNIQK.E	UBA52
6371	2	2.503	0.278	13/16	/core/www/modules//sdig/index.php?run_id=46971&search_id=48489&scans_id=46971&peptide_id=13457&scanf=6371&charge=2&value=13/16	sp|Q9NVI7|ATD3A_HUMAN	/core/www/modules//consensus/?run_id=46971&search_id=48489&scans_id=46971&peptide_id=13457&scanf=6371&charge=2&value=sp|Q9NVI7|ATD3A_HUMAN	4	/core/www/modules/match_peptides/blast_html4.php?run_id=46971&search_id=48489&scans_id=46971&peptide_id=13457&scanf=6371&charge=2&value=4	R.VRDIAIATR.N	/core/www/modules/show_out/show_out_wrapper.php?run_id=46971&search_id=48489&scans_id=46971&peptide_id=13457&scanf=6371&charge=2&value=R.VRDIAIATR.N	ATAD3A
6393	2	2.435	0.361	14/18	/core/www/modules//sdig/index.php?run_id=46971&search_id=48489&scans_id=46971&peptide_id=13478&scanf=6393&charge=2&value=14/18	sp|P50402|EMD_HUMAN	/core/www/modules//consensus/?run_id=46971&search_id=48489&scans_id=46971&peptide_id=13478&scanf=6393&charge=2&value=sp|P50402|EMD_HUMAN	1	/core/www/modules/match_peptides/blast_html4.php?run_id=46971&search_id=48489&scans_id=46971&peptide_id=13478&scanf=6393&charge=2&value=1	K.KEDALLYQSK.G	/core/www/modules/show_out/show_out_wrapper.php?run_id=46971&search_id=48489&scans_id=46971&peptide_id=13478&scanf=6393&charge=2&value=K.KEDALLYQSK.G	EMD
6399	3	2.13	0.262	24/56	/core/www/modules//sdig/index.php?run_id=46971&search_id=48489&scans_id=46971&peptide_id=13484&scanf=6399&charge=3&value=24/56	sp|Q9UKF6|CPSF3_HUMAN	/core/www/modules//consensus/?run_id=46971&search_id=48489&scans_id=46971&peptide_id=13484&scanf=6399&charge=3&value=sp|Q9UKF6|CPSF3_HUMAN	4	/core/www/modules/match_peptides/blast_html4.php?run_id=46971&search_id=48489&scans_id=46971&peptide_id=13484&scanf=6399&charge=3&value=4	K.VM*GFLADKKPEQGQR.V	/core/www/modules/show_out/show_out_wrapper.php?run_id=46971&search_id=48489&scans_id=46971&peptide_id=13484&scanf=6399&charge=3&value=K.VM*GFLADKKPEQGQR.V	CPSF3
6407	2	2.765	0.381	16/20	/core/www/modules//sdig/index.php?run_id=46971&search_id=48489&scans_id=46971&peptide_id=13491&scanf=6407&charge=2&value=16/20	sp|P43686|PRS6B_HUMAN	/core/www/modules//consensus/?run_id=46971&search_id=48489&scans_id=46971&peptide_id=13491&scanf=6407&charge=2&value=sp|P43686|PRS6B_HUMAN	1	/core/www/modules/match_peptides/blast_html4.php?run_id=46971&search_id=48489&scans_id=46971&peptide_id=13491&scanf=6407&charge=2&value=1	K.EFLHAQEEVKR.I	/core/www/modules/show_out/show_out_wrapper.php?run_id=46971&search_id=48489&scans_id=46971&peptide_id=13491&scanf=6407&charge=2&value=K.EFLHAQEEVKR.I	PSMC4
6408	2	2.365	0.311	2020-12-16	/core/www/modules//sdig/index.php?run_id=46971&search_id=48489&scans_id=46971&peptide_id=13492&scanf=6408&charge=2&value=12/16	sp|Q9H040|SPRTN_HUMAN	/core/www/modules//consensus/?run_id=46971&search_id=48489&scans_id=46971&peptide_id=13492&scanf=6408&charge=2&value=sp|Q9H040|SPRTN_HUMAN	2	/core/www/modules/match_peptides/blast_html4.php?run_id=46971&search_id=48489&scans_id=46971&peptide_id=13492&scanf=6408&charge=2&value=2	K.LITSHAINK.T	/core/www/modules/show_out/show_out_wrapper.php?run_id=46971&search_id=48489&scans_id=46971&peptide_id=13492&scanf=6408&charge=2&value=K.LITSHAINK.T	SPRTN
6412	2	3.77	0.374	16/30	/core/www/modules//sdig/index.php?run_id=46971&search_id=48489&scans_id=46971&peptide_id=13496&scanf=6412&charge=2&value=16/30	sp|P54652|HSP72_HUMAN	/core/www/modules//consensus/?run_id=46971&search_id=48489&scans_id=46971&peptide_id=13496&scanf=6412&charge=2&value=sp|P54652|HSP72_HUMAN	9	/core/www/modules/match_peptides/blast_html4.php?run_id=46971&search_id=48489&scans_id=46971&peptide_id=13496&scanf=6412&charge=2&value=9	K.STAGDTHLGGEDFDNR.M	/core/www/modules/show_out/show_out_wrapper.php?run_id=46971&search_id=48489&scans_id=46971&peptide_id=13496&scanf=6412&charge=2&value=K.STAGDTHLGGEDFDNR.M	HSPA2
6416	2	2.764	0.459	14/20	/core/www/modules//sdig/index.php?run_id=46971&search_id=48489&scans_id=46971&peptide_id=13500&scanf=6416&charge=2&value=14/20	sp|P61353|RL27_HUMAN	/core/www/modules//consensus/?run_id=46971&search_id=48489&scans_id=46971&peptide_id=13500&scanf=6416&charge=2&value=sp|P61353|RL27_HUMAN	5	/core/www/modules/match_peptides/blast_html4.php?run_id=46971&search_id=48489&scans_id=46971&peptide_id=13500&scanf=6416&charge=2&value=5	K.VYNYNHLM*PTR.Y	/core/www/modules/show_out/show_out_wrapper.php?run_id=46971&search_id=48489&scans_id=46971&peptide_id=13500&scanf=6416&charge=2&value=K.VYNYNHLM*PTR.Y	RPL27
6417	2	1.589	0.034	2020-10-18	/core/www/modules//sdig/index.php?run_id=46971&search_id=48489&scans_id=46971&peptide_id=13501&scanf=6417&charge=2&value=10/18	sp|P13804|ETFA_HUMAN	/core/www/modules//consensus/?run_id=46971&search_id=48489&scans_id=46971&peptide_id=13501&scanf=6417&charge=2&value=sp|P13804|ETFA_HUMAN	5	/core/www/modules/match_peptides/blast_html4.php?run_id=46971&search_id=48489&scans_id=46971&peptide_id=13501&scanf=6417&charge=2&value=5	K.VLVAQHDVYK.G	/core/www/modules/show_out/show_out_wrapper.php?run_id=46971&search_id=48489&scans_id=46971&peptide_id=13501&scanf=6417&charge=2&value=K.VLVAQHDVYK.G	ETFA
6424	2	3.326	0	17/20	/core/www/modules//sdig/index.php?run_id=46971&search_id=48489&scans_id=46971&peptide_id=13507&scanf=6424&charge=2&value=17/20	sp|P11021|GRP78_HUMAN	/core/www/modules//consensus/?run_id=46971&search_id=48489&scans_id=46971&peptide_id=13507&scanf=6424&charge=2&value=sp|P11021|GRP78_HUMAN	4	/core/www/modules/match_peptides/blast_html4.php?run_id=46971&search_id=48489&scans_id=46971&peptide_id=13507&scanf=6424&charge=2&value=4	R.VEIIANDQGNR.I	/core/www/modules/show_out/show_out_wrapper.php?run_id=46971&search_id=48489&scans_id=46971&peptide_id=13507&scanf=6424&charge=2&value=R.VEIIANDQGNR.I	HSPA5
6425	2	4.444	0.542	21/30	/core/www/modules//sdig/index.php?run_id=46971&search_id=48489&scans_id=46971&peptide_id=13508&scanf=6425&charge=2&value=21/30	sp|P34931|HS71L_HUMAN	/core/www/modules//consensus/?run_id=46971&search_id=48489&scans_id=46971&peptide_id=13508&scanf=6425&charge=2&value=sp|P34931|HS71L_HUMAN	30	/core/www/modules/match_peptides/blast_html4.php?run_id=46971&search_id=48489&scans_id=46971&peptide_id=13508&scanf=6425&charge=2&value=30	K.ATAGDTHLGGEDFDNR.L	/core/www/modules/show_out/show_out_wrapper.php?run_id=46971&search_id=48489&scans_id=46971&peptide_id=13508&scanf=6425&charge=2&value=K.ATAGDTHLGGEDFDNR.L	HSPA1L
6426	2	2.764	0.363	15/30	/core/www/modules//sdig/index.php?run_id=46971&search_id=48489&scans_id=46971&peptide_id=13509&scanf=6426&charge=2&value=15/30	sp|Q15773|MLF2_HUMAN	/core/www/modules//consensus/?run_id=46971&search_id=48489&scans_id=46971&peptide_id=13509&scanf=6426&charge=2&value=sp|Q15773|MLF2_HUMAN	2	/core/www/modules/match_peptides/blast_html4.php?run_id=46971&search_id=48489&scans_id=46971&peptide_id=13509&scanf=6426&charge=2&value=2	R.DSDSGLEQM*SIGHHIR.D	/core/www/modules/show_out/show_out_wrapper.php?run_id=46971&search_id=48489&scans_id=46971&peptide_id=13509&scanf=6426&charge=2&value=R.DSDSGLEQM*SIGHHIR.D	MLF2
6427	2	3.133	0.433	18/22	/core/www/modules//sdig/index.php?run_id=46971&search_id=48489&scans_id=46971&peptide_id=13510&scanf=6427&charge=2&value=18/22	sp|P17812|PYRG1_HUMAN	/core/www/modules//consensus/?run_id=46971&search_id=48489&scans_id=46971&peptide_id=13510&scanf=6427&charge=2&value=sp|P17812|PYRG1_HUMAN	4	/core/www/modules/match_peptides/blast_html4.php?run_id=46971&search_id=48489&scans_id=46971&peptide_id=13510&scanf=6427&charge=2&value=4	K.ALEHSALAINHK.L	/core/www/modules/show_out/show_out_wrapper.php?run_id=46971&search_id=48489&scans_id=46971&peptide_id=13510&scanf=6427&charge=2&value=K.ALEHSALAINHK.L	CTPS1
6429	2	3.304	0.375	15/22	/core/www/modules//sdig/index.php?run_id=46971&search_id=48489&scans_id=46971&peptide_id=13512&scanf=6429&charge=2&value=15/22	sp|Q9BUF5|TBB6_HUMAN	/core/www/modules//consensus/?run_id=46971&search_id=48489&scans_id=46971&peptide_id=13512&scanf=6429&charge=2&value=sp|Q9BUF5|TBB6_HUMAN	9	/core/www/modules/match_peptides/blast_html4.php?run_id=46971&search_id=48489&scans_id=46971&peptide_id=13512&scanf=6429&charge=2&value=9	R.INVYYNESSSQK.Y	/core/www/modules/show_out/show_out_wrapper.php?run_id=46971&search_id=48489&scans_id=46971&peptide_id=13512&scanf=6429&charge=2&value=R.INVYYNESSSQK.Y	TUBB6
6431	2	3.737	0.442	20/26	/core/www/modules//sdig/index.php?run_id=46971&search_id=48489&scans_id=46971&peptide_id=13514&scanf=6431&charge=2&value=20/26	sp|Q9H040|SPRTN_HUMAN	/core/www/modules//consensus/?run_id=46971&search_id=48489&scans_id=46971&peptide_id=13514&scanf=6431&charge=2&value=sp|Q9H040|SPRTN_HUMAN	2	/core/www/modules/match_peptides/blast_html4.php?run_id=46971&search_id=48489&scans_id=46971&peptide_id=13514&scanf=6431&charge=2&value=2	K.AKLGKEPVLAAENK.D	/core/www/modules/show_out/show_out_wrapper.php?run_id=46971&search_id=48489&scans_id=46971&peptide_id=13514&scanf=6431&charge=2&value=K.AKLGKEPVLAAENK.D	SPRTN
6433	2	2.123	0.216	13/24	/core/www/modules//sdig/index.php?run_id=46971&search_id=48489&scans_id=46971&peptide_id=13516&scanf=6433&charge=2&value=13/24	sp|P42677|RS27_HUMAN	/core/www/modules//consensus/?run_id=46971&search_id=48489&scans_id=46971&peptide_id=13516&scanf=6433&charge=2&value=sp|P42677|RS27_HUMAN	1	/core/www/modules/match_peptides/blast_html4.php?run_id=46971&search_id=48489&scans_id=46971&peptide_id=13516&scanf=6433&charge=2&value=1	K.DLLHPSPEEEKRK.H	/core/www/modules/show_out/show_out_wrapper.php?run_id=46971&search_id=48489&scans_id=46971&peptide_id=13516&scanf=6433&charge=2&value=K.DLLHPSPEEEKRK.H	RPS27
6441	2	2.675	0.128	15/24	/core/www/modules//sdig/index.php?run_id=46971&search_id=48489&scans_id=46971&peptide_id=13523&scanf=6441&charge=2&value=15/24	sp|P42677|RS27_HUMAN	/core/www/modules//consensus/?run_id=46971&search_id=48489&scans_id=46971&peptide_id=13523&scanf=6441&charge=2&value=sp|P42677|RS27_HUMAN	1	/core/www/modules/match_peptides/blast_html4.php?run_id=46971&search_id=48489&scans_id=46971&peptide_id=13523&scanf=6441&charge=2&value=1	K.DLLHPSPEEEKRK.H	/core/www/modules/show_out/show_out_wrapper.php?run_id=46971&search_id=48489&scans_id=46971&peptide_id=13523&scanf=6441&charge=2&value=K.DLLHPSPEEEKRK.H	RPS27
6444	2	3.237	0.394	16/24	/core/www/modules//sdig/index.php?run_id=46971&search_id=48489&scans_id=46971&peptide_id=13526&scanf=6444&charge=2&value=16/24	sp|O14654|IRS4_HUMAN	/core/www/modules//consensus/?run_id=46971&search_id=48489&scans_id=46971&peptide_id=13526&scanf=6444&charge=2&value=sp|O14654|IRS4_HUMAN	0	/core/www/modules/match_peptides/blast_html4.php?run_id=46971&search_id=48489&scans_id=46971&peptide_id=13526&scanf=6444&charge=2&value=0	R.RFVTPSEPVAHSR.R	/core/www/modules/show_out/show_out_wrapper.php?run_id=46971&search_id=48489&scans_id=46971&peptide_id=13526&scanf=6444&charge=2&value=R.RFVTPSEPVAHSR.R	IRS4
6445	2	2.651	0.278	14/18	/core/www/modules//sdig/index.php?run_id=46971&search_id=48489&scans_id=46971&peptide_id=13527&scanf=6445&charge=2&value=14/18	sp|Q14566|MCM6_HUMAN	/core/www/modules//consensus/?run_id=46971&search_id=48489&scans_id=46971&peptide_id=13527&scanf=6445&charge=2&value=sp|Q14566|MCM6_HUMAN	1	/core/www/modules/match_peptides/blast_html4.php?run_id=46971&search_id=48489&scans_id=46971&peptide_id=13527&scanf=6445&charge=2&value=1	R.IQETQAELPR.G	/core/www/modules/show_out/show_out_wrapper.php?run_id=46971&search_id=48489&scans_id=46971&peptide_id=13527&scanf=6445&charge=2&value=R.IQETQAELPR.G	MCM6
6446	2	3.376	0.436	14/24	/core/www/modules//sdig/index.php?run_id=46971&search_id=48489&scans_id=46971&peptide_id=13528&scanf=6446&charge=2&value=14/24	sp|P63244|RACK1_HUMAN	/core/www/modules//consensus/?run_id=46971&search_id=48489&scans_id=46971&peptide_id=13528&scanf=6446&charge=2&value=sp|P63244|RACK1_HUMAN	16	/core/www/modules/match_peptides/blast_html4.php?run_id=46971&search_id=48489&scans_id=46971&peptide_id=13528&scanf=6446&charge=2&value=16	K.LTRDETNYGIPQR.A	/core/www/modules/show_out/show_out_wrapper.php?run_id=46971&search_id=48489&scans_id=46971&peptide_id=13528&scanf=6446&charge=2&value=K.LTRDETNYGIPQR.A	RACK1
6447	2	2.941	0.206	15/18	/core/www/modules//sdig/index.php?run_id=46971&search_id=48489&scans_id=46971&peptide_id=13529&scanf=6447&charge=2&value=15/18	sp|Q9NZ01|TECR_HUMAN	/core/www/modules//consensus/?run_id=46971&search_id=48489&scans_id=46971&peptide_id=13529&scanf=6447&charge=2&value=sp|Q9NZ01|TECR_HUMAN	3	/core/www/modules/match_peptides/blast_html4.php?run_id=46971&search_id=48489&scans_id=46971&peptide_id=13529&scanf=6447&charge=2&value=3	K.SLKDEDVLQK.L	/core/www/modules/show_out/show_out_wrapper.php?run_id=46971&search_id=48489&scans_id=46971&peptide_id=13529&scanf=6447&charge=2&value=K.SLKDEDVLQK.L	TECR
6466	2	2.588	0.411	13/16	/core/www/modules//sdig/index.php?run_id=46971&search_id=48489&scans_id=46971&peptide_id=13547&scanf=6466&charge=2&value=13/16	sp|P62269|RS18_HUMAN	/core/www/modules//consensus/?run_id=46971&search_id=48489&scans_id=46971&peptide_id=13547&scanf=6466&charge=2&value=sp|P62269|RS18_HUMAN	0	/core/www/modules/match_peptides/blast_html4.php?run_id=46971&search_id=48489&scans_id=46971&peptide_id=13547&scanf=6466&charge=2&value=0	R.VITIM*QNPR.Q	/core/www/modules/show_out/show_out_wrapper.php?run_id=46971&search_id=48489&scans_id=46971&peptide_id=13547&scanf=6466&charge=2&value=R.VITIM*QNPR.Q	RPS18
6468	2	2.442	0.276	2020-11-16	/core/www/modules//sdig/index.php?run_id=46971&search_id=48489&scans_id=46971&peptide_id=13549&scanf=6468&charge=2&value=11/16	sp|P17858|PFKAL_HUMAN	/core/www/modules//consensus/?run_id=46971&search_id=48489&scans_id=46971&peptide_id=13549&scanf=6468&charge=2&value=sp|P17858|PFKAL_HUMAN	5	/core/www/modules/match_peptides/blast_html4.php?run_id=46971&search_id=48489&scans_id=46971&peptide_id=13549&scanf=6468&charge=2&value=5	R.VTVLGHVQR.G	/core/www/modules/show_out/show_out_wrapper.php?run_id=46971&search_id=48489&scans_id=46971&peptide_id=13549&scanf=6468&charge=2&value=R.VTVLGHVQR.G	PFKL
6470	3	3.925	0.491	34/88	/core/www/modules//sdig/index.php?run_id=46971&search_id=48489&scans_id=46971&peptide_id=13551&scanf=6470&charge=3&value=34/88	sp|Q14657|LAGE3_HUMAN	/core/www/modules//consensus/?run_id=46971&search_id=48489&scans_id=46971&peptide_id=13551&scanf=6470&charge=3&value=sp|Q14657|LAGE3_HUMAN	0	/core/www/modules/match_peptides/blast_html4.php?run_id=46971&search_id=48489&scans_id=46971&peptide_id=13551&scanf=6470&charge=3&value=0	R.GGVDTAAAPAGGAPPAHAPGPGR.D	/core/www/modules/show_out/show_out_wrapper.php?run_id=46971&search_id=48489&scans_id=46971&peptide_id=13551&scanf=6470&charge=3&value=R.GGVDTAAAPAGGAPPAHAPGPGR.D	LAGE3
6477	2	1.899	0.043	2020-10-18	/core/www/modules//sdig/index.php?run_id=46971&search_id=48489&scans_id=46971&peptide_id=13558&scanf=6477&charge=2&value=10/18	sp|P0DMV9|HS71B_HUMAN	/core/www/modules//consensus/?run_id=46971&search_id=48489&scans_id=46971&peptide_id=13558&scanf=6477&charge=2&value=sp|P0DMV9|HS71B_HUMAN	5	/core/www/modules/match_peptides/blast_html4.php?run_id=46971&search_id=48489&scans_id=46971&peptide_id=13558&scanf=6477&charge=2&value=5	K.VQVSYKGETK.A	/core/www/modules/show_out/show_out_wrapper.php?run_id=46971&search_id=48489&scans_id=46971&peptide_id=13558&scanf=6477&charge=2&value=K.VQVSYKGETK.A	HSPA1B
6483	2	1.622	0.102	2020-07-10	/core/www/modules//sdig/index.php?run_id=46971&search_id=48489&scans_id=46971&peptide_id=13563&scanf=6483&charge=2&value=7/10	sp|P06733|ENOA_HUMAN	/core/www/modules//consensus/?run_id=46971&search_id=48489&scans_id=46971&peptide_id=13563&scanf=6483&charge=2&value=sp|P06733|ENOA_HUMAN	6	/core/www/modules/match_peptides/blast_html4.php?run_id=46971&search_id=48489&scans_id=46971&peptide_id=13563&scanf=6483&charge=2&value=6	K.YNQLLR.I	/core/www/modules/show_out/show_out_wrapper.php?run_id=46971&search_id=48489&scans_id=46971&peptide_id=13563&scanf=6483&charge=2&value=K.YNQLLR.I	ENO1
6495	2	2.033	0.171	2020-12-20	/core/www/modules//sdig/index.php?run_id=46971&search_id=48489&scans_id=46971&peptide_id=13575&scanf=6495&charge=2&value=12/20	sp|O00165|HAX1_HUMAN	/core/www/modules//consensus/?run_id=46971&search_id=48489&scans_id=46971&peptide_id=13575&scanf=6495&charge=2&value=sp|O00165|HAX1_HUMAN	4	/core/www/modules/match_peptides/blast_html4.php?run_id=46971&search_id=48489&scans_id=46971&peptide_id=13575&scanf=6495&charge=2&value=4	K.ITKPDGIVEER.R	/core/www/modules/show_out/show_out_wrapper.php?run_id=46971&search_id=48489&scans_id=46971&peptide_id=13575&scanf=6495&charge=2&value=K.ITKPDGIVEER.R	HAX1
6505	2	4.309	0.51	20/26	/core/www/modules//sdig/index.php?run_id=46971&search_id=48489&scans_id=46971&peptide_id=13584&scanf=6505&charge=2&value=20/26	sp|Q9H040|SPRTN_HUMAN	/core/www/modules//consensus/?run_id=46971&search_id=48489&scans_id=46971&peptide_id=13584&scanf=6505&charge=2&value=sp|Q9H040|SPRTN_HUMAN	2	/core/www/modules/match_peptides/blast_html4.php?run_id=46971&search_id=48489&scans_id=46971&peptide_id=13584&scanf=6505&charge=2&value=2	K.AKLGKEPVLAAENK.D	/core/www/modules/show_out/show_out_wrapper.php?run_id=46971&search_id=48489&scans_id=46971&peptide_id=13584&scanf=6505&charge=2&value=K.AKLGKEPVLAAENK.D	SPRTN
6507	2	2.316	0.244	2020-11-16	/core/www/modules//sdig/index.php?run_id=46971&search_id=48489&scans_id=46971&peptide_id=13586&scanf=6507&charge=2&value=11/16	sp|Q9H040|SPRTN_HUMAN	/core/www/modules//consensus/?run_id=46971&search_id=48489&scans_id=46971&peptide_id=13586&scanf=6507&charge=2&value=sp|Q9H040|SPRTN_HUMAN	2	/core/www/modules/match_peptides/blast_html4.php?run_id=46971&search_id=48489&scans_id=46971&peptide_id=13586&scanf=6507&charge=2&value=2	K.LITSHAINK.T	/core/www/modules/show_out/show_out_wrapper.php?run_id=46971&search_id=48489&scans_id=46971&peptide_id=13586&scanf=6507&charge=2&value=K.LITSHAINK.T	SPRTN
6510	2	3.915	0.458	19/30	/core/www/modules//sdig/index.php?run_id=46971&search_id=48489&scans_id=46971&peptide_id=13589&scanf=6510&charge=2&value=19/30	sp|P34931|HS71L_HUMAN	/core/www/modules//consensus/?run_id=46971&search_id=48489&scans_id=46971&peptide_id=13589&scanf=6510&charge=2&value=sp|P34931|HS71L_HUMAN	30	/core/www/modules/match_peptides/blast_html4.php?run_id=46971&search_id=48489&scans_id=46971&peptide_id=13589&scanf=6510&charge=2&value=30	K.ATAGDTHLGGEDFDNR.L	/core/www/modules/show_out/show_out_wrapper.php?run_id=46971&search_id=48489&scans_id=46971&peptide_id=13589&scanf=6510&charge=2&value=K.ATAGDTHLGGEDFDNR.L	HSPA1L
6513	2	2.66	0.375	2020-12-22	/core/www/modules//sdig/index.php?run_id=46971&search_id=48489&scans_id=46971&peptide_id=13592&scanf=6513&charge=2&value=12/22	sp|P25705|ATPA_HUMAN	/core/www/modules//consensus/?run_id=46971&search_id=48489&scans_id=46971&peptide_id=13592&scanf=6513&charge=2&value=sp|P25705|ATPA_HUMAN	6	/core/www/modules/match_peptides/blast_html4.php?run_id=46971&search_id=48489&scans_id=46971&peptide_id=13592&scanf=6513&charge=2&value=6	R.ISVREPM*QTGIK.A	/core/www/modules/show_out/show_out_wrapper.php?run_id=46971&search_id=48489&scans_id=46971&peptide_id=13592&scanf=6513&charge=2&value=R.ISVREPM*QTGIK.A	ATP5A1
6518	2	2.114	0.069	13/28	/core/www/modules//sdig/index.php?run_id=46971&search_id=48489&scans_id=46971&peptide_id=13597&scanf=6518&charge=2&value=13/28	sp|P17987|TCPA_HUMAN	/core/www/modules//consensus/?run_id=46971&search_id=48489&scans_id=46971&peptide_id=13597&scanf=6518&charge=2&value=sp|P17987|TCPA_HUMAN	2	/core/www/modules/match_peptides/blast_html4.php?run_id=46971&search_id=48489&scans_id=46971&peptide_id=13597&scanf=6518&charge=2&value=2	K.HGSYEDAVHSGALND.-	/core/www/modules/show_out/show_out_wrapper.php?run_id=46971&search_id=48489&scans_id=46971&peptide_id=13597&scanf=6518&charge=2&value=K.HGSYEDAVHSGALND.-	TCP1
6526	2	1.857	0.172	15/18	/core/www/modules//sdig/index.php?run_id=46971&search_id=48489&scans_id=46971&peptide_id=13605&scanf=6526&charge=2&value=15/18	sp|Q9Y285|SYFA_HUMAN	/core/www/modules//consensus/?run_id=46971&search_id=48489&scans_id=46971&peptide_id=13605&scanf=6526&charge=2&value=sp|Q9Y285|SYFA_HUMAN	4	/core/www/modules/match_peptides/blast_html4.php?run_id=46971&search_id=48489&scans_id=46971&peptide_id=13605&scanf=6526&charge=2&value=4	K.GSAFSTSISK.Q	/core/www/modules/show_out/show_out_wrapper.php?run_id=46971&search_id=48489&scans_id=46971&peptide_id=13605&scanf=6526&charge=2&value=K.GSAFSTSISK.Q	FARSA
6529	2	3.15	0.438	17/22	/core/www/modules//sdig/index.php?run_id=46971&search_id=48489&scans_id=46971&peptide_id=13607&scanf=6529&charge=2&value=17/22	sp|P33993|MCM7_HUMAN	/core/www/modules//consensus/?run_id=46971&search_id=48489&scans_id=46971&peptide_id=13607&scanf=6529&charge=2&value=sp|P33993|MCM7_HUMAN	7	/core/www/modules/match_peptides/blast_html4.php?run_id=46971&search_id=48489&scans_id=46971&peptide_id=13607&scanf=6529&charge=2&value=7	R.SPQNQYPAELM*R.R	/core/www/modules/show_out/show_out_wrapper.php?run_id=46971&search_id=48489&scans_id=46971&peptide_id=13607&scanf=6529&charge=2&value=R.SPQNQYPAELM*R.R	MCM7
6543	2	1.982	0.105	2020-10-26	/core/www/modules//sdig/index.php?run_id=46971&search_id=48489&scans_id=46971&peptide_id=13621&scanf=6543&charge=2&value=10/26	sp|Q92598|HS105_HUMAN	/core/www/modules//consensus/?run_id=46971&search_id=48489&scans_id=46971&peptide_id=13621&scanf=6543&charge=2&value=sp|Q92598|HS105_HUMAN	6	/core/www/modules/match_peptides/blast_html4.php?run_id=46971&search_id=48489&scans_id=46971&peptide_id=13621&scanf=6543&charge=2&value=6	R.FVVQNVSAQKDGEK.S	/core/www/modules/show_out/show_out_wrapper.php?run_id=46971&search_id=48489&scans_id=46971&peptide_id=13621&scanf=6543&charge=2&value=R.FVVQNVSAQKDGEK.S	HSPH1
6545	2	2.124	0.184	2020-11-24	/core/www/modules//sdig/index.php?run_id=46971&search_id=48489&scans_id=46971&peptide_id=13623&scanf=6545&charge=2&value=11/24	sp|P61221|ABCE1_HUMAN	/core/www/modules//consensus/?run_id=46971&search_id=48489&scans_id=46971&peptide_id=13623&scanf=6545&charge=2&value=sp|P61221|ABCE1_HUMAN	0	/core/www/modules/match_peptides/blast_html4.php?run_id=46971&search_id=48489&scans_id=46971&peptide_id=13623&scanf=6545&charge=2&value=0	R.INKLNSIKDVEQK.K	/core/www/modules/show_out/show_out_wrapper.php?run_id=46971&search_id=48489&scans_id=46971&peptide_id=13623&scanf=6545&charge=2&value=R.INKLNSIKDVEQK.K	ABCE1
6550	2	2.572	0.328	13/16	/core/www/modules//sdig/index.php?run_id=46971&search_id=48489&scans_id=46971&peptide_id=13627&scanf=6550&charge=2&value=13/16	sp|P62269|RS18_HUMAN	/core/www/modules//consensus/?run_id=46971&search_id=48489&scans_id=46971&peptide_id=13627&scanf=6550&charge=2&value=sp|P62269|RS18_HUMAN	0	/core/www/modules/match_peptides/blast_html4.php?run_id=46971&search_id=48489&scans_id=46971&peptide_id=13627&scanf=6550&charge=2&value=0	R.VITIM*QNPR.Q	/core/www/modules/show_out/show_out_wrapper.php?run_id=46971&search_id=48489&scans_id=46971&peptide_id=13627&scanf=6550&charge=2&value=R.VITIM*QNPR.Q	RPS18
6552	2	3.002	0	16/20	/core/www/modules//sdig/index.php?run_id=46971&search_id=48489&scans_id=46971&peptide_id=13629&scanf=6552&charge=2&value=16/20	sp|P11021|GRP78_HUMAN	/core/www/modules//consensus/?run_id=46971&search_id=48489&scans_id=46971&peptide_id=13629&scanf=6552&charge=2&value=sp|P11021|GRP78_HUMAN	4	/core/www/modules/match_peptides/blast_html4.php?run_id=46971&search_id=48489&scans_id=46971&peptide_id=13629&scanf=6552&charge=2&value=4	R.VEIIANDQGNR.I	/core/www/modules/show_out/show_out_wrapper.php?run_id=46971&search_id=48489&scans_id=46971&peptide_id=13629&scanf=6552&charge=2&value=R.VEIIANDQGNR.I	HSPA5
6553	3	2.551	0.176	27/96	/core/www/modules//sdig/index.php?run_id=46971&search_id=48489&scans_id=46971&peptide_id=13630&scanf=6553&charge=3&value=27/96	sp|P25490|TYY1_HUMAN	/core/www/modules//consensus/?run_id=46971&search_id=48489&scans_id=46971&peptide_id=13630&scanf=6553&charge=3&value=sp|P25490|TYY1_HUMAN	2	/core/www/modules/match_peptides/blast_html4.php?run_id=46971&search_id=48489&scans_id=46971&peptide_id=13630&scanf=6553&charge=3&value=2	K.SYLSGGAGAAGGGGADPGNKKWEQK.Q	/core/www/modules/show_out/show_out_wrapper.php?run_id=46971&search_id=48489&scans_id=46971&peptide_id=13630&scanf=6553&charge=3&value=K.SYLSGGAGAAGGGGADPGNKKWEQK.Q	YY1
6578	2	1.95	0.169	2020-11-16	/core/www/modules//sdig/index.php?run_id=46971&search_id=48489&scans_id=46971&peptide_id=13654&scanf=6578&charge=2&value=11/16	sp|Q9P2R7|SUCB1_HUMAN	/core/www/modules//consensus/?run_id=46971&search_id=48489&scans_id=46971&peptide_id=13654&scanf=6578&charge=2&value=sp|Q9P2R7|SUCB1_HUMAN	12	/core/www/modules/match_peptides/blast_html4.php?run_id=46971&search_id=48489&scans_id=46971&peptide_id=13654&scanf=6578&charge=2&value=12	K.EQALQLAQK.M	/core/www/modules/show_out/show_out_wrapper.php?run_id=46971&search_id=48489&scans_id=46971&peptide_id=13654&scanf=6578&charge=2&value=K.EQALQLAQK.M	SUCLA2
6590	2	2.595	0.145	2020-12-16	/core/www/modules//sdig/index.php?run_id=46971&search_id=48489&scans_id=46971&peptide_id=13665&scanf=6590&charge=2&value=12/16	sp|P25705|ATPA_HUMAN	/core/www/modules//consensus/?run_id=46971&search_id=48489&scans_id=46971&peptide_id=13665&scanf=6590&charge=2&value=sp|P25705|ATPA_HUMAN	2	/core/www/modules/match_peptides/blast_html4.php?run_id=46971&search_id=48489&scans_id=46971&peptide_id=13665&scanf=6590&charge=2&value=2	R.STVAQLVKR.L	/core/www/modules/show_out/show_out_wrapper.php?run_id=46971&search_id=48489&scans_id=46971&peptide_id=13665&scanf=6590&charge=2&value=R.STVAQLVKR.L	ATP5A1
6591	2	4.062	0.447	19/26	/core/www/modules//sdig/index.php?run_id=46971&search_id=48489&scans_id=46971&peptide_id=13666&scanf=6591&charge=2&value=19/26	sp|Q9H040|SPRTN_HUMAN	/core/www/modules//consensus/?run_id=46971&search_id=48489&scans_id=46971&peptide_id=13666&scanf=6591&charge=2&value=sp|Q9H040|SPRTN_HUMAN	2	/core/www/modules/match_peptides/blast_html4.php?run_id=46971&search_id=48489&scans_id=46971&peptide_id=13666&scanf=6591&charge=2&value=2	K.AKLGKEPVLAAENK.D	/core/www/modules/show_out/show_out_wrapper.php?run_id=46971&search_id=48489&scans_id=46971&peptide_id=13666&scanf=6591&charge=2&value=K.AKLGKEPVLAAENK.D	SPRTN
6594	2	2.384	0.284	15/20	/core/www/modules//sdig/index.php?run_id=46971&search_id=48489&scans_id=46971&peptide_id=13669&scanf=6594&charge=2&value=15/20	sp|P11182|ODB2_HUMAN	/core/www/modules//consensus/?run_id=46971&search_id=48489&scans_id=46971&peptide_id=13669&scanf=6594&charge=2&value=sp|P11182|ODB2_HUMAN	2	/core/www/modules/match_peptides/blast_html4.php?run_id=46971&search_id=48489&scans_id=46971&peptide_id=13669&scanf=6594&charge=2&value=2	K.VEIM*PPPPKPK.D	/core/www/modules/show_out/show_out_wrapper.php?run_id=46971&search_id=48489&scans_id=46971&peptide_id=13669&scanf=6594&charge=2&value=K.VEIM*PPPPKPK.D	DBT
6617	2	3.728	0.462	20/30	/core/www/modules//sdig/index.php?run_id=46971&search_id=48489&scans_id=46971&peptide_id=13691&scanf=6617&charge=2&value=20/30	sp|P34931|HS71L_HUMAN	/core/www/modules//consensus/?run_id=46971&search_id=48489&scans_id=46971&peptide_id=13691&scanf=6617&charge=2&value=sp|P34931|HS71L_HUMAN	30	/core/www/modules/match_peptides/blast_html4.php?run_id=46971&search_id=48489&scans_id=46971&peptide_id=13691&scanf=6617&charge=2&value=30	K.ATAGDTHLGGEDFDNR.L	/core/www/modules/show_out/show_out_wrapper.php?run_id=46971&search_id=48489&scans_id=46971&peptide_id=13691&scanf=6617&charge=2&value=K.ATAGDTHLGGEDFDNR.L	HSPA1L
6630	2	1.821	0.051	2020-11-16	/core/www/modules//sdig/index.php?run_id=46971&search_id=48489&scans_id=46971&peptide_id=13704&scanf=6630&charge=2&value=11/16	sp|Q9H040|SPRTN_HUMAN	/core/www/modules//consensus/?run_id=46971&search_id=48489&scans_id=46971&peptide_id=13704&scanf=6630&charge=2&value=sp|Q9H040|SPRTN_HUMAN	2	/core/www/modules/match_peptides/blast_html4.php?run_id=46971&search_id=48489&scans_id=46971&peptide_id=13704&scanf=6630&charge=2&value=2	K.EPVLAAENK.D	/core/www/modules/show_out/show_out_wrapper.php?run_id=46971&search_id=48489&scans_id=46971&peptide_id=13704&scanf=6630&charge=2&value=K.EPVLAAENK.D	SPRTN
6635	2	3.511	0.472	18/22	/core/www/modules//sdig/index.php?run_id=46971&search_id=48489&scans_id=46971&peptide_id=13708&scanf=6635&charge=2&value=18/22	sp|Q9H040|SPRTN_HUMAN	/core/www/modules//consensus/?run_id=46971&search_id=48489&scans_id=46971&peptide_id=13708&scanf=6635&charge=2&value=sp|Q9H040|SPRTN_HUMAN	2	/core/www/modules/match_peptides/blast_html4.php?run_id=46971&search_id=48489&scans_id=46971&peptide_id=13708&scanf=6635&charge=2&value=2	K.LGKEPVLAAENK.D	/core/www/modules/show_out/show_out_wrapper.php?run_id=46971&search_id=48489&scans_id=46971&peptide_id=13708&scanf=6635&charge=2&value=K.LGKEPVLAAENK.D	SPRTN
6636	2	2.653	0.427	16/24	/core/www/modules//sdig/index.php?run_id=46971&search_id=48489&scans_id=46971&peptide_id=13709&scanf=6636&charge=2&value=16/24	sp|P0DMV9|HS71B_HUMAN	/core/www/modules//consensus/?run_id=46971&search_id=48489&scans_id=46971&peptide_id=13709&scanf=6636&charge=2&value=sp|P0DMV9|HS71B_HUMAN	16	/core/www/modules/match_peptides/blast_html4.php?run_id=46971&search_id=48489&scans_id=46971&peptide_id=13709&scanf=6636&charge=2&value=16	K.GGSGSGPTIEEVD.-	/core/www/modules/show_out/show_out_wrapper.php?run_id=46971&search_id=48489&scans_id=46971&peptide_id=13709&scanf=6636&charge=2&value=K.GGSGSGPTIEEVD.-	HSPA1B
6641	3	4.031	0.317	27/76	/core/www/modules//sdig/index.php?run_id=46971&search_id=48489&scans_id=46971&peptide_id=13714&scanf=6641&charge=3&value=27/76	sp|P53985|MOT1_HUMAN	/core/www/modules//consensus/?run_id=46971&search_id=48489&scans_id=46971&peptide_id=13714&scanf=6641&charge=3&value=sp|P53985|MOT1_HUMAN	3	/core/www/modules/match_peptides/blast_html4.php?run_id=46971&search_id=48489&scans_id=46971&peptide_id=13714&scanf=6641&charge=3&value=3	K.ESKEEETSIDVAGKPNEVTK.A	/core/www/modules/show_out/show_out_wrapper.php?run_id=46971&search_id=48489&scans_id=46971&peptide_id=13714&scanf=6641&charge=3&value=K.ESKEEETSIDVAGKPNEVTK.A	SLC16A1
6659	2	2.233	0.233	14/16	/core/www/modules//sdig/index.php?run_id=46971&search_id=48489&scans_id=46971&peptide_id=13731&scanf=6659&charge=2&value=14/16	sp|P12236|ADT3_HUMAN	/core/www/modules//consensus/?run_id=46971&search_id=48489&scans_id=46971&peptide_id=13731&scanf=6659&charge=2&value=sp|P12236|ADT3_HUMAN	4	/core/www/modules/match_peptides/blast_html4.php?run_id=46971&search_id=48489&scans_id=46971&peptide_id=13731&scanf=6659&charge=2&value=4	R.DEGGKAFFK.G	/core/www/modules/show_out/show_out_wrapper.php?run_id=46971&search_id=48489&scans_id=46971&peptide_id=13731&scanf=6659&charge=2&value=R.DEGGKAFFK.G	SLC25A6
6665	2	2.327	0.306	15/20	/core/www/modules//sdig/index.php?run_id=46971&search_id=48489&scans_id=46971&peptide_id=13737&scanf=6665&charge=2&value=15/20	sp|P61619|S61A1_HUMAN	/core/www/modules//consensus/?run_id=46971&search_id=48489&scans_id=46971&peptide_id=13737&scanf=6665&charge=2&value=sp|P61619|S61A1_HUMAN	2	/core/www/modules/match_peptides/blast_html4.php?run_id=46971&search_id=48489&scans_id=46971&peptide_id=13737&scanf=6665&charge=2&value=2	K.AFSPTTVNTGR.G	/core/www/modules/show_out/show_out_wrapper.php?run_id=46971&search_id=48489&scans_id=46971&peptide_id=13737&scanf=6665&charge=2&value=K.AFSPTTVNTGR.G	SEC61A1
6672	2	2.515	0.315	15/26	/core/www/modules//sdig/index.php?run_id=46971&search_id=48489&scans_id=46971&peptide_id=13744&scanf=6672&charge=2&value=15/26	sp|Q9Y285|SYFA_HUMAN	/core/www/modules//consensus/?run_id=46971&search_id=48489&scans_id=46971&peptide_id=13744&scanf=6672&charge=2&value=sp|Q9Y285|SYFA_HUMAN	2	/core/www/modules/match_peptides/blast_html4.php?run_id=46971&search_id=48489&scans_id=46971&peptide_id=13744&scanf=6672&charge=2&value=2	R.LDAEPRPPPTQEAA.-	/core/www/modules/show_out/show_out_wrapper.php?run_id=46971&search_id=48489&scans_id=46971&peptide_id=13744&scanf=6672&charge=2&value=R.LDAEPRPPPTQEAA.-	FARSA
6683	2	3.685	0.515	19/26	/core/www/modules//sdig/index.php?run_id=46971&search_id=48489&scans_id=46971&peptide_id=13754&scanf=6683&charge=2&value=19/26	sp|Q9H040|SPRTN_HUMAN	/core/www/modules//consensus/?run_id=46971&search_id=48489&scans_id=46971&peptide_id=13754&scanf=6683&charge=2&value=sp|Q9H040|SPRTN_HUMAN	2	/core/www/modules/match_peptides/blast_html4.php?run_id=46971&search_id=48489&scans_id=46971&peptide_id=13754&scanf=6683&charge=2&value=2	K.AKLGKEPVLAAENK.D	/core/www/modules/show_out/show_out_wrapper.php?run_id=46971&search_id=48489&scans_id=46971&peptide_id=13754&scanf=6683&charge=2&value=K.AKLGKEPVLAAENK.D	SPRTN
6685	2	2.576	0.193	15/26	/core/www/modules//sdig/index.php?run_id=46971&search_id=48489&scans_id=46971&peptide_id=13756&scanf=6685&charge=2&value=15/26	sp|Q9Y285|SYFA_HUMAN	/core/www/modules//consensus/?run_id=46971&search_id=48489&scans_id=46971&peptide_id=13756&scanf=6685&charge=2&value=sp|Q9Y285|SYFA_HUMAN	2	/core/www/modules/match_peptides/blast_html4.php?run_id=46971&search_id=48489&scans_id=46971&peptide_id=13756&scanf=6685&charge=2&value=2	R.LDAEPRPPPTQEAA.-	/core/www/modules/show_out/show_out_wrapper.php?run_id=46971&search_id=48489&scans_id=46971&peptide_id=13756&scanf=6685&charge=2&value=R.LDAEPRPPPTQEAA.-	FARSA
6688	2	2.934	0.406	17/20	/core/www/modules//sdig/index.php?run_id=46971&search_id=48489&scans_id=46971&peptide_id=13759&scanf=6688&charge=2&value=17/20	sp|Q9UG63|ABCF2_HUMAN	/core/www/modules//consensus/?run_id=46971&search_id=48489&scans_id=46971&peptide_id=13759&scanf=6688&charge=2&value=sp|Q9UG63|ABCF2_HUMAN	2	/core/www/modules/match_peptides/blast_html4.php?run_id=46971&search_id=48489&scans_id=46971&peptide_id=13759&scanf=6688&charge=2&value=2	K.LVDEEPQLTKR.T	/core/www/modules/show_out/show_out_wrapper.php?run_id=46971&search_id=48489&scans_id=46971&peptide_id=13759&scanf=6688&charge=2&value=K.LVDEEPQLTKR.T	ABCF2
6690	2	2.451	0.335	13/20	/core/www/modules//sdig/index.php?run_id=46971&search_id=48489&scans_id=46971&peptide_id=13761&scanf=6690&charge=2&value=13/20	sp|Q58FF7|H90B3_HUMAN	/core/www/modules//consensus/?run_id=46971&search_id=48489&scans_id=46971&peptide_id=13761&scanf=6690&charge=2&value=sp|Q58FF7|H90B3_HUMAN	6	/core/www/modules/match_peptides/blast_html4.php?run_id=46971&search_id=48489&scans_id=46971&peptide_id=13761&scanf=6690&charge=2&value=6	K.EQVANSAFVER.V	/core/www/modules/show_out/show_out_wrapper.php?run_id=46971&search_id=48489&scans_id=46971&peptide_id=13761&scanf=6690&charge=2&value=K.EQVANSAFVER.V	HSP90AB3P
6703	2	3.806	0.56	17/20	/core/www/modules//sdig/index.php?run_id=46971&search_id=48489&scans_id=46971&peptide_id=13773&scanf=6703&charge=2&value=17/20	sp|P0DMV9|HS71B_HUMAN	/core/www/modules//consensus/?run_id=46971&search_id=48489&scans_id=46971&peptide_id=13773&scanf=6703&charge=2&value=sp|P0DMV9|HS71B_HUMAN	9	/core/www/modules/match_peptides/blast_html4.php?run_id=46971&search_id=48489&scans_id=46971&peptide_id=13773&scanf=6703&charge=2&value=9	K.FGDPVVQSDM*K.H	/core/www/modules/show_out/show_out_wrapper.php?run_id=46971&search_id=48489&scans_id=46971&peptide_id=13773&scanf=6703&charge=2&value=K.FGDPVVQSDM*K.H	HSPA1B
6705	2	3.838	0.471	20/22	/core/www/modules//sdig/index.php?run_id=46971&search_id=48489&scans_id=46971&peptide_id=13775&scanf=6705&charge=2&value=20/22	sp|P62826|RAN_HUMAN	/core/www/modules//consensus/?run_id=46971&search_id=48489&scans_id=46971&peptide_id=13775&scanf=6705&charge=2&value=sp|P62826|RAN_HUMAN	4	/core/www/modules/match_peptides/blast_html4.php?run_id=46971&search_id=48489&scans_id=46971&peptide_id=13775&scanf=6705&charge=2&value=4	R.KKNLQYYDISAK.S	/core/www/modules/show_out/show_out_wrapper.php?run_id=46971&search_id=48489&scans_id=46971&peptide_id=13775&scanf=6705&charge=2&value=R.KKNLQYYDISAK.S	RAN
6706	2	2.365	0.373	2020-12-20	/core/www/modules//sdig/index.php?run_id=46971&search_id=48489&scans_id=46971&peptide_id=13776&scanf=6706&charge=2&value=12/20	sp|Q58FF7|H90B3_HUMAN	/core/www/modules//consensus/?run_id=46971&search_id=48489&scans_id=46971&peptide_id=13776&scanf=6706&charge=2&value=sp|Q58FF7|H90B3_HUMAN	6	/core/www/modules/match_peptides/blast_html4.php?run_id=46971&search_id=48489&scans_id=46971&peptide_id=13776&scanf=6706&charge=2&value=6	K.EQVANSAFVER.V	/core/www/modules/show_out/show_out_wrapper.php?run_id=46971&search_id=48489&scans_id=46971&peptide_id=13776&scanf=6706&charge=2&value=K.EQVANSAFVER.V	HSP90AB3P
6708	2	1.871	0.132	2020-10-18	/core/www/modules//sdig/index.php?run_id=46971&search_id=48489&scans_id=46971&peptide_id=13778&scanf=6708&charge=2&value=10/18	sp|P12236|ADT3_HUMAN	/core/www/modules//consensus/?run_id=46971&search_id=48489&scans_id=46971&peptide_id=13778&scanf=6708&charge=2&value=sp|P12236|ADT3_HUMAN	10	/core/www/modules/match_peptides/blast_html4.php?run_id=46971&search_id=48489&scans_id=46971&peptide_id=13778&scanf=6708&charge=2&value=10	K.TAVAPIERVK.L	/core/www/modules/show_out/show_out_wrapper.php?run_id=46971&search_id=48489&scans_id=46971&peptide_id=13778&scanf=6708&charge=2&value=K.TAVAPIERVK.L	SLC25A6
6709	2	2.196	0.218	14/28	/core/www/modules//sdig/index.php?run_id=46971&search_id=48489&scans_id=46971&peptide_id=13779&scanf=6709&charge=2&value=14/28	sp|P38646|GRP75_HUMAN	/core/www/modules//consensus/?run_id=46971&search_id=48489&scans_id=46971&peptide_id=13779&scanf=6709&charge=2&value=sp|P38646|GRP75_HUMAN	6	/core/www/modules/match_peptides/blast_html4.php?run_id=46971&search_id=48489&scans_id=46971&peptide_id=13779&scanf=6709&charge=2&value=6	R.QAVTNPNNTFYATKR.L	/core/www/modules/show_out/show_out_wrapper.php?run_id=46971&search_id=48489&scans_id=46971&peptide_id=13779&scanf=6709&charge=2&value=R.QAVTNPNNTFYATKR.L	HSPA9
6712	2	2.652	0.215	15/22	/core/www/modules//sdig/index.php?run_id=46971&search_id=48489&scans_id=46971&peptide_id=13782&scanf=6712&charge=2&value=15/22	sp|P05141|ADT2_HUMAN	/core/www/modules//consensus/?run_id=46971&search_id=48489&scans_id=46971&peptide_id=13782&scanf=6712&charge=2&value=sp|P05141|ADT2_HUMAN	1	/core/www/modules/match_peptides/blast_html4.php?run_id=46971&search_id=48489&scans_id=46971&peptide_id=13782&scanf=6712&charge=2&value=1	K.IARDEGGKAFFK.G	/core/www/modules/show_out/show_out_wrapper.php?run_id=46971&search_id=48489&scans_id=46971&peptide_id=13782&scanf=6712&charge=2&value=K.IARDEGGKAFFK.G	SLC25A5
6726	2	2.658	0.412	17/24	/core/www/modules//sdig/index.php?run_id=46971&search_id=48489&scans_id=46971&peptide_id=13795&scanf=6726&charge=2&value=17/24	sp|P0DMV9|HS71B_HUMAN	/core/www/modules//consensus/?run_id=46971&search_id=48489&scans_id=46971&peptide_id=13795&scanf=6726&charge=2&value=sp|P0DMV9|HS71B_HUMAN	16	/core/www/modules/match_peptides/blast_html4.php?run_id=46971&search_id=48489&scans_id=46971&peptide_id=13795&scanf=6726&charge=2&value=16	K.GGSGSGPTIEEVD.-	/core/www/modules/show_out/show_out_wrapper.php?run_id=46971&search_id=48489&scans_id=46971&peptide_id=13795&scanf=6726&charge=2&value=K.GGSGSGPTIEEVD.-	HSPA1B
6727	2	2.777	0.33	16/22	/core/www/modules//sdig/index.php?run_id=46971&search_id=48489&scans_id=46971&peptide_id=13796&scanf=6727&charge=2&value=16/22	sp|Q9H040|SPRTN_HUMAN	/core/www/modules//consensus/?run_id=46971&search_id=48489&scans_id=46971&peptide_id=13796&scanf=6727&charge=2&value=sp|Q9H040|SPRTN_HUMAN	2	/core/www/modules/match_peptides/blast_html4.php?run_id=46971&search_id=48489&scans_id=46971&peptide_id=13796&scanf=6727&charge=2&value=2	K.LGKEPVLAAENK.D	/core/www/modules/show_out/show_out_wrapper.php?run_id=46971&search_id=48489&scans_id=46971&peptide_id=13796&scanf=6727&charge=2&value=K.LGKEPVLAAENK.D	SPRTN
6730	2	2.346	0.228	2020-12-16	/core/www/modules//sdig/index.php?run_id=46971&search_id=48489&scans_id=46971&peptide_id=13799&scanf=6730&charge=2&value=12/16	sp|Q9H040|SPRTN_HUMAN	/core/www/modules//consensus/?run_id=46971&search_id=48489&scans_id=46971&peptide_id=13799&scanf=6730&charge=2&value=sp|Q9H040|SPRTN_HUMAN	2	/core/www/modules/match_peptides/blast_html4.php?run_id=46971&search_id=48489&scans_id=46971&peptide_id=13799&scanf=6730&charge=2&value=2	K.LITSHAINK.T	/core/www/modules/show_out/show_out_wrapper.php?run_id=46971&search_id=48489&scans_id=46971&peptide_id=13799&scanf=6730&charge=2&value=K.LITSHAINK.T	SPRTN
[truncated: 1,950 more rows]
