# Supplementary material for: USP11 mediates repair of DNA–protein cross-links by deubiquitinating SPRTN metalloprotease
Source: J Biol Chem. 2021 Feb 7;296:100396. doi: 10.1016/j.jbc.2021.100396 (PMC7960550; doi:10.1016/j.jbc.2021.100396)
Supplement: Supplemental Data 3 [file mmc4.xlsx]

## Sheet: USP11 Protein List
Distinct Peptide Number	Total Peptide Number	reference	Gene Symbol	MWT(kDa)	AVG	Coverage %
98	1709	sp|P51784|UBP11_HUMAN	USP11	109.75	2.7435	0.694
59	62	sp|P35579|MYH9_HUMAN	MYH9	226.39	3.4587	0.35
55	106	sp|Q93009|UBP7_HUMAN	USP7	128.22	2.9031	0.453
35	104	sp|P11142|HSP7C_HUMAN	HSPA8	70.85	3.1037	0.447
31	34	sp|P35580|MYH10_HUMAN	MYH10	228.86	3.5044	0.223
23	89	sp|P0DMV9|HS71B_HUMAN	HSPA1B	70.01	2.689	0.331
22	29	sp|P68371|TBB4B_HUMAN	TUBB4B	49.8	3.8313	0.526
19	24	sp|O14654|IRS4_HUMAN	IRS4	133.68	2.8757	0.213
16	16	sp|P25705|ATPA_HUMAN	ATP5A1	59.71	3.4246	0.371
15	55	sp|P34931|HS71L_HUMAN	HSPA1L	70.33	2.6812	0.236
14	14	sp|P33993|MCM7_HUMAN	MCM7	81.26	3.3855	0.271
13	13	sp|Q9BQE3|TBA1C_HUMAN	TUBA1C	49.86	3.233	0.39
13	13	sp|P09874|PARP1_HUMAN	PARP1	113.01	2.9077	0.175
12	12	sp|P34932|HSP74_HUMAN	HSPA4	94.27	3.8118	0.22
12	12	sp|P04843|RPN1_HUMAN	RPN1	68.53	3.0598	0.267
11	31	sp|P11021|GRP78_HUMAN	HSPA5	72.29	2.7324	0.196
11	11	sp|Q16513|PKN2_HUMAN	PKN2	111.96	3.0698	0.169
10	38	sp|P54652|HSP72_HUMAN	HSPA2	69.98	2.327	0.139
10	10	sp|Q92598|HS105_HUMAN	HSPH1	96.8	3.3991	0.162
9	19	sp|Q9Y285|SYFA_HUMAN	FARSA	57.53	2.8047	0.215
9	10	sp|Q6ICG6|K0930_HUMAN	KIAA0930	45.76	2.7335	0.245
9	9	sp|P14618|KPYM_HUMAN	PKM	57.9	3.1444	0.247
8	8	sp|Q00839|HNRPU_HUMAN	HNRNPU	90.53	3.4597	0.118
8	8	sp|P55786|PSA_HUMAN	NPEPPS	103.21	3.1527	0.102
8	8	sp|P68104|EF1A1_HUMAN	EEF1A1	50.11	3.0444	0.186
8	8	sp|P12956|XRCC6_HUMAN	XRCC6	69.8	2.8757	0.186
8	8	sp|Q06787|FMR1_HUMAN	FMR1	71.13	2.7193	0.157
7	9	sp|P38646|GRP75_HUMAN	HSPA9	73.63	2.382	0.128
7	7	sp|O95757|HS74L_HUMAN	HSPA4L	94.45	3.7043	0.122
7	7	sp|P06733|ENOA_HUMAN	ENO1	47.14	3.5697	0.26
7	7	sp|Q9UJS0|CMC2_HUMAN	SLC25A13	74.13	3.2923	0.154
7	7	sp|P08670|VIME_HUMAN	VIM	53.62	3.1469	0.197
7	7	sp|Q9H040|SPRTN_HUMAN	SPRTN	55.1	3.0351	0.211
7	7	sp|P52272|HNRPM_HUMAN	HNRNPM	77.46	2.8483	0.14
6	6	sp|P61221|ABCE1_HUMAN	ABCE1	67.27	3.6558	0.13
6	6	sp|P10809|CH60_HUMAN	HSPD1	61.02	3.3431	0.161
6	6	sp|P17987|TCPA_HUMAN	TCP1	60.31	3.2693	0.144
6	6	sp|Q9Y3Z3|SAMH1_HUMAN	SAMHD1	72.15	2.3989	0.112
6	6	sp|P13639|EF2_HUMAN	EEF2	95.28	2.347	0.092
5	9	sp|P62987|RL40_HUMAN	UBA52	14.72	2.4049	0.367
5	5	sp|P17812|PYRG1_HUMAN	CTPS1	66.65	3.5837	0.112
5	5	sp|P55072|TERA_HUMAN	VCP	89.27	3.5166	0.089
5	5	sp|Q01813|PFKAP_HUMAN	PFKP	85.54	3.2743	0.089
5	5	sp|Q08211|DHX9_HUMAN	DHX9	140.87	3.1407	0.05
5	5	sp|P25205|MCM3_HUMAN	MCM3	90.92	2.6986	0.08
5	5	sp|P29401|TKT_HUMAN	TKT	67.83	2.6748	0.111
5	5	sp|P11586|C1TC_HUMAN	MTHFD1	101.5	2.3904	0.07
4	4	sp|P07437|TBB5_HUMAN	TUBB	49.64	4.2908	0.099
4	4	sp|Q16531|DDB1_HUMAN	DDB1	126.89	3.5515	0.074
4	4	sp|P04350|TBB4A_HUMAN	TUBB4A	49.55	3.4387	0.142
4	4	sp|P07900|HS90A_HUMAN	HSP90AA1	84.61	3.3966	0.07
4	4	sp|Q9BVA1|TBB2B_HUMAN	TUBB2B	49.92	3.3833	0.081
4	4	sp|O00159|MYO1C_HUMAN	MYO1C	121.61	3.1932	0.053
4	4	sp|Q08J23|NSUN2_HUMAN	NSUN2	86.42	2.9952	0.073
4	4	sp|Q13263|TIF1B_HUMAN	TRIM28	88.49	2.9122	0.071
4	4	sp|P62736|ACTA_HUMAN	ACTA2	41.98	2.7665	0.135
3	3	sp|P52292|IMA1_HUMAN	KPNA2	57.83	4.3378	0.072
3	3	sp|P04637|P53_HUMAN	TP53	43.63	3.9723	0.15
3	3	sp|P08238|HS90B_HUMAN	HSP90AB1	83.21	3.5473	0.068
3	3	sp|Q9UM54|MYO6_HUMAN	MYO6	149.6	3.5209	0.033
3	3	sp|P55795|HNRH2_HUMAN	HNRNPH2	49.23	3.4526	0.098
3	3	sp|P22314|UBA1_HUMAN	UBA1	117.77	3.3413	0.043
3	3	sp|Q9Y2W1|TR150_HUMAN	THRAP3	108.6	2.9344	0.051
3	3	sp|O43795|MYO1B_HUMAN	MYO1B	131.9	2.8501	0.036
3	3	sp|P63151|2ABA_HUMAN	PPP2R2A	51.66	2.8224	0.101
3	3	sp|Q7Z406|MYH14_HUMAN	MYH14	227.73	2.7475	0.02
3	3	sp|P50990|TCPQ_HUMAN	CCT8	59.58	2.709	0.064
3	3	sp|P13010|XRCC5_HUMAN	XRCC5	82.65	2.6008	0.049
3	3	sp|P06576|ATPB_HUMAN	ATP5B	56.52	2.5617	0.076
2	102	sp|Q13107|UBP4_HUMAN	USP4	108.5	2.6689	0.024
2	2	tr|G5E9A6|G5E9A6_HUMAN	USP11	104.96	4.5918	0.043
2	2	sp|Q9UNN5|FAF1_HUMAN	FAF1	73.91	3.7757	0.052
2	2	sp|O00571|DDX3X_HUMAN	DDX3X	73.2	3.6902	0.051
2	2	sp|P26599|PTBP1_HUMAN	PTBP1	57.19	3.6704	0.081
2	2	sp|Q58FF6|H90B4_HUMAN	HSP90AB4P	58.23	3.6433	0.032
2	2	sp|P51114|FXR1_HUMAN	FXR1	69.68	3.4691	0.061
2	2	sp|P49959|MRE11_HUMAN	MRE11	80.54	3.2643	0.032
2	2	sp|Q9UL15|BAG5_HUMAN	BAG5	51.17	3.1835	0.06
2	2	sp|P05023|AT1A1_HUMAN	ATP1A1	112.82	3.1345	0.031
2	2	sp|P08243|ASNS_HUMAN	ASNS	64.33	3.1096	0.041
2	2	sp|Q92499|DDX1_HUMAN	DDX1	82.38	3.0972	0.058
2	2	sp|P49368|TCPG_HUMAN	CCT3	60.5	3.0659	0.04
2	2	sp|P15880|RS2_HUMAN	RPS2	31.3	3.029	0.085
2	2	sp|Q9H3H9|TCAL2_HUMAN	TCEAL2	25.83	3.0133	0.079
2	2	sp|P30837|AL1B1_HUMAN	ALDH1B1	57.17	2.911	0.052
2	2	sp|Q92841|DDX17_HUMAN	DDX17	80.22	2.744	0.032
2	2	sp|P27708|PYR1_HUMAN	CAD	242.83	2.7163	0.012
2	2	sp|O43390|HNRPR_HUMAN	HNRNPR	70.9	2.6082	0.039
2	2	sp|P31689|DNJA1_HUMAN	DNAJA1	44.84	2.5339	0.096
2	2	sp|O95602|RPA1_HUMAN	POLR1A	194.69	2.5032	0.024
2	2	sp|Q9NVH0|EXD2_HUMAN	EXD2	70.31	2.4184	0.042
2	2	IGH1M_MOUSE	Ighg1	43.36	2.3865	0.056
2	2	sp|Q58FF7|H90B3_HUMAN	HSP90AB3P	68.28	2.137	0.035
2	2	sp|O15523|DDX3Y_HUMAN	DDX3Y	73.11	2.0816	0.033
2	2	sp|Q8IXB1|DJC10_HUMAN	DNAJC10	91.02	2.0482	0.03
1	2	sp|P49761|CLK3_HUMAN	CLK3	73.47	3.2189	0.031
1	1	sp|P07478|TRY2_HUMAN	PRSS2	26.47	5.3821	0.081
1	1	tr|A0A0A0MRM8|A0A0A0MRM8_HUMAN	MYO6	144.92	4.7049	0.014
1	1	tr|Q2XSC7|Q2XSC7_HUMAN	TP53	43.59	4.6144	0.074
1	1	sp|P13929|ENOB_HUMAN	ENO3	46.96	4.4975	0.041
1	1	sp|P61978|HNRPK_HUMAN	HNRNPK	50.94	4.1591	0.05
1	1	sp|P52597|HNRPF_HUMAN	HNRNPF	45.64	4.0108	0.041
1	1	sp|O14983|AT2A1_HUMAN	ATP2A1	110.18	3.9024	0.015
1	1	tr|P78328|P78328_HUMAN		8.69	3.861	0.179
1	1	sp|P17661|DESM_HUMAN	DES	53.5	3.7754	0.028
1	1	sp|P35030|TRY3_HUMAN	PRSS3	32.51	3.744	0.043
1	1	sp|P31943|HNRH1_HUMAN	HNRNPH1	49.2	3.7439	0.042
1	1	sp|P32119|PRDX2_HUMAN	PRDX2	21.88	3.7239	0.091
1	1	sp|Q9HBE1|PATZ1_HUMAN	PATZ1	74.01	3.7106	0.019
1	1	sp|Q8IX18|DHX40_HUMAN	DHX40	88.5	3.6929	0.017
1	1	sp|Q9NNW5|WDR6_HUMAN	WDR6	121.65	3.6349	0.03
1	1	sp|O14980|XPO1_HUMAN	XPO1	123.31	3.5842	0.018
1	1	sp|Q969X6|UTP4_HUMAN	UTP4	76.84	3.5783	0.019
1	1	sp|O15270|SPTC2_HUMAN	SPTLC2	62.88	3.5691	0.034
1	1	sp|Q15517|CDSN_HUMAN	CDSN	51.49	3.5011	0.034
1	1	sp|P30154|2AAB_HUMAN	PPP2R1B	66.17	3.4053	0.03
1	1	sp|Q9H9Y6|RPA2_HUMAN	POLR1B	128.15	3.3362	0.011
1	1	sp|A6NHL2|TBAL3_HUMAN	TUBAL3	49.88	3.262	0.038
1	1	sp|P10599|THIO_HUMAN	TXN	11.73	3.175	0.124
1	1	sp|P48643|TCPE_HUMAN	CCT5	59.63	3.1502	0.03
1	1	sp|Q9P2J5|SYLC_HUMAN	LARS	134.38	3.1332	0.01
1	1	tr|E9PK54|E9PK54_HUMAN	HSPA8	19.94	3.0979	0.066
1	1	sp|P61626|LYSC_HUMAN	LYZ	16.53	3.0863	0.081
1	1	sp|P26641|EF1G_HUMAN	EEF1G	50.09	3.0753	0.023
1	1	tr|H0YI54|H0YI54_HUMAN	KRT78	5.05	3.0739	0.22
1	1	sp|Q9BQ67|GRWD1_HUMAN	GRWD1	49.39	3.0456	0.036
1	1	sp|P0C7H9|U17L7_HUMAN	USP17L7	59.71	3.0155	0.028
1	1	KAC4_RABIT		11.04	3.0108	0.136
1	1	tr|G3V0J0|G3V0J0_HUMAN	FMR1	66.74	3.0011	0.019
1	1	sp|Q14568|HS902_HUMAN	HSP90AA2P	39.34	2.9863	0.035
1	1	sp|O00459|P85B_HUMAN	PIK3R2	81.49	2.953	0.027
1	1	sp|P12273|PIP_HUMAN	PIP	16.56	2.9504	0.068
1	1	sp|Q02539|H11_HUMAN	HIST1H1A	21.83	2.9436	0.051
1	1	sp|P53621|COPA_HUMAN	COPA	138.26	2.8744	0.013
1	1	sp|P78371|TCPB_HUMAN	CCT2	57.45	2.8711	0.028
1	1	IgG1b_bovine		35.88	2.8633	0.058
1	1	sp|P41219|PERI_HUMAN	PRPH	53.62	2.8553	0.021
1	1	sp|O00148|DX39A_HUMAN	DDX39A	49.1	2.7531	0.023
1	1	sp|P43243|MATR3_HUMAN	MATR3	94.56	2.7403	0.017
1	1	sp|P04406|G3P_HUMAN	GAPDH	36.03	2.6673	0.045
1	1	sp|Q58FF8|H90B2_HUMAN	HSP90AB2P	44.32	2.6442	0.024
1	1	sp|Q16822|PCKGM_HUMAN	PCK2	70.68	2.6242	0.025
1	1	sp|O43143|DHX15_HUMAN	DHX15	90.88	2.5734	0.015
1	1	sp|P28288|ABCD3_HUMAN	ABCD3	75.43	2.5638	0.018
1	1	sp|P33992|MCM5_HUMAN	MCM5	82.23	2.4657	0.018
1	1	sp|Q16650|TBR1_HUMAN	TBR1	74.01	2.4599	0.018
1	1	sp|Q13509|TBB3_HUMAN	TUBB3	50.4	2.4493	0.02
1	1	sp|Q13867|BLMH_HUMAN	BLMH	52.53	2.4239	0.024
1	1	sp|Q99460|PSMD1_HUMAN	PSMD1	105.77	2.3586	0.013
1	1	sp|P43686|PRS6B_HUMAN	PSMC4	47.34	2.3485	0.043
1	1	sp|O95825|QORL1_HUMAN	CRYZL1	38.67	2.2957	0.034
1	1	sp|O94832|MYO1D_HUMAN	MYO1D	116.13	2.2494	0.012
1	1	sp|Q9NRG9|AAAS_HUMAN	AAAS	59.54	2.1612	0.024
1	1	sp|Q9BUF5|TBB6_HUMAN	TUBB6	49.82	2.1401	0.034
1	1	sp|P30566|PUR8_HUMAN	ADSL	54.85	2.1329	0.019

## Sheet: USP11 Peptide List
ScanF	z	XCorr	&#916;Corr	# Ions	# Ions Link	Reference	Reference Link	Redun	Redun Link	Peptide	Peptide Link	Gene Symbol
712	2	1.608	0.056	2020-10-14	/core/www/modules//sdig/index.php?run_id=52598&search_id=54116&scans_id=52598&peptide_id=461&scanf=712&charge=2&value=10/14	sp|P51784|UBP11_HUMAN	/core/www/modules//consensus/?run_id=52598&search_id=54116&scans_id=52598&peptide_id=461&scanf=712&charge=2&value=sp|P51784|UBP11_HUMAN	2	/core/www/modules/match_peptides/blast_html4.php?run_id=52598&search_id=54116&scans_id=52598&peptide_id=461&scanf=712&charge=2&value=2	K.NSEGSLDR.L	/core/www/modules/show_out/show_out_wrapper.php?run_id=52598&search_id=54116&scans_id=52598&peptide_id=461&scanf=712&charge=2&value=K.NSEGSLDR.L	USP11
771	2	1.663	0.117	2020-10-14	/core/www/modules//sdig/index.php?run_id=52598&search_id=54116&scans_id=52598&peptide_id=510&scanf=771&charge=2&value=10/14	sp|P51784|UBP11_HUMAN	/core/www/modules//consensus/?run_id=52598&search_id=54116&scans_id=52598&peptide_id=510&scanf=771&charge=2&value=sp|P51784|UBP11_HUMAN	2	/core/www/modules/match_peptides/blast_html4.php?run_id=52598&search_id=54116&scans_id=52598&peptide_id=510&scanf=771&charge=2&value=2	K.NSEGSLDR.L	/core/www/modules/show_out/show_out_wrapper.php?run_id=52598&search_id=54116&scans_id=52598&peptide_id=510&scanf=771&charge=2&value=K.NSEGSLDR.L	USP11
774	2	2.209	0.301	2020-09-10	/core/www/modules//sdig/index.php?run_id=52598&search_id=54116&scans_id=52598&peptide_id=512&scanf=774&charge=2&value=9/10	sp|P51784|UBP11_HUMAN	/core/www/modules//consensus/?run_id=52598&search_id=54116&scans_id=52598&peptide_id=512&scanf=774&charge=2&value=sp|P51784|UBP11_HUMAN	2	/core/www/modules/match_peptides/blast_html4.php?run_id=52598&search_id=54116&scans_id=52598&peptide_id=512&scanf=774&charge=2&value=2	R.HNDLGK.S	/core/www/modules/show_out/show_out_wrapper.php?run_id=52598&search_id=54116&scans_id=52598&peptide_id=512&scanf=774&charge=2&value=R.HNDLGK.S	USP11
836	2	1.625	0.121	2020-08-14	/core/www/modules//sdig/index.php?run_id=52598&search_id=54116&scans_id=52598&peptide_id=565&scanf=836&charge=2&value=8/14	sp|P51784|UBP11_HUMAN	/core/www/modules//consensus/?run_id=52598&search_id=54116&scans_id=52598&peptide_id=565&scanf=836&charge=2&value=sp|P51784|UBP11_HUMAN	2	/core/www/modules/match_peptides/blast_html4.php?run_id=52598&search_id=54116&scans_id=52598&peptide_id=565&scanf=836&charge=2&value=2	K.NSEGSLDR.L	/core/www/modules/show_out/show_out_wrapper.php?run_id=52598&search_id=54116&scans_id=52598&peptide_id=565&scanf=836&charge=2&value=K.NSEGSLDR.L	USP11
846	2	2.384	0.296	2020-10-10	/core/www/modules//sdig/index.php?run_id=52598&search_id=54116&scans_id=52598&peptide_id=574&scanf=846&charge=2&value=10/10	sp|P51784|UBP11_HUMAN	/core/www/modules//consensus/?run_id=52598&search_id=54116&scans_id=52598&peptide_id=574&scanf=846&charge=2&value=sp|P51784|UBP11_HUMAN	2	/core/www/modules/match_peptides/blast_html4.php?run_id=52598&search_id=54116&scans_id=52598&peptide_id=574&scanf=846&charge=2&value=2	R.HNDLGK.S	/core/www/modules/show_out/show_out_wrapper.php?run_id=52598&search_id=54116&scans_id=52598&peptide_id=574&scanf=846&charge=2&value=R.HNDLGK.S	USP11
903	2	2.157	0.286	2020-11-14	/core/www/modules//sdig/index.php?run_id=52598&search_id=54116&scans_id=52598&peptide_id=624&scanf=903&charge=2&value=11/14	sp|P51784|UBP11_HUMAN	/core/www/modules//consensus/?run_id=52598&search_id=54116&scans_id=52598&peptide_id=624&scanf=903&charge=2&value=sp|P51784|UBP11_HUMAN	2	/core/www/modules/match_peptides/blast_html4.php?run_id=52598&search_id=54116&scans_id=52598&peptide_id=624&scanf=903&charge=2&value=2	K.NSEGSLDR.L	/core/www/modules/show_out/show_out_wrapper.php?run_id=52598&search_id=54116&scans_id=52598&peptide_id=624&scanf=903&charge=2&value=K.NSEGSLDR.L	USP11
904	2	1.312	0.177	2020-08-14	/core/www/modules//sdig/index.php?run_id=52598&search_id=54116&scans_id=52598&peptide_id=625&scanf=904&charge=2&value=8/14	sp|P51784|UBP11_HUMAN	/core/www/modules//consensus/?run_id=52598&search_id=54116&scans_id=52598&peptide_id=625&scanf=904&charge=2&value=sp|P51784|UBP11_HUMAN	4	/core/www/modules/match_peptides/blast_html4.php?run_id=52598&search_id=54116&scans_id=52598&peptide_id=625&scanf=904&charge=2&value=4	K.HTGISPER.M	/core/www/modules/show_out/show_out_wrapper.php?run_id=52598&search_id=54116&scans_id=52598&peptide_id=625&scanf=904&charge=2&value=K.HTGISPER.M	USP11
912	2	2.647	0.301	2020-10-10	/core/www/modules//sdig/index.php?run_id=52598&search_id=54116&scans_id=52598&peptide_id=632&scanf=912&charge=2&value=10/10	sp|P51784|UBP11_HUMAN	/core/www/modules//consensus/?run_id=52598&search_id=54116&scans_id=52598&peptide_id=632&scanf=912&charge=2&value=sp|P51784|UBP11_HUMAN	2	/core/www/modules/match_peptides/blast_html4.php?run_id=52598&search_id=54116&scans_id=52598&peptide_id=632&scanf=912&charge=2&value=2	R.HNDLGK.S	/core/www/modules/show_out/show_out_wrapper.php?run_id=52598&search_id=54116&scans_id=52598&peptide_id=632&scanf=912&charge=2&value=R.HNDLGK.S	USP11
974	2	1.861	0.124	2020-10-14	/core/www/modules//sdig/index.php?run_id=52598&search_id=54116&scans_id=52598&peptide_id=685&scanf=974&charge=2&value=10/14	sp|P51784|UBP11_HUMAN	/core/www/modules//consensus/?run_id=52598&search_id=54116&scans_id=52598&peptide_id=685&scanf=974&charge=2&value=sp|P51784|UBP11_HUMAN	2	/core/www/modules/match_peptides/blast_html4.php?run_id=52598&search_id=54116&scans_id=52598&peptide_id=685&scanf=974&charge=2&value=2	K.NSEGSLDR.L	/core/www/modules/show_out/show_out_wrapper.php?run_id=52598&search_id=54116&scans_id=52598&peptide_id=685&scanf=974&charge=2&value=K.NSEGSLDR.L	USP11
976	2	2	0.043	2020-08-10	/core/www/modules//sdig/index.php?run_id=52598&search_id=54116&scans_id=52598&peptide_id=687&scanf=976&charge=2&value=8/10	sp|P51784|UBP11_HUMAN	/core/www/modules//consensus/?run_id=52598&search_id=54116&scans_id=52598&peptide_id=687&scanf=976&charge=2&value=sp|P51784|UBP11_HUMAN	4	/core/www/modules/match_peptides/blast_html4.php?run_id=52598&search_id=54116&scans_id=52598&peptide_id=687&scanf=976&charge=2&value=4	R.KPEQHR.L	/core/www/modules/show_out/show_out_wrapper.php?run_id=52598&search_id=54116&scans_id=52598&peptide_id=687&scanf=976&charge=2&value=R.KPEQHR.L	USP11
979	2	2.603	0.279	2020-10-10	/core/www/modules//sdig/index.php?run_id=52598&search_id=54116&scans_id=52598&peptide_id=689&scanf=979&charge=2&value=10/10	sp|P51784|UBP11_HUMAN	/core/www/modules//consensus/?run_id=52598&search_id=54116&scans_id=52598&peptide_id=689&scanf=979&charge=2&value=sp|P51784|UBP11_HUMAN	2	/core/www/modules/match_peptides/blast_html4.php?run_id=52598&search_id=54116&scans_id=52598&peptide_id=689&scanf=979&charge=2&value=2	R.HNDLGK.S	/core/www/modules/show_out/show_out_wrapper.php?run_id=52598&search_id=54116&scans_id=52598&peptide_id=689&scanf=979&charge=2&value=R.HNDLGK.S	USP11
10007	2	2.453	0.223	2020-10-10	/core/www/modules//sdig/index.php?run_id=52598&search_id=54116&scans_id=52598&peptide_id=715&scanf=10007&charge=2&value=10/10	sp|P51784|UBP11_HUMAN	/core/www/modules//consensus/?run_id=52598&search_id=54116&scans_id=52598&peptide_id=715&scanf=10007&charge=2&value=sp|P51784|UBP11_HUMAN	2	/core/www/modules/match_peptides/blast_html4.php?run_id=52598&search_id=54116&scans_id=52598&peptide_id=715&scanf=10007&charge=2&value=2	R.HNDLGK.S	/core/www/modules/show_out/show_out_wrapper.php?run_id=52598&search_id=54116&scans_id=52598&peptide_id=715&scanf=10007&charge=2&value=R.HNDLGK.S	USP11
10024	2	3.713	0.552	18/20	/core/www/modules//sdig/index.php?run_id=52598&search_id=54116&scans_id=52598&peptide_id=733&scanf=10024&charge=2&value=18/20	sp|P11142|HSP7C_HUMAN	/core/www/modules//consensus/?run_id=52598&search_id=54116&scans_id=52598&peptide_id=733&scanf=10024&charge=2&value=sp|P11142|HSP7C_HUMAN	15	/core/www/modules/match_peptides/blast_html4.php?run_id=52598&search_id=54116&scans_id=52598&peptide_id=733&scanf=10024&charge=2&value=15	R.FDDAVVQSDM*K.H	/core/www/modules/show_out/show_out_wrapper.php?run_id=52598&search_id=54116&scans_id=52598&peptide_id=733&scanf=10024&charge=2&value=R.FDDAVVQSDM*K.H	HSPA8
10027	3	2.226	0.233	24/60	/core/www/modules//sdig/index.php?run_id=52598&search_id=54116&scans_id=52598&peptide_id=736&scanf=10027&charge=3&value=24/60	sp|P34931|HS71L_HUMAN	/core/www/modules//consensus/?run_id=52598&search_id=54116&scans_id=52598&peptide_id=736&scanf=10027&charge=3&value=sp|P34931|HS71L_HUMAN	30	/core/www/modules/match_peptides/blast_html4.php?run_id=52598&search_id=54116&scans_id=52598&peptide_id=736&scanf=10027&charge=3&value=30	K.ATAGDTHLGGEDFDNR.L	/core/www/modules/show_out/show_out_wrapper.php?run_id=52598&search_id=54116&scans_id=52598&peptide_id=736&scanf=10027&charge=3&value=K.ATAGDTHLGGEDFDNR.L	HSPA1L
10030	3	2.483	0.089	17/44	/core/www/modules//sdig/index.php?run_id=52598&search_id=54116&scans_id=52598&peptide_id=740&scanf=10030&charge=3&value=17/44	sp|Q9H040|SPRTN_HUMAN	/core/www/modules//consensus/?run_id=52598&search_id=54116&scans_id=52598&peptide_id=740&scanf=10030&charge=3&value=sp|Q9H040|SPRTN_HUMAN	2	/core/www/modules/match_peptides/blast_html4.php?run_id=52598&search_id=54116&scans_id=52598&peptide_id=740&scanf=10030&charge=3&value=2	K.LGKEPVLAAENK.D	/core/www/modules/show_out/show_out_wrapper.php?run_id=52598&search_id=54116&scans_id=52598&peptide_id=740&scanf=10030&charge=3&value=K.LGKEPVLAAENK.D	SPRTN
10046	3	3.656	0.27	27/48	/core/www/modules//sdig/index.php?run_id=52598&search_id=54116&scans_id=52598&peptide_id=755&scanf=10046&charge=3&value=27/48	sp|P51784|UBP11_HUMAN	/core/www/modules//consensus/?run_id=52598&search_id=54116&scans_id=52598&peptide_id=755&scanf=10046&charge=3&value=sp|P51784|UBP11_HUMAN	0	/core/www/modules/match_peptides/blast_html4.php?run_id=52598&search_id=54116&scans_id=52598&peptide_id=755&scanf=10046&charge=3&value=0	R.FRDQNPEVAVEGR.L	/core/www/modules/show_out/show_out_wrapper.php?run_id=52598&search_id=54116&scans_id=52598&peptide_id=755&scanf=10046&charge=3&value=R.FRDQNPEVAVEGR.L	USP11
10071	2	3.211	0.331	17/20	/core/www/modules//sdig/index.php?run_id=52598&search_id=54116&scans_id=52598&peptide_id=782&scanf=10071&charge=2&value=17/20	sp|P51784|UBP11_HUMAN	/core/www/modules//consensus/?run_id=52598&search_id=54116&scans_id=52598&peptide_id=782&scanf=10071&charge=2&value=sp|P51784|UBP11_HUMAN	0	/core/www/modules/match_peptides/blast_html4.php?run_id=52598&search_id=54116&scans_id=52598&peptide_id=782&scanf=10071&charge=2&value=0	R.DQNPEVAVEGR.L	/core/www/modules/show_out/show_out_wrapper.php?run_id=52598&search_id=54116&scans_id=52598&peptide_id=782&scanf=10071&charge=2&value=R.DQNPEVAVEGR.L	USP11
10072	3	2.147	0.346	21/60	/core/www/modules//sdig/index.php?run_id=52598&search_id=54116&scans_id=52598&peptide_id=783&scanf=10072&charge=3&value=21/60	sp|P54652|HSP72_HUMAN	/core/www/modules//consensus/?run_id=52598&search_id=54116&scans_id=52598&peptide_id=783&scanf=10072&charge=3&value=sp|P54652|HSP72_HUMAN	9	/core/www/modules/match_peptides/blast_html4.php?run_id=52598&search_id=54116&scans_id=52598&peptide_id=783&scanf=10072&charge=3&value=9	K.STAGDTHLGGEDFDNR.M	/core/www/modules/show_out/show_out_wrapper.php?run_id=52598&search_id=54116&scans_id=52598&peptide_id=783&scanf=10072&charge=3&value=K.STAGDTHLGGEDFDNR.M	HSPA2
10092	2	3.487	0	18/20	/core/www/modules//sdig/index.php?run_id=52598&search_id=54116&scans_id=52598&peptide_id=804&scanf=10092&charge=2&value=18/20	sp|P11021|GRP78_HUMAN	/core/www/modules//consensus/?run_id=52598&search_id=54116&scans_id=52598&peptide_id=804&scanf=10092&charge=2&value=sp|P11021|GRP78_HUMAN	4	/core/www/modules/match_peptides/blast_html4.php?run_id=52598&search_id=54116&scans_id=52598&peptide_id=804&scanf=10092&charge=2&value=4	R.VEIIANDQGNR.I	/core/www/modules/show_out/show_out_wrapper.php?run_id=52598&search_id=54116&scans_id=52598&peptide_id=804&scanf=10092&charge=2&value=R.VEIIANDQGNR.I	HSPA5
10096	2	1.928	0.25	2020-09-14	/core/www/modules//sdig/index.php?run_id=52598&search_id=54116&scans_id=52598&peptide_id=808&scanf=10096&charge=2&value=9/14	sp|P51784|UBP11_HUMAN	/core/www/modules//consensus/?run_id=52598&search_id=54116&scans_id=52598&peptide_id=808&scanf=10096&charge=2&value=sp|P51784|UBP11_HUMAN	4	/core/www/modules/match_peptides/blast_html4.php?run_id=52598&search_id=54116&scans_id=52598&peptide_id=808&scanf=10096&charge=2&value=4	R.IEAIEGSR.E	/core/www/modules/show_out/show_out_wrapper.php?run_id=52598&search_id=54116&scans_id=52598&peptide_id=808&scanf=10096&charge=2&value=R.IEAIEGSR.E	USP11
10115	2	2.101	0.219	2020-10-10	/core/www/modules//sdig/index.php?run_id=52598&search_id=54116&scans_id=52598&peptide_id=827&scanf=10115&charge=2&value=10/10	sp|P51784|UBP11_HUMAN	/core/www/modules//consensus/?run_id=52598&search_id=54116&scans_id=52598&peptide_id=827&scanf=10115&charge=2&value=sp|P51784|UBP11_HUMAN	2	/core/www/modules/match_peptides/blast_html4.php?run_id=52598&search_id=54116&scans_id=52598&peptide_id=827&scanf=10115&charge=2&value=2	R.HNDLGK.S	/core/www/modules/show_out/show_out_wrapper.php?run_id=52598&search_id=54116&scans_id=52598&peptide_id=827&scanf=10115&charge=2&value=R.HNDLGK.S	USP11
10118	2	2.169	0.239	2020-11-16	/core/www/modules//sdig/index.php?run_id=52598&search_id=54116&scans_id=52598&peptide_id=830&scanf=10118&charge=2&value=11/16	sp|P62987|RL40_HUMAN	/core/www/modules//consensus/?run_id=52598&search_id=54116&scans_id=52598&peptide_id=830&scanf=10118&charge=2&value=sp|P62987|RL40_HUMAN	38	/core/www/modules/match_peptides/blast_html4.php?run_id=52598&search_id=54116&scans_id=52598&peptide_id=830&scanf=10118&charge=2&value=38	R.TLSDYNIQK.E	/core/www/modules/show_out/show_out_wrapper.php?run_id=52598&search_id=54116&scans_id=52598&peptide_id=830&scanf=10118&charge=2&value=R.TLSDYNIQK.E	UBA52
10122	2	1.224	0.087	2020-06-08	/core/www/modules//sdig/index.php?run_id=52598&search_id=54116&scans_id=52598&peptide_id=835&scanf=10122&charge=2&value=6/8	sp|Q93009|UBP7_HUMAN	/core/www/modules//consensus/?run_id=52598&search_id=54116&scans_id=52598&peptide_id=835&scanf=10122&charge=2&value=sp|Q93009|UBP7_HUMAN	5	/core/www/modules/match_peptides/blast_html4.php?run_id=52598&search_id=54116&scans_id=52598&peptide_id=835&scanf=10122&charge=2&value=5	K.YTVFK.V	/core/www/modules/show_out/show_out_wrapper.php?run_id=52598&search_id=54116&scans_id=52598&peptide_id=835&scanf=10122&charge=2&value=K.YTVFK.V	USP7
10136	3	3.077	0.379	25/60	/core/www/modules//sdig/index.php?run_id=52598&search_id=54116&scans_id=52598&peptide_id=849&scanf=10136&charge=3&value=25/60	sp|P34931|HS71L_HUMAN	/core/www/modules//consensus/?run_id=52598&search_id=54116&scans_id=52598&peptide_id=849&scanf=10136&charge=3&value=sp|P34931|HS71L_HUMAN	30	/core/www/modules/match_peptides/blast_html4.php?run_id=52598&search_id=54116&scans_id=52598&peptide_id=849&scanf=10136&charge=3&value=30	K.ATAGDTHLGGEDFDNR.L	/core/www/modules/show_out/show_out_wrapper.php?run_id=52598&search_id=54116&scans_id=52598&peptide_id=849&scanf=10136&charge=3&value=K.ATAGDTHLGGEDFDNR.L	HSPA1L
10157	3	4.06	0.365	29/48	/core/www/modules//sdig/index.php?run_id=52598&search_id=54116&scans_id=52598&peptide_id=871&scanf=10157&charge=3&value=29/48	sp|P51784|UBP11_HUMAN	/core/www/modules//consensus/?run_id=52598&search_id=54116&scans_id=52598&peptide_id=871&scanf=10157&charge=3&value=sp|P51784|UBP11_HUMAN	0	/core/www/modules/match_peptides/blast_html4.php?run_id=52598&search_id=54116&scans_id=52598&peptide_id=871&scanf=10157&charge=3&value=0	R.FRDQNPEVAVEGR.L	/core/www/modules/show_out/show_out_wrapper.php?run_id=52598&search_id=54116&scans_id=52598&peptide_id=871&scanf=10157&charge=3&value=R.FRDQNPEVAVEGR.L	USP11
10179	2	3.087	0.36	15/20	/core/www/modules//sdig/index.php?run_id=52598&search_id=54116&scans_id=52598&peptide_id=894&scanf=10179&charge=2&value=15/20	sp|P51784|UBP11_HUMAN	/core/www/modules//consensus/?run_id=52598&search_id=54116&scans_id=52598&peptide_id=894&scanf=10179&charge=2&value=sp|P51784|UBP11_HUMAN	0	/core/www/modules/match_peptides/blast_html4.php?run_id=52598&search_id=54116&scans_id=52598&peptide_id=894&scanf=10179&charge=2&value=0	R.DQNPEVAVEGR.L	/core/www/modules/show_out/show_out_wrapper.php?run_id=52598&search_id=54116&scans_id=52598&peptide_id=894&scanf=10179&charge=2&value=R.DQNPEVAVEGR.L	USP11
10203	2	3.298	0	17/20	/core/www/modules//sdig/index.php?run_id=52598&search_id=54116&scans_id=52598&peptide_id=919&scanf=10203&charge=2&value=17/20	sp|P11021|GRP78_HUMAN	/core/www/modules//consensus/?run_id=52598&search_id=54116&scans_id=52598&peptide_id=919&scanf=10203&charge=2&value=sp|P11021|GRP78_HUMAN	4	/core/www/modules/match_peptides/blast_html4.php?run_id=52598&search_id=54116&scans_id=52598&peptide_id=919&scanf=10203&charge=2&value=4	R.VEIIANDQGNR.I	/core/www/modules/show_out/show_out_wrapper.php?run_id=52598&search_id=54116&scans_id=52598&peptide_id=919&scanf=10203&charge=2&value=R.VEIIANDQGNR.I	HSPA5
10205	2	2.13	0.27	2020-12-14	/core/www/modules//sdig/index.php?run_id=52598&search_id=54116&scans_id=52598&peptide_id=921&scanf=10205&charge=2&value=12/14	sp|P51784|UBP11_HUMAN	/core/www/modules//consensus/?run_id=52598&search_id=54116&scans_id=52598&peptide_id=921&scanf=10205&charge=2&value=sp|P51784|UBP11_HUMAN	4	/core/www/modules/match_peptides/blast_html4.php?run_id=52598&search_id=54116&scans_id=52598&peptide_id=921&scanf=10205&charge=2&value=4	R.IEAIEGSR.E	/core/www/modules/show_out/show_out_wrapper.php?run_id=52598&search_id=54116&scans_id=52598&peptide_id=921&scanf=10205&charge=2&value=R.IEAIEGSR.E	USP11
10211	4	6.121	0.401	52/210	/core/www/modules//sdig/index.php?run_id=52598&search_id=54116&scans_id=52598&peptide_id=928&scanf=10211&charge=4&value=52/210	sp|P51784|UBP11_HUMAN	/core/www/modules//consensus/?run_id=52598&search_id=54116&scans_id=52598&peptide_id=928&scanf=10211&charge=4&value=sp|P51784|UBP11_HUMAN	3	/core/www/modules/match_peptides/blast_html4.php?run_id=52598&search_id=54116&scans_id=52598&peptide_id=928&scanf=10211&charge=4&value=3	R.YVTKPNSDDEDDGDEKEDDEEDKDDVPGPSTGGSLR.D	/core/www/modules/show_out/show_out_wrapper.php?run_id=52598&search_id=54116&scans_id=52598&peptide_id=928&scanf=10211&charge=4&value=R.YVTKPNSDDEDDGDEKEDDEEDKDDVPGPSTGGSLR.D	USP11
10232	2	1.486	0.14	2020-06-08	/core/www/modules//sdig/index.php?run_id=52598&search_id=54116&scans_id=52598&peptide_id=950&scanf=10232&charge=2&value=6/8	sp|Q93009|UBP7_HUMAN	/core/www/modules//consensus/?run_id=52598&search_id=54116&scans_id=52598&peptide_id=950&scanf=10232&charge=2&value=sp|Q93009|UBP7_HUMAN	5	/core/www/modules/match_peptides/blast_html4.php?run_id=52598&search_id=54116&scans_id=52598&peptide_id=950&scanf=10232&charge=2&value=5	K.YTVFK.V	/core/www/modules/show_out/show_out_wrapper.php?run_id=52598&search_id=54116&scans_id=52598&peptide_id=950&scanf=10232&charge=2&value=K.YTVFK.V	USP7
10239	2	2.582	0.255	2020-10-10	/core/www/modules//sdig/index.php?run_id=52598&search_id=54116&scans_id=52598&peptide_id=957&scanf=10239&charge=2&value=10/10	sp|P51784|UBP11_HUMAN	/core/www/modules//consensus/?run_id=52598&search_id=54116&scans_id=52598&peptide_id=957&scanf=10239&charge=2&value=sp|P51784|UBP11_HUMAN	2	/core/www/modules/match_peptides/blast_html4.php?run_id=52598&search_id=54116&scans_id=52598&peptide_id=957&scanf=10239&charge=2&value=2	R.HNDLGK.S	/core/www/modules/show_out/show_out_wrapper.php?run_id=52598&search_id=54116&scans_id=52598&peptide_id=957&scanf=10239&charge=2&value=R.HNDLGK.S	USP11
10252	3	3.263	0.497	26/60	/core/www/modules//sdig/index.php?run_id=52598&search_id=54116&scans_id=52598&peptide_id=971&scanf=10252&charge=3&value=26/60	sp|P34931|HS71L_HUMAN	/core/www/modules//consensus/?run_id=52598&search_id=54116&scans_id=52598&peptide_id=971&scanf=10252&charge=3&value=sp|P34931|HS71L_HUMAN	30	/core/www/modules/match_peptides/blast_html4.php?run_id=52598&search_id=54116&scans_id=52598&peptide_id=971&scanf=10252&charge=3&value=30	K.ATAGDTHLGGEDFDNR.L	/core/www/modules/show_out/show_out_wrapper.php?run_id=52598&search_id=54116&scans_id=52598&peptide_id=971&scanf=10252&charge=3&value=K.ATAGDTHLGGEDFDNR.L	HSPA1L
10271	3	3.648	0.267	26/48	/core/www/modules//sdig/index.php?run_id=52598&search_id=54116&scans_id=52598&peptide_id=991&scanf=10271&charge=3&value=26/48	sp|P51784|UBP11_HUMAN	/core/www/modules//consensus/?run_id=52598&search_id=54116&scans_id=52598&peptide_id=991&scanf=10271&charge=3&value=sp|P51784|UBP11_HUMAN	0	/core/www/modules/match_peptides/blast_html4.php?run_id=52598&search_id=54116&scans_id=52598&peptide_id=991&scanf=10271&charge=3&value=0	R.FRDQNPEVAVEGR.L	/core/www/modules/show_out/show_out_wrapper.php?run_id=52598&search_id=54116&scans_id=52598&peptide_id=991&scanf=10271&charge=3&value=R.FRDQNPEVAVEGR.L	USP11
10283	2	1.853	0.099	2020-09-16	/core/www/modules//sdig/index.php?run_id=52598&search_id=54116&scans_id=52598&peptide_id=1003&scanf=10283&charge=2&value=9/16	sp|P25205|MCM3_HUMAN	/core/www/modules//consensus/?run_id=52598&search_id=54116&scans_id=52598&peptide_id=1003&scanf=10283&charge=2&value=sp|P25205|MCM3_HUMAN	5	/core/www/modules/match_peptides/blast_html4.php?run_id=52598&search_id=54116&scans_id=52598&peptide_id=1003&scanf=10283&charge=2&value=5	R.ELISDNQYR.L	/core/www/modules/show_out/show_out_wrapper.php?run_id=52598&search_id=54116&scans_id=52598&peptide_id=1003&scanf=10283&charge=2&value=R.ELISDNQYR.L	MCM3
10286	2	2.732	0.258	17/20	/core/www/modules//sdig/index.php?run_id=52598&search_id=54116&scans_id=52598&peptide_id=1006&scanf=10286&charge=2&value=17/20	sp|P11142|HSP7C_HUMAN	/core/www/modules//consensus/?run_id=52598&search_id=54116&scans_id=52598&peptide_id=1006&scanf=10286&charge=2&value=sp|P11142|HSP7C_HUMAN	15	/core/www/modules/match_peptides/blast_html4.php?run_id=52598&search_id=54116&scans_id=52598&peptide_id=1006&scanf=10286&charge=2&value=15	R.FDDAVVQSDM*K.H	/core/www/modules/show_out/show_out_wrapper.php?run_id=52598&search_id=54116&scans_id=52598&peptide_id=1006&scanf=10286&charge=2&value=R.FDDAVVQSDM*K.H	HSPA8
10294	3	3.088	0.17	28/76	/core/www/modules//sdig/index.php?run_id=52598&search_id=54116&scans_id=52598&peptide_id=1014&scanf=10294&charge=3&value=28/76	sp|P51784|UBP11_HUMAN	/core/www/modules//consensus/?run_id=52598&search_id=54116&scans_id=52598&peptide_id=1014&scanf=10294&charge=3&value=sp|P51784|UBP11_HUMAN	3	/core/www/modules/match_peptides/blast_html4.php?run_id=52598&search_id=54116&scans_id=52598&peptide_id=1014&scanf=10294&charge=3&value=3	K.EDDEEDKDDVPGPSTGGSLR.D	/core/www/modules/show_out/show_out_wrapper.php?run_id=52598&search_id=54116&scans_id=52598&peptide_id=1014&scanf=10294&charge=3&value=K.EDDEEDKDDVPGPSTGGSLR.D	USP11
10297	3	2.537	0.312	23/92	/core/www/modules//sdig/index.php?run_id=52598&search_id=54116&scans_id=52598&peptide_id=1017&scanf=10297&charge=3&value=23/92	sp|Q93009|UBP7_HUMAN	/core/www/modules//consensus/?run_id=52598&search_id=54116&scans_id=52598&peptide_id=1017&scanf=10297&charge=3&value=sp|Q93009|UBP7_HUMAN	1	/core/www/modules/match_peptides/blast_html4.php?run_id=52598&search_id=54116&scans_id=52598&peptide_id=1017&scanf=10297&charge=3&value=1	K.AGEQQLSEPEDM*EM*EAGDTDDPPR.I	/core/www/modules/show_out/show_out_wrapper.php?run_id=52598&search_id=54116&scans_id=52598&peptide_id=1017&scanf=10297&charge=3&value=K.AGEQQLSEPEDM*EM*EAGDTDDPPR.I	USP7
10298	2	3.09	0.287	15/20	/core/www/modules//sdig/index.php?run_id=52598&search_id=54116&scans_id=52598&peptide_id=1018&scanf=10298&charge=2&value=15/20	sp|P51784|UBP11_HUMAN	/core/www/modules//consensus/?run_id=52598&search_id=54116&scans_id=52598&peptide_id=1018&scanf=10298&charge=2&value=sp|P51784|UBP11_HUMAN	0	/core/www/modules/match_peptides/blast_html4.php?run_id=52598&search_id=54116&scans_id=52598&peptide_id=1018&scanf=10298&charge=2&value=0	R.DQNPEVAVEGR.L	/core/www/modules/show_out/show_out_wrapper.php?run_id=52598&search_id=54116&scans_id=52598&peptide_id=1018&scanf=10298&charge=2&value=R.DQNPEVAVEGR.L	USP11
10299	2	4.656	0.524	20/42	/core/www/modules//sdig/index.php?run_id=52598&search_id=54116&scans_id=52598&peptide_id=1019&scanf=10299&charge=2&value=20/42	sp|O14654|IRS4_HUMAN	/core/www/modules//consensus/?run_id=52598&search_id=54116&scans_id=52598&peptide_id=1019&scanf=10299&charge=2&value=sp|O14654|IRS4_HUMAN	0	/core/www/modules/match_peptides/blast_html4.php?run_id=52598&search_id=54116&scans_id=52598&peptide_id=1019&scanf=10299&charge=2&value=0	R.LSSEVSGSGSGNFGEEGNPQGK.E	/core/www/modules/show_out/show_out_wrapper.php?run_id=52598&search_id=54116&scans_id=52598&peptide_id=1019&scanf=10299&charge=2&value=R.LSSEVSGSGSGNFGEEGNPQGK.E	IRS4
10301	3	2.24	0.157	14/60	/core/www/modules//sdig/index.php?run_id=52598&search_id=54116&scans_id=52598&peptide_id=1022&scanf=10301&charge=3&value=14/60	sp|P54652|HSP72_HUMAN	/core/www/modules//consensus/?run_id=52598&search_id=54116&scans_id=52598&peptide_id=1022&scanf=10301&charge=3&value=sp|P54652|HSP72_HUMAN	9	/core/www/modules/match_peptides/blast_html4.php?run_id=52598&search_id=54116&scans_id=52598&peptide_id=1022&scanf=10301&charge=3&value=9	K.STAGDTHLGGEDFDNR.M	/core/www/modules/show_out/show_out_wrapper.php?run_id=52598&search_id=54116&scans_id=52598&peptide_id=1022&scanf=10301&charge=3&value=K.STAGDTHLGGEDFDNR.M	HSPA2
10307	2	1.88	0.117	2020-12-16	/core/www/modules//sdig/index.php?run_id=52598&search_id=54116&scans_id=52598&peptide_id=1028&scanf=10307&charge=2&value=12/16	sp|Q92598|HS105_HUMAN	/core/www/modules//consensus/?run_id=52598&search_id=54116&scans_id=52598&peptide_id=1028&scanf=10307&charge=2&value=sp|Q92598|HS105_HUMAN	6	/core/www/modules/match_peptides/blast_html4.php?run_id=52598&search_id=54116&scans_id=52598&peptide_id=1028&scanf=10307&charge=2&value=6	K.SLDQDPVVR.A	/core/www/modules/show_out/show_out_wrapper.php?run_id=52598&search_id=54116&scans_id=52598&peptide_id=1028&scanf=10307&charge=2&value=K.SLDQDPVVR.A	HSPH1
10320	2	2.318	0.249	2020-11-14	/core/www/modules//sdig/index.php?run_id=52598&search_id=54116&scans_id=52598&peptide_id=1042&scanf=10320&charge=2&value=11/14	sp|P51784|UBP11_HUMAN	/core/www/modules//consensus/?run_id=52598&search_id=54116&scans_id=52598&peptide_id=1042&scanf=10320&charge=2&value=sp|P51784|UBP11_HUMAN	4	/core/www/modules/match_peptides/blast_html4.php?run_id=52598&search_id=54116&scans_id=52598&peptide_id=1042&scanf=10320&charge=2&value=4	R.IEAIEGSR.E	/core/www/modules/show_out/show_out_wrapper.php?run_id=52598&search_id=54116&scans_id=52598&peptide_id=1042&scanf=10320&charge=2&value=R.IEAIEGSR.E	USP11
10321	2	1.766	0.159	2020-10-14	/core/www/modules//sdig/index.php?run_id=52598&search_id=54116&scans_id=52598&peptide_id=1043&scanf=10321&charge=2&value=10/14	sp|P51784|UBP11_HUMAN	/core/www/modules//consensus/?run_id=52598&search_id=54116&scans_id=52598&peptide_id=1043&scanf=10321&charge=2&value=sp|P51784|UBP11_HUMAN	4	/core/www/modules/match_peptides/blast_html4.php?run_id=52598&search_id=54116&scans_id=52598&peptide_id=1043&scanf=10321&charge=2&value=4	K.HTGISPER.M	/core/www/modules/show_out/show_out_wrapper.php?run_id=52598&search_id=54116&scans_id=52598&peptide_id=1043&scanf=10321&charge=2&value=K.HTGISPER.M	USP11
10328	2	2.922	0	16/20	/core/www/modules//sdig/index.php?run_id=52598&search_id=54116&scans_id=52598&peptide_id=1050&scanf=10328&charge=2&value=16/20	sp|P11021|GRP78_HUMAN	/core/www/modules//consensus/?run_id=52598&search_id=54116&scans_id=52598&peptide_id=1050&scanf=10328&charge=2&value=sp|P11021|GRP78_HUMAN	4	/core/www/modules/match_peptides/blast_html4.php?run_id=52598&search_id=54116&scans_id=52598&peptide_id=1050&scanf=10328&charge=2&value=4	R.VEIIANDQGNR.I	/core/www/modules/show_out/show_out_wrapper.php?run_id=52598&search_id=54116&scans_id=52598&peptide_id=1050&scanf=10328&charge=2&value=R.VEIIANDQGNR.I	HSPA5
10354	2	2.534	0.283	2020-10-10	/core/www/modules//sdig/index.php?run_id=52598&search_id=54116&scans_id=52598&peptide_id=1077&scanf=10354&charge=2&value=10/10	sp|P51784|UBP11_HUMAN	/core/www/modules//consensus/?run_id=52598&search_id=54116&scans_id=52598&peptide_id=1077&scanf=10354&charge=2&value=sp|P51784|UBP11_HUMAN	2	/core/www/modules/match_peptides/blast_html4.php?run_id=52598&search_id=54116&scans_id=52598&peptide_id=1077&scanf=10354&charge=2&value=2	R.HNDLGK.S	/core/www/modules/show_out/show_out_wrapper.php?run_id=52598&search_id=54116&scans_id=52598&peptide_id=1077&scanf=10354&charge=2&value=R.HNDLGK.S	USP11
1036	2	1.683	0.076	2020-09-14	/core/www/modules//sdig/index.php?run_id=52598&search_id=54116&scans_id=52598&peptide_id=1083&scanf=1036&charge=2&value=9/14	sp|P51784|UBP11_HUMAN	/core/www/modules//consensus/?run_id=52598&search_id=54116&scans_id=52598&peptide_id=1083&scanf=1036&charge=2&value=sp|P51784|UBP11_HUMAN	4	/core/www/modules/match_peptides/blast_html4.php?run_id=52598&search_id=54116&scans_id=52598&peptide_id=1083&scanf=1036&charge=2&value=4	K.HTGISPER.M	/core/www/modules/show_out/show_out_wrapper.php?run_id=52598&search_id=54116&scans_id=52598&peptide_id=1083&scanf=1036&charge=2&value=K.HTGISPER.M	USP11
10378	2	2.711	0.238	17/30	/core/www/modules//sdig/index.php?run_id=52598&search_id=54116&scans_id=52598&peptide_id=1102&scanf=10378&charge=2&value=17/30	sp|P51784|UBP11_HUMAN	/core/www/modules//consensus/?run_id=52598&search_id=54116&scans_id=52598&peptide_id=1102&scanf=10378&charge=2&value=sp|P51784|UBP11_HUMAN	4	/core/www/modules/match_peptides/blast_html4.php?run_id=52598&search_id=54116&scans_id=52598&peptide_id=1102&scanf=10378&charge=2&value=4	R.DPEPEQAGPSSGVTNR.C	/core/www/modules/show_out/show_out_wrapper.php?run_id=52598&search_id=54116&scans_id=52598&peptide_id=1102&scanf=10378&charge=2&value=R.DPEPEQAGPSSGVTNR.C	USP11
10379	2	1.462	0.178	2020-09-24	/core/www/modules//sdig/index.php?run_id=52598&search_id=54116&scans_id=52598&peptide_id=1103&scanf=10379&charge=2&value=9/24	sp|P51784|UBP11_HUMAN	/core/www/modules//consensus/?run_id=52598&search_id=54116&scans_id=52598&peptide_id=1103&scanf=10379&charge=2&value=sp|P51784|UBP11_HUMAN	4	/core/www/modules/match_peptides/blast_html4.php?run_id=52598&search_id=54116&scans_id=52598&peptide_id=1103&scanf=10379&charge=2&value=4	K.DDVPGPSTGGSLR.D	/core/www/modules/show_out/show_out_wrapper.php?run_id=52598&search_id=54116&scans_id=52598&peptide_id=1103&scanf=10379&charge=2&value=K.DDVPGPSTGGSLR.D	USP11
10387	3	3.6	0.274	29/48	/core/www/modules//sdig/index.php?run_id=52598&search_id=54116&scans_id=52598&peptide_id=1111&scanf=10387&charge=3&value=29/48	sp|P51784|UBP11_HUMAN	/core/www/modules//consensus/?run_id=52598&search_id=54116&scans_id=52598&peptide_id=1111&scanf=10387&charge=3&value=sp|P51784|UBP11_HUMAN	0	/core/www/modules/match_peptides/blast_html4.php?run_id=52598&search_id=54116&scans_id=52598&peptide_id=1111&scanf=10387&charge=3&value=0	R.FRDQNPEVAVEGR.L	/core/www/modules/show_out/show_out_wrapper.php?run_id=52598&search_id=54116&scans_id=52598&peptide_id=1111&scanf=10387&charge=3&value=R.FRDQNPEVAVEGR.L	USP11
10391	2	1.373	0.176	2020-06-10	/core/www/modules//sdig/index.php?run_id=52598&search_id=54116&scans_id=52598&peptide_id=1116&scanf=10391&charge=2&value=6/10	sp|P51784|UBP11_HUMAN	/core/www/modules//consensus/?run_id=52598&search_id=54116&scans_id=52598&peptide_id=1116&scanf=10391&charge=2&value=sp|P51784|UBP11_HUMAN	5	/core/www/modules/match_peptides/blast_html4.php?run_id=52598&search_id=54116&scans_id=52598&peptide_id=1116&scanf=10391&charge=2&value=5	R.NPLGM*K.G	/core/www/modules/show_out/show_out_wrapper.php?run_id=52598&search_id=54116&scans_id=52598&peptide_id=1116&scanf=10391&charge=2&value=R.NPLGM*K.G	USP11
10411	4	4.27	0.459	48/210	/core/www/modules//sdig/index.php?run_id=52598&search_id=54116&scans_id=52598&peptide_id=1137&scanf=10411&charge=4&value=48/210	sp|P51784|UBP11_HUMAN	/core/www/modules//consensus/?run_id=52598&search_id=54116&scans_id=52598&peptide_id=1137&scanf=10411&charge=4&value=sp|P51784|UBP11_HUMAN	3	/core/www/modules/match_peptides/blast_html4.php?run_id=52598&search_id=54116&scans_id=52598&peptide_id=1137&scanf=10411&charge=4&value=3	R.YVTKPNSDDEDDGDEKEDDEEDKDDVPGPSTGGSLR.D	/core/www/modules/show_out/show_out_wrapper.php?run_id=52598&search_id=54116&scans_id=52598&peptide_id=1137&scanf=10411&charge=4&value=R.YVTKPNSDDEDDGDEKEDDEEDKDDVPGPSTGGSLR.D	USP11
10414	2	3.183	0.377	14/20	/core/www/modules//sdig/index.php?run_id=52598&search_id=54116&scans_id=52598&peptide_id=1140&scanf=10414&charge=2&value=14/20	sp|P51784|UBP11_HUMAN	/core/www/modules//consensus/?run_id=52598&search_id=54116&scans_id=52598&peptide_id=1140&scanf=10414&charge=2&value=sp|P51784|UBP11_HUMAN	0	/core/www/modules/match_peptides/blast_html4.php?run_id=52598&search_id=54116&scans_id=52598&peptide_id=1140&scanf=10414&charge=2&value=0	R.DQNPEVAVEGR.L	/core/www/modules/show_out/show_out_wrapper.php?run_id=52598&search_id=54116&scans_id=52598&peptide_id=1140&scanf=10414&charge=2&value=R.DQNPEVAVEGR.L	USP11
10427	2	2.317	0.197	2020-12-16	/core/www/modules//sdig/index.php?run_id=52598&search_id=54116&scans_id=52598&peptide_id=1153&scanf=10427&charge=2&value=12/16	sp|P14618|KPYM_HUMAN	/core/www/modules//consensus/?run_id=52598&search_id=54116&scans_id=52598&peptide_id=1153&scanf=10427&charge=2&value=sp|P14618|KPYM_HUMAN	7	/core/www/modules/match_peptides/blast_html4.php?run_id=52598&search_id=54116&scans_id=52598&peptide_id=1153&scanf=10427&charge=2&value=7	R.VNFAM*NVGK.A	/core/www/modules/show_out/show_out_wrapper.php?run_id=52598&search_id=54116&scans_id=52598&peptide_id=1153&scanf=10427&charge=2&value=R.VNFAM*NVGK.A	PKM
1043	2	2.424	0.322	2020-10-10	/core/www/modules//sdig/index.php?run_id=52598&search_id=54116&scans_id=52598&peptide_id=1156&scanf=1043&charge=2&value=10/10	sp|P51784|UBP11_HUMAN	/core/www/modules//consensus/?run_id=52598&search_id=54116&scans_id=52598&peptide_id=1156&scanf=1043&charge=2&value=sp|P51784|UBP11_HUMAN	2	/core/www/modules/match_peptides/blast_html4.php?run_id=52598&search_id=54116&scans_id=52598&peptide_id=1156&scanf=1043&charge=2&value=2	R.HNDLGK.S	/core/www/modules/show_out/show_out_wrapper.php?run_id=52598&search_id=54116&scans_id=52598&peptide_id=1156&scanf=1043&charge=2&value=R.HNDLGK.S	USP11
10436	2	2.291	0.225	2020-11-14	/core/www/modules//sdig/index.php?run_id=52598&search_id=54116&scans_id=52598&peptide_id=1162&scanf=10436&charge=2&value=11/14	sp|P51784|UBP11_HUMAN	/core/www/modules//consensus/?run_id=52598&search_id=54116&scans_id=52598&peptide_id=1162&scanf=10436&charge=2&value=sp|P51784|UBP11_HUMAN	4	/core/www/modules/match_peptides/blast_html4.php?run_id=52598&search_id=54116&scans_id=52598&peptide_id=1162&scanf=10436&charge=2&value=4	R.IEAIEGSR.E	/core/www/modules/show_out/show_out_wrapper.php?run_id=52598&search_id=54116&scans_id=52598&peptide_id=1162&scanf=10436&charge=2&value=R.IEAIEGSR.E	USP11
10440	2	2.363	0.405	15/18	/core/www/modules//sdig/index.php?run_id=52598&search_id=54116&scans_id=52598&peptide_id=1167&scanf=10440&charge=2&value=15/18	sp|Q9Y285|SYFA_HUMAN	/core/www/modules//consensus/?run_id=52598&search_id=54116&scans_id=52598&peptide_id=1167&scanf=10440&charge=2&value=sp|Q9Y285|SYFA_HUMAN	4	/core/www/modules/match_peptides/blast_html4.php?run_id=52598&search_id=54116&scans_id=52598&peptide_id=1167&scanf=10440&charge=2&value=4	K.GSAFSTSISK.Q	/core/www/modules/show_out/show_out_wrapper.php?run_id=52598&search_id=54116&scans_id=52598&peptide_id=1167&scanf=10440&charge=2&value=K.GSAFSTSISK.Q	FARSA
10452	2	3.233	0.453	17/20	/core/www/modules//sdig/index.php?run_id=52598&search_id=54116&scans_id=52598&peptide_id=1180&scanf=10452&charge=2&value=17/20	sp|P11142|HSP7C_HUMAN	/core/www/modules//consensus/?run_id=52598&search_id=54116&scans_id=52598&peptide_id=1180&scanf=10452&charge=2&value=sp|P11142|HSP7C_HUMAN	15	/core/www/modules/match_peptides/blast_html4.php?run_id=52598&search_id=54116&scans_id=52598&peptide_id=1180&scanf=10452&charge=2&value=15	R.FDDAVVQSDM*K.H	/core/www/modules/show_out/show_out_wrapper.php?run_id=52598&search_id=54116&scans_id=52598&peptide_id=1180&scanf=10452&charge=2&value=R.FDDAVVQSDM*K.H	HSPA8
1047	2	1.724	0.029	2020-07-10	/core/www/modules//sdig/index.php?run_id=52598&search_id=54116&scans_id=52598&peptide_id=1198&scanf=1047&charge=2&value=7/10	sp|P51784|UBP11_HUMAN	/core/www/modules//consensus/?run_id=52598&search_id=54116&scans_id=52598&peptide_id=1198&scanf=1047&charge=2&value=sp|P51784|UBP11_HUMAN	4	/core/www/modules/match_peptides/blast_html4.php?run_id=52598&search_id=54116&scans_id=52598&peptide_id=1198&scanf=1047&charge=2&value=4	R.KPEQHR.L	/core/www/modules/show_out/show_out_wrapper.php?run_id=52598&search_id=54116&scans_id=52598&peptide_id=1198&scanf=1047&charge=2&value=R.KPEQHR.L	USP11
10484	3	3.169	0.287	23/60	/core/www/modules//sdig/index.php?run_id=52598&search_id=54116&scans_id=52598&peptide_id=1213&scanf=10484&charge=3&value=23/60	sp|P34931|HS71L_HUMAN	/core/www/modules//consensus/?run_id=52598&search_id=54116&scans_id=52598&peptide_id=1213&scanf=10484&charge=3&value=sp|P34931|HS71L_HUMAN	30	/core/www/modules/match_peptides/blast_html4.php?run_id=52598&search_id=54116&scans_id=52598&peptide_id=1213&scanf=10484&charge=3&value=30	K.ATAGDTHLGGEDFDNR.L	/core/www/modules/show_out/show_out_wrapper.php?run_id=52598&search_id=54116&scans_id=52598&peptide_id=1213&scanf=10484&charge=3&value=K.ATAGDTHLGGEDFDNR.L	HSPA1L
10488	2	3.629	0.399	18/30	/core/www/modules//sdig/index.php?run_id=52598&search_id=54116&scans_id=52598&peptide_id=1217&scanf=10488&charge=2&value=18/30	sp|P51784|UBP11_HUMAN	/core/www/modules//consensus/?run_id=52598&search_id=54116&scans_id=52598&peptide_id=1217&scanf=10488&charge=2&value=sp|P51784|UBP11_HUMAN	4	/core/www/modules/match_peptides/blast_html4.php?run_id=52598&search_id=54116&scans_id=52598&peptide_id=1217&scanf=10488&charge=2&value=4	R.DPEPEQAGPSSGVTNR.C	/core/www/modules/show_out/show_out_wrapper.php?run_id=52598&search_id=54116&scans_id=52598&peptide_id=1217&scanf=10488&charge=2&value=R.DPEPEQAGPSSGVTNR.C	USP11
10501	3	3.7	0.287	26/48	/core/www/modules//sdig/index.php?run_id=52598&search_id=54116&scans_id=52598&peptide_id=1231&scanf=10501&charge=3&value=26/48	sp|P51784|UBP11_HUMAN	/core/www/modules//consensus/?run_id=52598&search_id=54116&scans_id=52598&peptide_id=1231&scanf=10501&charge=3&value=sp|P51784|UBP11_HUMAN	0	/core/www/modules/match_peptides/blast_html4.php?run_id=52598&search_id=54116&scans_id=52598&peptide_id=1231&scanf=10501&charge=3&value=0	R.FRDQNPEVAVEGR.L	/core/www/modules/show_out/show_out_wrapper.php?run_id=52598&search_id=54116&scans_id=52598&peptide_id=1231&scanf=10501&charge=3&value=R.FRDQNPEVAVEGR.L	USP11
10503	2	2.461	0.265	2020-09-10	/core/www/modules//sdig/index.php?run_id=52598&search_id=54116&scans_id=52598&peptide_id=1233&scanf=10503&charge=2&value=9/10	sp|P51784|UBP11_HUMAN	/core/www/modules//consensus/?run_id=52598&search_id=54116&scans_id=52598&peptide_id=1233&scanf=10503&charge=2&value=sp|P51784|UBP11_HUMAN	2	/core/www/modules/match_peptides/blast_html4.php?run_id=52598&search_id=54116&scans_id=52598&peptide_id=1233&scanf=10503&charge=2&value=2	R.HNDLGK.S	/core/www/modules/show_out/show_out_wrapper.php?run_id=52598&search_id=54116&scans_id=52598&peptide_id=1233&scanf=10503&charge=2&value=R.HNDLGK.S	USP11
10504	3	2.298	0.244	23/60	/core/www/modules//sdig/index.php?run_id=52598&search_id=54116&scans_id=52598&peptide_id=1234&scanf=10504&charge=3&value=23/60	sp|P34931|HS71L_HUMAN	/core/www/modules//consensus/?run_id=52598&search_id=54116&scans_id=52598&peptide_id=1234&scanf=10504&charge=3&value=sp|P34931|HS71L_HUMAN	30	/core/www/modules/match_peptides/blast_html4.php?run_id=52598&search_id=54116&scans_id=52598&peptide_id=1234&scanf=10504&charge=3&value=30	K.ATAGDTHLGGEDFDNR.L	/core/www/modules/show_out/show_out_wrapper.php?run_id=52598&search_id=54116&scans_id=52598&peptide_id=1234&scanf=10504&charge=3&value=K.ATAGDTHLGGEDFDNR.L	HSPA1L
10510	3	2.23	0.28	19/36	/core/www/modules//sdig/index.php?run_id=52598&search_id=54116&scans_id=52598&peptide_id=1241&scanf=10510&charge=3&value=19/36	sp|P51784|UBP11_HUMAN	/core/www/modules//consensus/?run_id=52598&search_id=54116&scans_id=52598&peptide_id=1241&scanf=10510&charge=3&value=sp|P51784|UBP11_HUMAN	4	/core/www/modules/match_peptides/blast_html4.php?run_id=52598&search_id=54116&scans_id=52598&peptide_id=1241&scanf=10510&charge=3&value=4	R.M*M*VADVFSHR.F	/core/www/modules/show_out/show_out_wrapper.php?run_id=52598&search_id=54116&scans_id=52598&peptide_id=1241&scanf=10510&charge=3&value=R.M*M*VADVFSHR.F	USP11
10518	2	2.743	0.154	16/28	/core/www/modules//sdig/index.php?run_id=52598&search_id=54116&scans_id=52598&peptide_id=1249&scanf=10518&charge=2&value=16/28	sp|Q9UM54|MYO6_HUMAN	/core/www/modules//consensus/?run_id=52598&search_id=54116&scans_id=52598&peptide_id=1249&scanf=10518&charge=2&value=sp|Q9UM54|MYO6_HUMAN	3	/core/www/modules/match_peptides/blast_html4.php?run_id=52598&search_id=54116&scans_id=52598&peptide_id=1249&scanf=10518&charge=2&value=3	K.M*SQSIIVSGESGAGK.T	/core/www/modules/show_out/show_out_wrapper.php?run_id=52598&search_id=54116&scans_id=52598&peptide_id=1249&scanf=10518&charge=2&value=K.M*SQSIIVSGESGAGK.T	MYO6
10527	2	2.176	0.296	2020-10-14	/core/www/modules//sdig/index.php?run_id=52598&search_id=54116&scans_id=52598&peptide_id=1258&scanf=10527&charge=2&value=10/14	sp|P51784|UBP11_HUMAN	/core/www/modules//consensus/?run_id=52598&search_id=54116&scans_id=52598&peptide_id=1258&scanf=10527&charge=2&value=sp|P51784|UBP11_HUMAN	4	/core/www/modules/match_peptides/blast_html4.php?run_id=52598&search_id=54116&scans_id=52598&peptide_id=1258&scanf=10527&charge=2&value=4	R.IEAIEGSR.E	/core/www/modules/show_out/show_out_wrapper.php?run_id=52598&search_id=54116&scans_id=52598&peptide_id=1258&scanf=10527&charge=2&value=R.IEAIEGSR.E	USP11
10529	2	3.361	0.283	15/20	/core/www/modules//sdig/index.php?run_id=52598&search_id=54116&scans_id=52598&peptide_id=1260&scanf=10529&charge=2&value=15/20	sp|P51784|UBP11_HUMAN	/core/www/modules//consensus/?run_id=52598&search_id=54116&scans_id=52598&peptide_id=1260&scanf=10529&charge=2&value=sp|P51784|UBP11_HUMAN	0	/core/www/modules/match_peptides/blast_html4.php?run_id=52598&search_id=54116&scans_id=52598&peptide_id=1260&scanf=10529&charge=2&value=0	R.DQNPEVAVEGR.L	/core/www/modules/show_out/show_out_wrapper.php?run_id=52598&search_id=54116&scans_id=52598&peptide_id=1260&scanf=10529&charge=2&value=R.DQNPEVAVEGR.L	USP11
10550	2	3.327	0	16/20	/core/www/modules//sdig/index.php?run_id=52598&search_id=54116&scans_id=52598&peptide_id=1282&scanf=10550&charge=2&value=16/20	sp|P11021|GRP78_HUMAN	/core/www/modules//consensus/?run_id=52598&search_id=54116&scans_id=52598&peptide_id=1282&scanf=10550&charge=2&value=sp|P11021|GRP78_HUMAN	4	/core/www/modules/match_peptides/blast_html4.php?run_id=52598&search_id=54116&scans_id=52598&peptide_id=1282&scanf=10550&charge=2&value=4	R.VEIIANDQGNR.I	/core/www/modules/show_out/show_out_wrapper.php?run_id=52598&search_id=54116&scans_id=52598&peptide_id=1282&scanf=10550&charge=2&value=R.VEIIANDQGNR.I	HSPA5
10578	2	2.921	0.386	14/22	/core/www/modules//sdig/index.php?run_id=52598&search_id=54116&scans_id=52598&peptide_id=1311&scanf=10578&charge=2&value=14/22	sp|P33993|MCM7_HUMAN	/core/www/modules//consensus/?run_id=52598&search_id=54116&scans_id=52598&peptide_id=1311&scanf=10578&charge=2&value=sp|P33993|MCM7_HUMAN	7	/core/www/modules/match_peptides/blast_html4.php?run_id=52598&search_id=54116&scans_id=52598&peptide_id=1311&scanf=10578&charge=2&value=7	R.SPQNQYPAELM*R.R	/core/www/modules/show_out/show_out_wrapper.php?run_id=52598&search_id=54116&scans_id=52598&peptide_id=1311&scanf=10578&charge=2&value=R.SPQNQYPAELM*R.R	MCM7
1059	2	1.312	0.049	2020-10-12	/core/www/modules//sdig/index.php?run_id=52598&search_id=54116&scans_id=52598&peptide_id=1324&scanf=1059&charge=2&value=10/12	sp|P51784|UBP11_HUMAN	/core/www/modules//consensus/?run_id=52598&search_id=54116&scans_id=52598&peptide_id=1324&scanf=1059&charge=2&value=sp|P51784|UBP11_HUMAN	4	/core/www/modules/match_peptides/blast_html4.php?run_id=52598&search_id=54116&scans_id=52598&peptide_id=1324&scanf=1059&charge=2&value=4	R.RKPEQHR.L	/core/www/modules/show_out/show_out_wrapper.php?run_id=52598&search_id=54116&scans_id=52598&peptide_id=1324&scanf=1059&charge=2&value=R.RKPEQHR.L	USP11
10593	3	3.655	0.252	30/48	/core/www/modules//sdig/index.php?run_id=52598&search_id=54116&scans_id=52598&peptide_id=1327&scanf=10593&charge=3&value=30/48	sp|P51784|UBP11_HUMAN	/core/www/modules//consensus/?run_id=52598&search_id=54116&scans_id=52598&peptide_id=1327&scanf=10593&charge=3&value=sp|P51784|UBP11_HUMAN	0	/core/www/modules/match_peptides/blast_html4.php?run_id=52598&search_id=54116&scans_id=52598&peptide_id=1327&scanf=10593&charge=3&value=0	R.FRDQNPEVAVEGR.L	/core/www/modules/show_out/show_out_wrapper.php?run_id=52598&search_id=54116&scans_id=52598&peptide_id=1327&scanf=10593&charge=3&value=R.FRDQNPEVAVEGR.L	USP11
10598	3	2.553	0.47	24/60	/core/www/modules//sdig/index.php?run_id=52598&search_id=54116&scans_id=52598&peptide_id=1332&scanf=10598&charge=3&value=24/60	sp|P34931|HS71L_HUMAN	/core/www/modules//consensus/?run_id=52598&search_id=54116&scans_id=52598&peptide_id=1332&scanf=10598&charge=3&value=sp|P34931|HS71L_HUMAN	30	/core/www/modules/match_peptides/blast_html4.php?run_id=52598&search_id=54116&scans_id=52598&peptide_id=1332&scanf=10598&charge=3&value=30	K.ATAGDTHLGGEDFDNR.L	/core/www/modules/show_out/show_out_wrapper.php?run_id=52598&search_id=54116&scans_id=52598&peptide_id=1332&scanf=10598&charge=3&value=K.ATAGDTHLGGEDFDNR.L	HSPA1L
10600	2	2.466	0.268	2020-10-10	/core/www/modules//sdig/index.php?run_id=52598&search_id=54116&scans_id=52598&peptide_id=1335&scanf=10600&charge=2&value=10/10	sp|P51784|UBP11_HUMAN	/core/www/modules//consensus/?run_id=52598&search_id=54116&scans_id=52598&peptide_id=1335&scanf=10600&charge=2&value=sp|P51784|UBP11_HUMAN	2	/core/www/modules/match_peptides/blast_html4.php?run_id=52598&search_id=54116&scans_id=52598&peptide_id=1335&scanf=10600&charge=2&value=2	R.HNDLGK.S	/core/www/modules/show_out/show_out_wrapper.php?run_id=52598&search_id=54116&scans_id=52598&peptide_id=1335&scanf=10600&charge=2&value=R.HNDLGK.S	USP11
10601	2	1.208	0.054	2020-08-10	/core/www/modules//sdig/index.php?run_id=52598&search_id=54116&scans_id=52598&peptide_id=1336&scanf=10601&charge=2&value=8/10	sp|P51784|UBP11_HUMAN	/core/www/modules//consensus/?run_id=52598&search_id=54116&scans_id=52598&peptide_id=1336&scanf=10601&charge=2&value=sp|P51784|UBP11_HUMAN	5	/core/www/modules/match_peptides/blast_html4.php?run_id=52598&search_id=54116&scans_id=52598&peptide_id=1336&scanf=10601&charge=2&value=5	R.NPLGM*K.G	/core/www/modules/show_out/show_out_wrapper.php?run_id=52598&search_id=54116&scans_id=52598&peptide_id=1336&scanf=10601&charge=2&value=R.NPLGM*K.G	USP11
10602	3	2.943	0.216	22/36	/core/www/modules//sdig/index.php?run_id=52598&search_id=54116&scans_id=52598&peptide_id=1337&scanf=10602&charge=3&value=22/36	sp|P51784|UBP11_HUMAN	/core/www/modules//consensus/?run_id=52598&search_id=54116&scans_id=52598&peptide_id=1337&scanf=10602&charge=3&value=sp|P51784|UBP11_HUMAN	4	/core/www/modules/match_peptides/blast_html4.php?run_id=52598&search_id=54116&scans_id=52598&peptide_id=1337&scanf=10602&charge=3&value=4	R.M*M*VADVFSHR.F	/core/www/modules/show_out/show_out_wrapper.php?run_id=52598&search_id=54116&scans_id=52598&peptide_id=1337&scanf=10602&charge=3&value=R.M*M*VADVFSHR.F	USP11
10603	2	3.357	0.485	17/30	/core/www/modules//sdig/index.php?run_id=52598&search_id=54116&scans_id=52598&peptide_id=1338&scanf=10603&charge=2&value=17/30	sp|P51784|UBP11_HUMAN	/core/www/modules//consensus/?run_id=52598&search_id=54116&scans_id=52598&peptide_id=1338&scanf=10603&charge=2&value=sp|P51784|UBP11_HUMAN	4	/core/www/modules/match_peptides/blast_html4.php?run_id=52598&search_id=54116&scans_id=52598&peptide_id=1338&scanf=10603&charge=2&value=4	R.DPEPEQAGPSSGVTNR.C	/core/www/modules/show_out/show_out_wrapper.php?run_id=52598&search_id=54116&scans_id=52598&peptide_id=1338&scanf=10603&charge=2&value=R.DPEPEQAGPSSGVTNR.C	USP11
10614	2	1.667	0.016	13/18	/core/www/modules//sdig/index.php?run_id=52598&search_id=54116&scans_id=52598&peptide_id=1350&scanf=10614&charge=2&value=13/18	sp|Q9Y2W1|TR150_HUMAN	/core/www/modules//consensus/?run_id=52598&search_id=54116&scans_id=52598&peptide_id=1350&scanf=10614&charge=2&value=sp|Q9Y2W1|TR150_HUMAN	4	/core/www/modules/match_peptides/blast_html4.php?run_id=52598&search_id=54116&scans_id=52598&peptide_id=1350&scanf=10614&charge=2&value=4	R.ASAVSELSPR.E	/core/www/modules/show_out/show_out_wrapper.php?run_id=52598&search_id=54116&scans_id=52598&peptide_id=1350&scanf=10614&charge=2&value=R.ASAVSELSPR.E	THRAP3
10640	2	2.377	0.193	2020-10-14	/core/www/modules//sdig/index.php?run_id=52598&search_id=54116&scans_id=52598&peptide_id=1377&scanf=10640&charge=2&value=10/14	sp|P51784|UBP11_HUMAN	/core/www/modules//consensus/?run_id=52598&search_id=54116&scans_id=52598&peptide_id=1377&scanf=10640&charge=2&value=sp|P51784|UBP11_HUMAN	4	/core/www/modules/match_peptides/blast_html4.php?run_id=52598&search_id=54116&scans_id=52598&peptide_id=1377&scanf=10640&charge=2&value=4	R.IEAIEGSR.E	/core/www/modules/show_out/show_out_wrapper.php?run_id=52598&search_id=54116&scans_id=52598&peptide_id=1377&scanf=10640&charge=2&value=R.IEAIEGSR.E	USP11
10641	2	3.107	0.193	14/20	/core/www/modules//sdig/index.php?run_id=52598&search_id=54116&scans_id=52598&peptide_id=1378&scanf=10641&charge=2&value=14/20	sp|P51784|UBP11_HUMAN	/core/www/modules//consensus/?run_id=52598&search_id=54116&scans_id=52598&peptide_id=1378&scanf=10641&charge=2&value=sp|P51784|UBP11_HUMAN	0	/core/www/modules/match_peptides/blast_html4.php?run_id=52598&search_id=54116&scans_id=52598&peptide_id=1378&scanf=10641&charge=2&value=0	R.DQNPEVAVEGR.L	/core/www/modules/show_out/show_out_wrapper.php?run_id=52598&search_id=54116&scans_id=52598&peptide_id=1378&scanf=10641&charge=2&value=R.DQNPEVAVEGR.L	USP11
10646	2	2.216	0.218	2020-11-12	/core/www/modules//sdig/index.php?run_id=52598&search_id=54116&scans_id=52598&peptide_id=1383&scanf=10646&charge=2&value=11/12	sp|Q9Y285|SYFA_HUMAN	/core/www/modules//consensus/?run_id=52598&search_id=54116&scans_id=52598&peptide_id=1383&scanf=10646&charge=2&value=sp|Q9Y285|SYFA_HUMAN	2	/core/www/modules/match_peptides/blast_html4.php?run_id=52598&search_id=54116&scans_id=52598&peptide_id=1383&scanf=10646&charge=2&value=2	K.YGINNIR.E	/core/www/modules/show_out/show_out_wrapper.php?run_id=52598&search_id=54116&scans_id=52598&peptide_id=1383&scanf=10646&charge=2&value=K.YGINNIR.E	FARSA
10666	2	3.026	0.426	16/20	/core/www/modules//sdig/index.php?run_id=52598&search_id=54116&scans_id=52598&peptide_id=1403&scanf=10666&charge=2&value=16/20	sp|P0DMV9|HS71B_HUMAN	/core/www/modules//consensus/?run_id=52598&search_id=54116&scans_id=52598&peptide_id=1403&scanf=10666&charge=2&value=sp|P0DMV9|HS71B_HUMAN	9	/core/www/modules/match_peptides/blast_html4.php?run_id=52598&search_id=54116&scans_id=52598&peptide_id=1403&scanf=10666&charge=2&value=9	K.FGDPVVQSDM*K.H	/core/www/modules/show_out/show_out_wrapper.php?run_id=52598&search_id=54116&scans_id=52598&peptide_id=1403&scanf=10666&charge=2&value=K.FGDPVVQSDM*K.H	HSPA1B
10711	3	3.615	0.296	30/48	/core/www/modules//sdig/index.php?run_id=52598&search_id=54116&scans_id=52598&peptide_id=1450&scanf=10711&charge=3&value=30/48	sp|P51784|UBP11_HUMAN	/core/www/modules//consensus/?run_id=52598&search_id=54116&scans_id=52598&peptide_id=1450&scanf=10711&charge=3&value=sp|P51784|UBP11_HUMAN	0	/core/www/modules/match_peptides/blast_html4.php?run_id=52598&search_id=54116&scans_id=52598&peptide_id=1450&scanf=10711&charge=3&value=0	R.FRDQNPEVAVEGR.L	/core/www/modules/show_out/show_out_wrapper.php?run_id=52598&search_id=54116&scans_id=52598&peptide_id=1450&scanf=10711&charge=3&value=R.FRDQNPEVAVEGR.L	USP11
10717	2	2.438	0.257	2020-10-10	/core/www/modules//sdig/index.php?run_id=52598&search_id=54116&scans_id=52598&peptide_id=1456&scanf=10717&charge=2&value=10/10	sp|P51784|UBP11_HUMAN	/core/www/modules//consensus/?run_id=52598&search_id=54116&scans_id=52598&peptide_id=1456&scanf=10717&charge=2&value=sp|P51784|UBP11_HUMAN	2	/core/www/modules/match_peptides/blast_html4.php?run_id=52598&search_id=54116&scans_id=52598&peptide_id=1456&scanf=10717&charge=2&value=2	R.HNDLGK.S	/core/www/modules/show_out/show_out_wrapper.php?run_id=52598&search_id=54116&scans_id=52598&peptide_id=1456&scanf=10717&charge=2&value=R.HNDLGK.S	USP11
10720	2	2.017	0.269	2020-12-20	/core/www/modules//sdig/index.php?run_id=52598&search_id=54116&scans_id=52598&peptide_id=1460&scanf=10720&charge=2&value=12/20	sp|Q58FF7|H90B3_HUMAN	/core/www/modules//consensus/?run_id=52598&search_id=54116&scans_id=52598&peptide_id=1460&scanf=10720&charge=2&value=sp|Q58FF7|H90B3_HUMAN	6	/core/www/modules/match_peptides/blast_html4.php?run_id=52598&search_id=54116&scans_id=52598&peptide_id=1460&scanf=10720&charge=2&value=6	K.EQVANSAFVER.V	/core/www/modules/show_out/show_out_wrapper.php?run_id=52598&search_id=54116&scans_id=52598&peptide_id=1460&scanf=10720&charge=2&value=K.EQVANSAFVER.V	HSP90AB3P
10723	2	2.129	0.148	2020-11-14	/core/www/modules//sdig/index.php?run_id=52598&search_id=54116&scans_id=52598&peptide_id=1463&scanf=10723&charge=2&value=11/14	sp|Q00839|HNRPU_HUMAN	/core/www/modules//consensus/?run_id=52598&search_id=54116&scans_id=52598&peptide_id=1463&scanf=10723&charge=2&value=sp|Q00839|HNRPU_HUMAN	13	/core/www/modules/match_peptides/blast_html4.php?run_id=52598&search_id=54116&scans_id=52598&peptide_id=1463&scanf=10723&charge=2&value=13	K.DIDIHEVR.I	/core/www/modules/show_out/show_out_wrapper.php?run_id=52598&search_id=54116&scans_id=52598&peptide_id=1463&scanf=10723&charge=2&value=K.DIDIHEVR.I	HNRNPU
10726	2	3.573	0.448	17/30	/core/www/modules//sdig/index.php?run_id=52598&search_id=54116&scans_id=52598&peptide_id=1466&scanf=10726&charge=2&value=17/30	sp|P51784|UBP11_HUMAN	/core/www/modules//consensus/?run_id=52598&search_id=54116&scans_id=52598&peptide_id=1466&scanf=10726&charge=2&value=sp|P51784|UBP11_HUMAN	4	/core/www/modules/match_peptides/blast_html4.php?run_id=52598&search_id=54116&scans_id=52598&peptide_id=1466&scanf=10726&charge=2&value=4	R.DPEPEQAGPSSGVTNR.C	/core/www/modules/show_out/show_out_wrapper.php?run_id=52598&search_id=54116&scans_id=52598&peptide_id=1466&scanf=10726&charge=2&value=R.DPEPEQAGPSSGVTNR.C	USP11
10745	2	2.284	0.105	14/20	/core/www/modules//sdig/index.php?run_id=52598&search_id=54116&scans_id=52598&peptide_id=1486&scanf=10745&charge=2&value=14/20	sp|P11142|HSP7C_HUMAN	/core/www/modules//consensus/?run_id=52598&search_id=54116&scans_id=52598&peptide_id=1486&scanf=10745&charge=2&value=sp|P11142|HSP7C_HUMAN	15	/core/www/modules/match_peptides/blast_html4.php?run_id=52598&search_id=54116&scans_id=52598&peptide_id=1486&scanf=10745&charge=2&value=15	R.FDDAVVQSDM*K.H	/core/www/modules/show_out/show_out_wrapper.php?run_id=52598&search_id=54116&scans_id=52598&peptide_id=1486&scanf=10745&charge=2&value=R.FDDAVVQSDM*K.H	HSPA8
10749	2	1.623	0.037	2020-08-12	/core/www/modules//sdig/index.php?run_id=52598&search_id=54116&scans_id=52598&peptide_id=1490&scanf=10749&charge=2&value=8/12	sp|P07900|HS90A_HUMAN	/core/www/modules//consensus/?run_id=52598&search_id=54116&scans_id=52598&peptide_id=1490&scanf=10749&charge=2&value=sp|P07900|HS90A_HUMAN	6	/core/www/modules/match_peptides/blast_html4.php?run_id=52598&search_id=54116&scans_id=52598&peptide_id=1490&scanf=10749&charge=2&value=6	K.FYEQFSK.N	/core/www/modules/show_out/show_out_wrapper.php?run_id=52598&search_id=54116&scans_id=52598&peptide_id=1490&scanf=10749&charge=2&value=K.FYEQFSK.N	HSP90AA1
10751	2	2.713	0.402	13/26	/core/www/modules//sdig/index.php?run_id=52598&search_id=54116&scans_id=52598&peptide_id=1493&scanf=10751&charge=2&value=13/26	sp|Q9Y285|SYFA_HUMAN	/core/www/modules//consensus/?run_id=52598&search_id=54116&scans_id=52598&peptide_id=1493&scanf=10751&charge=2&value=sp|Q9Y285|SYFA_HUMAN	2	/core/www/modules/match_peptides/blast_html4.php?run_id=52598&search_id=54116&scans_id=52598&peptide_id=1493&scanf=10751&charge=2&value=2	R.LDAEPRPPPTQEAA.-	/core/www/modules/show_out/show_out_wrapper.php?run_id=52598&search_id=54116&scans_id=52598&peptide_id=1493&scanf=10751&charge=2&value=R.LDAEPRPPPTQEAA.-	FARSA
10754	2	3.078	0.492	15/20	/core/www/modules//sdig/index.php?run_id=52598&search_id=54116&scans_id=52598&peptide_id=1495&scanf=10754&charge=2&value=15/20	sp|P0DMV9|HS71B_HUMAN	/core/www/modules//consensus/?run_id=52598&search_id=54116&scans_id=52598&peptide_id=1495&scanf=10754&charge=2&value=sp|P0DMV9|HS71B_HUMAN	9	/core/www/modules/match_peptides/blast_html4.php?run_id=52598&search_id=54116&scans_id=52598&peptide_id=1495&scanf=10754&charge=2&value=9	K.FGDPVVQSDM*K.H	/core/www/modules/show_out/show_out_wrapper.php?run_id=52598&search_id=54116&scans_id=52598&peptide_id=1495&scanf=10754&charge=2&value=K.FGDPVVQSDM*K.H	HSPA1B
10759	2	2.318	0.256	2020-11-14	/core/www/modules//sdig/index.php?run_id=52598&search_id=54116&scans_id=52598&peptide_id=1500&scanf=10759&charge=2&value=11/14	sp|P51784|UBP11_HUMAN	/core/www/modules//consensus/?run_id=52598&search_id=54116&scans_id=52598&peptide_id=1500&scanf=10759&charge=2&value=sp|P51784|UBP11_HUMAN	4	/core/www/modules/match_peptides/blast_html4.php?run_id=52598&search_id=54116&scans_id=52598&peptide_id=1500&scanf=10759&charge=2&value=4	R.IEAIEGSR.E	/core/www/modules/show_out/show_out_wrapper.php?run_id=52598&search_id=54116&scans_id=52598&peptide_id=1500&scanf=10759&charge=2&value=R.IEAIEGSR.E	USP11
10760	2	3.269	0.334	16/20	/core/www/modules//sdig/index.php?run_id=52598&search_id=54116&scans_id=52598&peptide_id=1502&scanf=10760&charge=2&value=16/20	sp|P51784|UBP11_HUMAN	/core/www/modules//consensus/?run_id=52598&search_id=54116&scans_id=52598&peptide_id=1502&scanf=10760&charge=2&value=sp|P51784|UBP11_HUMAN	0	/core/www/modules/match_peptides/blast_html4.php?run_id=52598&search_id=54116&scans_id=52598&peptide_id=1502&scanf=10760&charge=2&value=0	R.DQNPEVAVEGR.L	/core/www/modules/show_out/show_out_wrapper.php?run_id=52598&search_id=54116&scans_id=52598&peptide_id=1502&scanf=10760&charge=2&value=R.DQNPEVAVEGR.L	USP11
10761	2	1.389	0.042	2020-07-14	/core/www/modules//sdig/index.php?run_id=52598&search_id=54116&scans_id=52598&peptide_id=1503&scanf=10761&charge=2&value=7/14	sp|P51784|UBP11_HUMAN	/core/www/modules//consensus/?run_id=52598&search_id=54116&scans_id=52598&peptide_id=1503&scanf=10761&charge=2&value=sp|P51784|UBP11_HUMAN	4	/core/www/modules/match_peptides/blast_html4.php?run_id=52598&search_id=54116&scans_id=52598&peptide_id=1503&scanf=10761&charge=2&value=4	K.HTGISPER.M	/core/www/modules/show_out/show_out_wrapper.php?run_id=52598&search_id=54116&scans_id=52598&peptide_id=1503&scanf=10761&charge=2&value=K.HTGISPER.M	USP11
10773	4	5.067	0.477	49/210	/core/www/modules//sdig/index.php?run_id=52598&search_id=54116&scans_id=52598&peptide_id=1515&scanf=10773&charge=4&value=49/210	sp|P51784|UBP11_HUMAN	/core/www/modules//consensus/?run_id=52598&search_id=54116&scans_id=52598&peptide_id=1515&scanf=10773&charge=4&value=sp|P51784|UBP11_HUMAN	3	/core/www/modules/match_peptides/blast_html4.php?run_id=52598&search_id=54116&scans_id=52598&peptide_id=1515&scanf=10773&charge=4&value=3	R.YVTKPNSDDEDDGDEKEDDEEDKDDVPGPSTGGSLR.D	/core/www/modules/show_out/show_out_wrapper.php?run_id=52598&search_id=54116&scans_id=52598&peptide_id=1515&scanf=10773&charge=4&value=R.YVTKPNSDDEDDGDEKEDDEEDKDDVPGPSTGGSLR.D	USP11
10790	4	4.265	0.319	46/210	/core/www/modules//sdig/index.php?run_id=52598&search_id=54116&scans_id=52598&peptide_id=1533&scanf=10790&charge=4&value=46/210	sp|P51784|UBP11_HUMAN	/core/www/modules//consensus/?run_id=52598&search_id=54116&scans_id=52598&peptide_id=1533&scanf=10790&charge=4&value=sp|P51784|UBP11_HUMAN	3	/core/www/modules/match_peptides/blast_html4.php?run_id=52598&search_id=54116&scans_id=52598&peptide_id=1533&scanf=10790&charge=4&value=3	R.YVTKPNSDDEDDGDEKEDDEEDKDDVPGPSTGGSLR.D	/core/www/modules/show_out/show_out_wrapper.php?run_id=52598&search_id=54116&scans_id=52598&peptide_id=1533&scanf=10790&charge=4&value=R.YVTKPNSDDEDDGDEKEDDEEDKDDVPGPSTGGSLR.D	USP11
10805	4	5.005	0.428	46/210	/core/www/modules//sdig/index.php?run_id=52598&search_id=54116&scans_id=52598&peptide_id=1548&scanf=10805&charge=4&value=46/210	sp|P51784|UBP11_HUMAN	/core/www/modules//consensus/?run_id=52598&search_id=54116&scans_id=52598&peptide_id=1548&scanf=10805&charge=4&value=sp|P51784|UBP11_HUMAN	3	/core/www/modules/match_peptides/blast_html4.php?run_id=52598&search_id=54116&scans_id=52598&peptide_id=1548&scanf=10805&charge=4&value=3	R.YVTKPNSDDEDDGDEKEDDEEDKDDVPGPSTGGSLR.D	/core/www/modules/show_out/show_out_wrapper.php?run_id=52598&search_id=54116&scans_id=52598&peptide_id=1548&scanf=10805&charge=4&value=R.YVTKPNSDDEDDGDEKEDDEEDKDDVPGPSTGGSLR.D	USP11
10824	3	3.489	0.228	25/48	/core/www/modules//sdig/index.php?run_id=52598&search_id=54116&scans_id=52598&peptide_id=1568&scanf=10824&charge=3&value=25/48	sp|P51784|UBP11_HUMAN	/core/www/modules//consensus/?run_id=52598&search_id=54116&scans_id=52598&peptide_id=1568&scanf=10824&charge=3&value=sp|P51784|UBP11_HUMAN	0	/core/www/modules/match_peptides/blast_html4.php?run_id=52598&search_id=54116&scans_id=52598&peptide_id=1568&scanf=10824&charge=3&value=0	R.FRDQNPEVAVEGR.L	/core/www/modules/show_out/show_out_wrapper.php?run_id=52598&search_id=54116&scans_id=52598&peptide_id=1568&scanf=10824&charge=3&value=R.FRDQNPEVAVEGR.L	USP11
10829	2	2.783	0.369	17/26	/core/www/modules//sdig/index.php?run_id=52598&search_id=54116&scans_id=52598&peptide_id=1573&scanf=10829&charge=2&value=17/26	sp|Q9Y285|SYFA_HUMAN	/core/www/modules//consensus/?run_id=52598&search_id=54116&scans_id=52598&peptide_id=1573&scanf=10829&charge=2&value=sp|Q9Y285|SYFA_HUMAN	2	/core/www/modules/match_peptides/blast_html4.php?run_id=52598&search_id=54116&scans_id=52598&peptide_id=1573&scanf=10829&charge=2&value=2	R.LDAEPRPPPTQEAA.-	/core/www/modules/show_out/show_out_wrapper.php?run_id=52598&search_id=54116&scans_id=52598&peptide_id=1573&scanf=10829&charge=2&value=R.LDAEPRPPPTQEAA.-	FARSA
10831	2	3.16	0	16/20	/core/www/modules//sdig/index.php?run_id=52598&search_id=54116&scans_id=52598&peptide_id=1576&scanf=10831&charge=2&value=16/20	sp|P11021|GRP78_HUMAN	/core/www/modules//consensus/?run_id=52598&search_id=54116&scans_id=52598&peptide_id=1576&scanf=10831&charge=2&value=sp|P11021|GRP78_HUMAN	4	/core/www/modules/match_peptides/blast_html4.php?run_id=52598&search_id=54116&scans_id=52598&peptide_id=1576&scanf=10831&charge=2&value=4	R.VEIIANDQGNR.I	/core/www/modules/show_out/show_out_wrapper.php?run_id=52598&search_id=54116&scans_id=52598&peptide_id=1576&scanf=10831&charge=2&value=R.VEIIANDQGNR.I	HSPA5
10832	2	2.41	0.247	2020-10-10	/core/www/modules//sdig/index.php?run_id=52598&search_id=54116&scans_id=52598&peptide_id=1577&scanf=10832&charge=2&value=10/10	sp|P51784|UBP11_HUMAN	/core/www/modules//consensus/?run_id=52598&search_id=54116&scans_id=52598&peptide_id=1577&scanf=10832&charge=2&value=sp|P51784|UBP11_HUMAN	2	/core/www/modules/match_peptides/blast_html4.php?run_id=52598&search_id=54116&scans_id=52598&peptide_id=1577&scanf=10832&charge=2&value=2	R.HNDLGK.S	/core/www/modules/show_out/show_out_wrapper.php?run_id=52598&search_id=54116&scans_id=52598&peptide_id=1577&scanf=10832&charge=2&value=R.HNDLGK.S	USP11
10834	3	2.191	0.208	21/60	/core/www/modules//sdig/index.php?run_id=52598&search_id=54116&scans_id=52598&peptide_id=1579&scanf=10834&charge=3&value=21/60	sp|P34931|HS71L_HUMAN	/core/www/modules//consensus/?run_id=52598&search_id=54116&scans_id=52598&peptide_id=1579&scanf=10834&charge=3&value=sp|P34931|HS71L_HUMAN	30	/core/www/modules/match_peptides/blast_html4.php?run_id=52598&search_id=54116&scans_id=52598&peptide_id=1579&scanf=10834&charge=3&value=30	K.ATAGDTHLGGEDFDNR.L	/core/www/modules/show_out/show_out_wrapper.php?run_id=52598&search_id=54116&scans_id=52598&peptide_id=1579&scanf=10834&charge=3&value=K.ATAGDTHLGGEDFDNR.L	HSPA1L
10835	2	3.46	0.406	16/30	/core/www/modules//sdig/index.php?run_id=52598&search_id=54116&scans_id=52598&peptide_id=1580&scanf=10835&charge=2&value=16/30	sp|P51784|UBP11_HUMAN	/core/www/modules//consensus/?run_id=52598&search_id=54116&scans_id=52598&peptide_id=1580&scanf=10835&charge=2&value=sp|P51784|UBP11_HUMAN	4	/core/www/modules/match_peptides/blast_html4.php?run_id=52598&search_id=54116&scans_id=52598&peptide_id=1580&scanf=10835&charge=2&value=4	R.DPEPEQAGPSSGVTNR.C	/core/www/modules/show_out/show_out_wrapper.php?run_id=52598&search_id=54116&scans_id=52598&peptide_id=1580&scanf=10835&charge=2&value=R.DPEPEQAGPSSGVTNR.C	USP11
10848	3	2.765	0.162	20/64	/core/www/modules//sdig/index.php?run_id=52598&search_id=54116&scans_id=52598&peptide_id=1593&scanf=10848&charge=3&value=20/64	sp|P09874|PARP1_HUMAN	/core/www/modules//consensus/?run_id=52598&search_id=54116&scans_id=52598&peptide_id=1593&scanf=10848&charge=3&value=sp|P09874|PARP1_HUMAN	3	/core/www/modules/match_peptides/blast_html4.php?run_id=52598&search_id=54116&scans_id=52598&peptide_id=1593&scanf=10848&charge=3&value=3	R.GGSDDSSKDPIDVNYEK.L	/core/www/modules/show_out/show_out_wrapper.php?run_id=52598&search_id=54116&scans_id=52598&peptide_id=1593&scanf=10848&charge=3&value=R.GGSDDSSKDPIDVNYEK.L	PARP1
10871	2	2.168	0.143	2020-12-14	/core/www/modules//sdig/index.php?run_id=52598&search_id=54116&scans_id=52598&peptide_id=1618&scanf=10871&charge=2&value=12/14	sp|P51784|UBP11_HUMAN	/core/www/modules//consensus/?run_id=52598&search_id=54116&scans_id=52598&peptide_id=1618&scanf=10871&charge=2&value=sp|P51784|UBP11_HUMAN	4	/core/www/modules/match_peptides/blast_html4.php?run_id=52598&search_id=54116&scans_id=52598&peptide_id=1618&scanf=10871&charge=2&value=4	R.IEAIEGSR.E	/core/www/modules/show_out/show_out_wrapper.php?run_id=52598&search_id=54116&scans_id=52598&peptide_id=1618&scanf=10871&charge=2&value=R.IEAIEGSR.E	USP11
10872	2	3.29	0.381	16/20	/core/www/modules//sdig/index.php?run_id=52598&search_id=54116&scans_id=52598&peptide_id=1619&scanf=10872&charge=2&value=16/20	sp|P51784|UBP11_HUMAN	/core/www/modules//consensus/?run_id=52598&search_id=54116&scans_id=52598&peptide_id=1619&scanf=10872&charge=2&value=sp|P51784|UBP11_HUMAN	0	/core/www/modules/match_peptides/blast_html4.php?run_id=52598&search_id=54116&scans_id=52598&peptide_id=1619&scanf=10872&charge=2&value=0	R.DQNPEVAVEGR.L	/core/www/modules/show_out/show_out_wrapper.php?run_id=52598&search_id=54116&scans_id=52598&peptide_id=1619&scanf=10872&charge=2&value=R.DQNPEVAVEGR.L	USP11
10878	3	2.673	0.113	18/48	/core/www/modules//sdig/index.php?run_id=52598&search_id=54116&scans_id=52598&peptide_id=1625&scanf=10878&charge=3&value=18/48	sp|P09874|PARP1_HUMAN	/core/www/modules//consensus/?run_id=52598&search_id=54116&scans_id=52598&peptide_id=1625&scanf=10878&charge=3&value=sp|P09874|PARP1_HUMAN	3	/core/www/modules/match_peptides/blast_html4.php?run_id=52598&search_id=54116&scans_id=52598&peptide_id=1625&scanf=10878&charge=3&value=3	K.VVDRDSEEAEIIR.K	/core/www/modules/show_out/show_out_wrapper.php?run_id=52598&search_id=54116&scans_id=52598&peptide_id=1625&scanf=10878&charge=3&value=K.VVDRDSEEAEIIR.K	PARP1
10881	2	2.898	0.432	14/20	/core/www/modules//sdig/index.php?run_id=52598&search_id=54116&scans_id=52598&peptide_id=1629&scanf=10881&charge=2&value=14/20	sp|P0DMV9|HS71B_HUMAN	/core/www/modules//consensus/?run_id=52598&search_id=54116&scans_id=52598&peptide_id=1629&scanf=10881&charge=2&value=sp|P0DMV9|HS71B_HUMAN	9	/core/www/modules/match_peptides/blast_html4.php?run_id=52598&search_id=54116&scans_id=52598&peptide_id=1629&scanf=10881&charge=2&value=9	K.FGDPVVQSDM*K.H	/core/www/modules/show_out/show_out_wrapper.php?run_id=52598&search_id=54116&scans_id=52598&peptide_id=1629&scanf=10881&charge=2&value=K.FGDPVVQSDM*K.H	HSPA1B
10884	3	3.835	0.523	32/96	/core/www/modules//sdig/index.php?run_id=52598&search_id=54116&scans_id=52598&peptide_id=1632&scanf=10884&charge=3&value=32/96	sp|P51114|FXR1_HUMAN	/core/www/modules//consensus/?run_id=52598&search_id=54116&scans_id=52598&peptide_id=1632&scanf=10884&charge=3&value=sp|P51114|FXR1_HUMAN	9	/core/www/modules/match_peptides/blast_html4.php?run_id=52598&search_id=54116&scans_id=52598&peptide_id=1632&scanf=10884&charge=3&value=9	R.RGPNYTSGYGTNSELSNPSETESER.K	/core/www/modules/show_out/show_out_wrapper.php?run_id=52598&search_id=54116&scans_id=52598&peptide_id=1632&scanf=10884&charge=3&value=R.RGPNYTSGYGTNSELSNPSETESER.K	FXR1
10887	3	2.216	0.317	19/60	/core/www/modules//sdig/index.php?run_id=52598&search_id=54116&scans_id=52598&peptide_id=1635&scanf=10887&charge=3&value=19/60	sp|P54652|HSP72_HUMAN	/core/www/modules//consensus/?run_id=52598&search_id=54116&scans_id=52598&peptide_id=1635&scanf=10887&charge=3&value=sp|P54652|HSP72_HUMAN	9	/core/www/modules/match_peptides/blast_html4.php?run_id=52598&search_id=54116&scans_id=52598&peptide_id=1635&scanf=10887&charge=3&value=9	K.STAGDTHLGGEDFDNR.M	/core/www/modules/show_out/show_out_wrapper.php?run_id=52598&search_id=54116&scans_id=52598&peptide_id=1635&scanf=10887&charge=3&value=K.STAGDTHLGGEDFDNR.M	HSPA2
10913	4	4.419	0.287	46/210	/core/www/modules//sdig/index.php?run_id=52598&search_id=54116&scans_id=52598&peptide_id=1662&scanf=10913&charge=4&value=46/210	sp|P51784|UBP11_HUMAN	/core/www/modules//consensus/?run_id=52598&search_id=54116&scans_id=52598&peptide_id=1662&scanf=10913&charge=4&value=sp|P51784|UBP11_HUMAN	3	/core/www/modules/match_peptides/blast_html4.php?run_id=52598&search_id=54116&scans_id=52598&peptide_id=1662&scanf=10913&charge=4&value=3	R.YVTKPNSDDEDDGDEKEDDEEDKDDVPGPSTGGSLR.D	/core/www/modules/show_out/show_out_wrapper.php?run_id=52598&search_id=54116&scans_id=52598&peptide_id=1662&scanf=10913&charge=4&value=R.YVTKPNSDDEDDGDEKEDDEEDKDDVPGPSTGGSLR.D	USP11
10921	3	2.3	0.186	21/56	/core/www/modules//sdig/index.php?run_id=52598&search_id=54116&scans_id=52598&peptide_id=1670&scanf=10921&charge=3&value=21/56	sp|P35579|MYH9_HUMAN	/core/www/modules//consensus/?run_id=52598&search_id=54116&scans_id=52598&peptide_id=1670&scanf=10921&charge=3&value=sp|P35579|MYH9_HUMAN	3	/core/www/modules/match_peptides/blast_html4.php?run_id=52598&search_id=54116&scans_id=52598&peptide_id=1670&scanf=10921&charge=3&value=3	K.QTLENERGELANEVK.V	/core/www/modules/show_out/show_out_wrapper.php?run_id=52598&search_id=54116&scans_id=52598&peptide_id=1670&scanf=10921&charge=3&value=K.QTLENERGELANEVK.V	MYH9
10922	4	5.007	0.463	44/210	/core/www/modules//sdig/index.php?run_id=52598&search_id=54116&scans_id=52598&peptide_id=1671&scanf=10922&charge=4&value=44/210	sp|P51784|UBP11_HUMAN	/core/www/modules//consensus/?run_id=52598&search_id=54116&scans_id=52598&peptide_id=1671&scanf=10922&charge=4&value=sp|P51784|UBP11_HUMAN	3	/core/www/modules/match_peptides/blast_html4.php?run_id=52598&search_id=54116&scans_id=52598&peptide_id=1671&scanf=10922&charge=4&value=3	R.YVTKPNSDDEDDGDEKEDDEEDKDDVPGPSTGGSLR.D	/core/www/modules/show_out/show_out_wrapper.php?run_id=52598&search_id=54116&scans_id=52598&peptide_id=1671&scanf=10922&charge=4&value=R.YVTKPNSDDEDDGDEKEDDEEDKDDVPGPSTGGSLR.D	USP11
10936	2	2.944	0.533	15/20	/core/www/modules//sdig/index.php?run_id=52598&search_id=54116&scans_id=52598&peptide_id=1686&scanf=10936&charge=2&value=15/20	sp|Q02539|H11_HUMAN	/core/www/modules//consensus/?run_id=52598&search_id=54116&scans_id=52598&peptide_id=1686&scanf=10936&charge=2&value=sp|Q02539|H11_HUMAN	9	/core/www/modules/match_peptides/blast_html4.php?run_id=52598&search_id=54116&scans_id=52598&peptide_id=1686&scanf=10936&charge=2&value=9	K.ALAAAGYDVEK.N	/core/www/modules/show_out/show_out_wrapper.php?run_id=52598&search_id=54116&scans_id=52598&peptide_id=1686&scanf=10936&charge=2&value=K.ALAAAGYDVEK.N	HIST1H1A
10938	3	4.077	0.273	27/48	/core/www/modules//sdig/index.php?run_id=52598&search_id=54116&scans_id=52598&peptide_id=1687&scanf=10938&charge=3&value=27/48	sp|P51784|UBP11_HUMAN	/core/www/modules//consensus/?run_id=52598&search_id=54116&scans_id=52598&peptide_id=1687&scanf=10938&charge=3&value=sp|P51784|UBP11_HUMAN	0	/core/www/modules/match_peptides/blast_html4.php?run_id=52598&search_id=54116&scans_id=52598&peptide_id=1687&scanf=10938&charge=3&value=0	R.FRDQNPEVAVEGR.L	/core/www/modules/show_out/show_out_wrapper.php?run_id=52598&search_id=54116&scans_id=52598&peptide_id=1687&scanf=10938&charge=3&value=R.FRDQNPEVAVEGR.L	USP11
10945	2	2.914	0.097	17/26	/core/www/modules//sdig/index.php?run_id=52598&search_id=54116&scans_id=52598&peptide_id=1695&scanf=10945&charge=2&value=17/26	sp|Q93009|UBP7_HUMAN	/core/www/modules//consensus/?run_id=52598&search_id=54116&scans_id=52598&peptide_id=1695&scanf=10945&charge=2&value=sp|Q93009|UBP7_HUMAN	7	/core/www/modules/match_peptides/blast_html4.php?run_id=52598&search_id=54116&scans_id=52598&peptide_id=1695&scanf=10945&charge=2&value=7	K.AVYM*MPTEGDDSSK.S	/core/www/modules/show_out/show_out_wrapper.php?run_id=52598&search_id=54116&scans_id=52598&peptide_id=1695&scanf=10945&charge=2&value=K.AVYM*MPTEGDDSSK.S	USP7
10947	2	2.345	0.256	2020-10-10	/core/www/modules//sdig/index.php?run_id=52598&search_id=54116&scans_id=52598&peptide_id=1697&scanf=10947&charge=2&value=10/10	sp|P51784|UBP11_HUMAN	/core/www/modules//consensus/?run_id=52598&search_id=54116&scans_id=52598&peptide_id=1697&scanf=10947&charge=2&value=sp|P51784|UBP11_HUMAN	2	/core/www/modules/match_peptides/blast_html4.php?run_id=52598&search_id=54116&scans_id=52598&peptide_id=1697&scanf=10947&charge=2&value=2	R.HNDLGK.S	/core/www/modules/show_out/show_out_wrapper.php?run_id=52598&search_id=54116&scans_id=52598&peptide_id=1697&scanf=10947&charge=2&value=R.HNDLGK.S	USP11
10969	2	3.213	0.473	17/30	/core/www/modules//sdig/index.php?run_id=52598&search_id=54116&scans_id=52598&peptide_id=1720&scanf=10969&charge=2&value=17/30	sp|P51784|UBP11_HUMAN	/core/www/modules//consensus/?run_id=52598&search_id=54116&scans_id=52598&peptide_id=1720&scanf=10969&charge=2&value=sp|P51784|UBP11_HUMAN	4	/core/www/modules/match_peptides/blast_html4.php?run_id=52598&search_id=54116&scans_id=52598&peptide_id=1720&scanf=10969&charge=2&value=4	R.DPEPEQAGPSSGVTNR.C	/core/www/modules/show_out/show_out_wrapper.php?run_id=52598&search_id=54116&scans_id=52598&peptide_id=1720&scanf=10969&charge=2&value=R.DPEPEQAGPSSGVTNR.C	USP11
10987	2	1.996	0.238	2020-10-14	/core/www/modules//sdig/index.php?run_id=52598&search_id=54116&scans_id=52598&peptide_id=1739&scanf=10987&charge=2&value=10/14	sp|P51784|UBP11_HUMAN	/core/www/modules//consensus/?run_id=52598&search_id=54116&scans_id=52598&peptide_id=1739&scanf=10987&charge=2&value=sp|P51784|UBP11_HUMAN	4	/core/www/modules/match_peptides/blast_html4.php?run_id=52598&search_id=54116&scans_id=52598&peptide_id=1739&scanf=10987&charge=2&value=4	R.IEAIEGSR.E	/core/www/modules/show_out/show_out_wrapper.php?run_id=52598&search_id=54116&scans_id=52598&peptide_id=1739&scanf=10987&charge=2&value=R.IEAIEGSR.E	USP11
10988	2	1.077	0.006	2020-08-14	/core/www/modules//sdig/index.php?run_id=52598&search_id=54116&scans_id=52598&peptide_id=1740&scanf=10988&charge=2&value=8/14	sp|P51784|UBP11_HUMAN	/core/www/modules//consensus/?run_id=52598&search_id=54116&scans_id=52598&peptide_id=1740&scanf=10988&charge=2&value=sp|P51784|UBP11_HUMAN	4	/core/www/modules/match_peptides/blast_html4.php?run_id=52598&search_id=54116&scans_id=52598&peptide_id=1740&scanf=10988&charge=2&value=4	K.HTGISPER.M	/core/www/modules/show_out/show_out_wrapper.php?run_id=52598&search_id=54116&scans_id=52598&peptide_id=1740&scanf=10988&charge=2&value=K.HTGISPER.M	USP11
10990	2	3.376	0.43	17/20	/core/www/modules//sdig/index.php?run_id=52598&search_id=54116&scans_id=52598&peptide_id=1742&scanf=10990&charge=2&value=17/20	sp|P51784|UBP11_HUMAN	/core/www/modules//consensus/?run_id=52598&search_id=54116&scans_id=52598&peptide_id=1742&scanf=10990&charge=2&value=sp|P51784|UBP11_HUMAN	0	/core/www/modules/match_peptides/blast_html4.php?run_id=52598&search_id=54116&scans_id=52598&peptide_id=1742&scanf=10990&charge=2&value=0	R.DQNPEVAVEGR.L	/core/www/modules/show_out/show_out_wrapper.php?run_id=52598&search_id=54116&scans_id=52598&peptide_id=1742&scanf=10990&charge=2&value=R.DQNPEVAVEGR.L	USP11
10999	2	2.682	0.344	13/20	/core/www/modules//sdig/index.php?run_id=52598&search_id=54116&scans_id=52598&peptide_id=1751&scanf=10999&charge=2&value=13/20	sp|P0DMV9|HS71B_HUMAN	/core/www/modules//consensus/?run_id=52598&search_id=54116&scans_id=52598&peptide_id=1751&scanf=10999&charge=2&value=sp|P0DMV9|HS71B_HUMAN	9	/core/www/modules/match_peptides/blast_html4.php?run_id=52598&search_id=54116&scans_id=52598&peptide_id=1751&scanf=10999&charge=2&value=9	K.FGDPVVQSDM*K.H	/core/www/modules/show_out/show_out_wrapper.php?run_id=52598&search_id=54116&scans_id=52598&peptide_id=1751&scanf=10999&charge=2&value=K.FGDPVVQSDM*K.H	HSPA1B
11012	3	2.993	0.288	23/52	/core/www/modules//sdig/index.php?run_id=52598&search_id=54116&scans_id=52598&peptide_id=1765&scanf=11012&charge=3&value=23/52	sp|P09874|PARP1_HUMAN	/core/www/modules//consensus/?run_id=52598&search_id=54116&scans_id=52598&peptide_id=1765&scanf=11012&charge=3&value=sp|P09874|PARP1_HUMAN	3	/core/www/modules/match_peptides/blast_html4.php?run_id=52598&search_id=54116&scans_id=52598&peptide_id=1765&scanf=11012&charge=3&value=3	K.KPPLLNNADSVQAK.V	/core/www/modules/show_out/show_out_wrapper.php?run_id=52598&search_id=54116&scans_id=52598&peptide_id=1765&scanf=11012&charge=3&value=K.KPPLLNNADSVQAK.V	PARP1
11038	2	3.281	0.341	17/24	/core/www/modules//sdig/index.php?run_id=52598&search_id=54116&scans_id=52598&peptide_id=1792&scanf=11038&charge=2&value=17/24	sp|P51784|UBP11_HUMAN	/core/www/modules//consensus/?run_id=52598&search_id=54116&scans_id=52598&peptide_id=1792&scanf=11038&charge=2&value=sp|P51784|UBP11_HUMAN	0	/core/www/modules/match_peptides/blast_html4.php?run_id=52598&search_id=54116&scans_id=52598&peptide_id=1792&scanf=11038&charge=2&value=0	R.FRDQNPEVAVEGR.L	/core/www/modules/show_out/show_out_wrapper.php?run_id=52598&search_id=54116&scans_id=52598&peptide_id=1792&scanf=11038&charge=2&value=R.FRDQNPEVAVEGR.L	USP11
11039	4	4.81	0.471	45/210	/core/www/modules//sdig/index.php?run_id=52598&search_id=54116&scans_id=52598&peptide_id=1793&scanf=11039&charge=4&value=45/210	sp|P51784|UBP11_HUMAN	/core/www/modules//consensus/?run_id=52598&search_id=54116&scans_id=52598&peptide_id=1793&scanf=11039&charge=4&value=sp|P51784|UBP11_HUMAN	3	/core/www/modules/match_peptides/blast_html4.php?run_id=52598&search_id=54116&scans_id=52598&peptide_id=1793&scanf=11039&charge=4&value=3	R.YVTKPNSDDEDDGDEKEDDEEDKDDVPGPSTGGSLR.D	/core/www/modules/show_out/show_out_wrapper.php?run_id=52598&search_id=54116&scans_id=52598&peptide_id=1793&scanf=11039&charge=4&value=R.YVTKPNSDDEDDGDEKEDDEEDKDDVPGPSTGGSLR.D	USP11
11050	3	3.727	0.228	28/48	/core/www/modules//sdig/index.php?run_id=52598&search_id=54116&scans_id=52598&peptide_id=1805&scanf=11050&charge=3&value=28/48	sp|P51784|UBP11_HUMAN	/core/www/modules//consensus/?run_id=52598&search_id=54116&scans_id=52598&peptide_id=1805&scanf=11050&charge=3&value=sp|P51784|UBP11_HUMAN	0	/core/www/modules/match_peptides/blast_html4.php?run_id=52598&search_id=54116&scans_id=52598&peptide_id=1805&scanf=11050&charge=3&value=0	R.FRDQNPEVAVEGR.L	/core/www/modules/show_out/show_out_wrapper.php?run_id=52598&search_id=54116&scans_id=52598&peptide_id=1805&scanf=11050&charge=3&value=R.FRDQNPEVAVEGR.L	USP11
11063	3	2.989	0.416	24/60	/core/www/modules//sdig/index.php?run_id=52598&search_id=54116&scans_id=52598&peptide_id=1819&scanf=11063&charge=3&value=24/60	sp|P34931|HS71L_HUMAN	/core/www/modules//consensus/?run_id=52598&search_id=54116&scans_id=52598&peptide_id=1819&scanf=11063&charge=3&value=sp|P34931|HS71L_HUMAN	30	/core/www/modules/match_peptides/blast_html4.php?run_id=52598&search_id=54116&scans_id=52598&peptide_id=1819&scanf=11063&charge=3&value=30	K.ATAGDTHLGGEDFDNR.L	/core/www/modules/show_out/show_out_wrapper.php?run_id=52598&search_id=54116&scans_id=52598&peptide_id=1819&scanf=11063&charge=3&value=K.ATAGDTHLGGEDFDNR.L	HSPA1L
11076	2	2.866	0.319	15/18	/core/www/modules//sdig/index.php?run_id=52598&search_id=54116&scans_id=52598&peptide_id=1832&scanf=11076&charge=2&value=15/18	sp|Q92598|HS105_HUMAN	/core/www/modules//consensus/?run_id=52598&search_id=54116&scans_id=52598&peptide_id=1832&scanf=11076&charge=2&value=sp|Q92598|HS105_HUMAN	6	/core/www/modules/match_peptides/blast_html4.php?run_id=52598&search_id=54116&scans_id=52598&peptide_id=1832&scanf=11076&charge=2&value=6	R.FVVQNVSAQK.D	/core/www/modules/show_out/show_out_wrapper.php?run_id=52598&search_id=54116&scans_id=52598&peptide_id=1832&scanf=11076&charge=2&value=R.FVVQNVSAQK.D	HSPH1
11079	2	2.578	0.342	17/18	/core/www/modules//sdig/index.php?run_id=52598&search_id=54116&scans_id=52598&peptide_id=1835&scanf=11079&charge=2&value=17/18	sp|P08670|VIME_HUMAN	/core/www/modules//consensus/?run_id=52598&search_id=54116&scans_id=52598&peptide_id=1835&scanf=11079&charge=2&value=sp|P08670|VIME_HUMAN	6	/core/www/modules/match_peptides/blast_html4.php?run_id=52598&search_id=54116&scans_id=52598&peptide_id=1835&scanf=11079&charge=2&value=6	K.FADLSEAANR.N	/core/www/modules/show_out/show_out_wrapper.php?run_id=52598&search_id=54116&scans_id=52598&peptide_id=1835&scanf=11079&charge=2&value=K.FADLSEAANR.N	VIM
11081	2	2.357	0.203	2020-10-10	/core/www/modules//sdig/index.php?run_id=52598&search_id=54116&scans_id=52598&peptide_id=1838&scanf=11081&charge=2&value=10/10	sp|P51784|UBP11_HUMAN	/core/www/modules//consensus/?run_id=52598&search_id=54116&scans_id=52598&peptide_id=1838&scanf=11081&charge=2&value=sp|P51784|UBP11_HUMAN	2	/core/www/modules/match_peptides/blast_html4.php?run_id=52598&search_id=54116&scans_id=52598&peptide_id=1838&scanf=11081&charge=2&value=2	R.HNDLGK.S	/core/www/modules/show_out/show_out_wrapper.php?run_id=52598&search_id=54116&scans_id=52598&peptide_id=1838&scanf=11081&charge=2&value=R.HNDLGK.S	USP11
11092	2	2.768	0.367	14/30	/core/www/modules//sdig/index.php?run_id=52598&search_id=54116&scans_id=52598&peptide_id=1850&scanf=11092&charge=2&value=14/30	sp|P51784|UBP11_HUMAN	/core/www/modules//consensus/?run_id=52598&search_id=54116&scans_id=52598&peptide_id=1850&scanf=11092&charge=2&value=sp|P51784|UBP11_HUMAN	4	/core/www/modules/match_peptides/blast_html4.php?run_id=52598&search_id=54116&scans_id=52598&peptide_id=1850&scanf=11092&charge=2&value=4	R.DPEPEQAGPSSGVTNR.C	/core/www/modules/show_out/show_out_wrapper.php?run_id=52598&search_id=54116&scans_id=52598&peptide_id=1850&scanf=11092&charge=2&value=R.DPEPEQAGPSSGVTNR.C	USP11
11098	2	1.993	0.292	2020-09-14	/core/www/modules//sdig/index.php?run_id=52598&search_id=54116&scans_id=52598&peptide_id=1855&scanf=11098&charge=2&value=9/14	sp|P51784|UBP11_HUMAN	/core/www/modules//consensus/?run_id=52598&search_id=54116&scans_id=52598&peptide_id=1855&scanf=11098&charge=2&value=sp|P51784|UBP11_HUMAN	4	/core/www/modules/match_peptides/blast_html4.php?run_id=52598&search_id=54116&scans_id=52598&peptide_id=1855&scanf=11098&charge=2&value=4	R.IEAIEGSR.E	/core/www/modules/show_out/show_out_wrapper.php?run_id=52598&search_id=54116&scans_id=52598&peptide_id=1855&scanf=11098&charge=2&value=R.IEAIEGSR.E	USP11
11099	2	3.321	0.382	16/20	/core/www/modules//sdig/index.php?run_id=52598&search_id=54116&scans_id=52598&peptide_id=1856&scanf=11099&charge=2&value=16/20	sp|P51784|UBP11_HUMAN	/core/www/modules//consensus/?run_id=52598&search_id=54116&scans_id=52598&peptide_id=1856&scanf=11099&charge=2&value=sp|P51784|UBP11_HUMAN	0	/core/www/modules/match_peptides/blast_html4.php?run_id=52598&search_id=54116&scans_id=52598&peptide_id=1856&scanf=11099&charge=2&value=0	R.DQNPEVAVEGR.L	/core/www/modules/show_out/show_out_wrapper.php?run_id=52598&search_id=54116&scans_id=52598&peptide_id=1856&scanf=11099&charge=2&value=R.DQNPEVAVEGR.L	USP11
11109	2	2.599	0.347	14/20	/core/www/modules//sdig/index.php?run_id=52598&search_id=54116&scans_id=52598&peptide_id=1867&scanf=11109&charge=2&value=14/20	sp|P0DMV9|HS71B_HUMAN	/core/www/modules//consensus/?run_id=52598&search_id=54116&scans_id=52598&peptide_id=1867&scanf=11109&charge=2&value=sp|P0DMV9|HS71B_HUMAN	9	/core/www/modules/match_peptides/blast_html4.php?run_id=52598&search_id=54116&scans_id=52598&peptide_id=1867&scanf=11109&charge=2&value=9	K.FGDPVVQSDM*K.H	/core/www/modules/show_out/show_out_wrapper.php?run_id=52598&search_id=54116&scans_id=52598&peptide_id=1867&scanf=11109&charge=2&value=K.FGDPVVQSDM*K.H	HSPA1B
11111	2	2.491	0.316	13/16	/core/www/modules//sdig/index.php?run_id=52598&search_id=54116&scans_id=52598&peptide_id=1870&scanf=11111&charge=2&value=13/16	sp|P35580|MYH10_HUMAN	/core/www/modules//consensus/?run_id=52598&search_id=54116&scans_id=52598&peptide_id=1870&scanf=11111&charge=2&value=sp|P35580|MYH10_HUMAN	0	/core/www/modules/match_peptides/blast_html4.php?run_id=52598&search_id=54116&scans_id=52598&peptide_id=1870&scanf=11111&charge=2&value=0	K.ATISALEAK.I	/core/www/modules/show_out/show_out_wrapper.php?run_id=52598&search_id=54116&scans_id=52598&peptide_id=1870&scanf=11111&charge=2&value=K.ATISALEAK.I	MYH10
11113	4	4.684	0.465	49/210	/core/www/modules//sdig/index.php?run_id=52598&search_id=54116&scans_id=52598&peptide_id=1872&scanf=11113&charge=4&value=49/210	sp|P51784|UBP11_HUMAN	/core/www/modules//consensus/?run_id=52598&search_id=54116&scans_id=52598&peptide_id=1872&scanf=11113&charge=4&value=sp|P51784|UBP11_HUMAN	3	/core/www/modules/match_peptides/blast_html4.php?run_id=52598&search_id=54116&scans_id=52598&peptide_id=1872&scanf=11113&charge=4&value=3	R.YVTKPNSDDEDDGDEKEDDEEDKDDVPGPSTGGSLR.D	/core/www/modules/show_out/show_out_wrapper.php?run_id=52598&search_id=54116&scans_id=52598&peptide_id=1872&scanf=11113&charge=4&value=R.YVTKPNSDDEDDGDEKEDDEEDKDDVPGPSTGGSLR.D	USP11
11123	2	2.092	0.132	2020-12-18	/core/www/modules//sdig/index.php?run_id=52598&search_id=54116&scans_id=52598&peptide_id=1881&scanf=11123&charge=2&value=12/18	sp|P13639|EF2_HUMAN	/core/www/modules//consensus/?run_id=52598&search_id=54116&scans_id=52598&peptide_id=1881&scanf=11123&charge=2&value=sp|P13639|EF2_HUMAN	10	/core/www/modules/match_peptides/blast_html4.php?run_id=52598&search_id=54116&scans_id=52598&peptide_id=1881&scanf=11123&charge=2&value=10	R.GGGQIIPTAR.R	/core/www/modules/show_out/show_out_wrapper.php?run_id=52598&search_id=54116&scans_id=52598&peptide_id=1881&scanf=11123&charge=2&value=R.GGGQIIPTAR.R	EEF2
11126	3	3.5	0.275	23/40	/core/www/modules//sdig/index.php?run_id=52598&search_id=54116&scans_id=52598&peptide_id=1884&scanf=11126&charge=3&value=23/40	sp|P35579|MYH9_HUMAN	/core/www/modules//consensus/?run_id=52598&search_id=54116&scans_id=52598&peptide_id=1884&scanf=11126&charge=3&value=sp|P35579|MYH9_HUMAN	11	/core/www/modules/match_peptides/blast_html4.php?run_id=52598&search_id=54116&scans_id=52598&peptide_id=1884&scanf=11126&charge=3&value=11	K.KEEELQAALAR.V	/core/www/modules/show_out/show_out_wrapper.php?run_id=52598&search_id=54116&scans_id=52598&peptide_id=1884&scanf=11126&charge=3&value=K.KEEELQAALAR.V	MYH9
11127	2	3.15	0	15/20	/core/www/modules//sdig/index.php?run_id=52598&search_id=54116&scans_id=52598&peptide_id=1885&scanf=11127&charge=2&value=15/20	sp|P11021|GRP78_HUMAN	/core/www/modules//consensus/?run_id=52598&search_id=54116&scans_id=52598&peptide_id=1885&scanf=11127&charge=2&value=sp|P11021|GRP78_HUMAN	4	/core/www/modules/match_peptides/blast_html4.php?run_id=52598&search_id=54116&scans_id=52598&peptide_id=1885&scanf=11127&charge=2&value=4	R.VEIIANDQGNR.I	/core/www/modules/show_out/show_out_wrapper.php?run_id=52598&search_id=54116&scans_id=52598&peptide_id=1885&scanf=11127&charge=2&value=R.VEIIANDQGNR.I	HSPA5
1113	2	2.72	0.274	2020-10-10	/core/www/modules//sdig/index.php?run_id=52598&search_id=54116&scans_id=52598&peptide_id=1888&scanf=1113&charge=2&value=10/10	sp|P51784|UBP11_HUMAN	/core/www/modules//consensus/?run_id=52598&search_id=54116&scans_id=52598&peptide_id=1888&scanf=1113&charge=2&value=sp|P51784|UBP11_HUMAN	2	/core/www/modules/match_peptides/blast_html4.php?run_id=52598&search_id=54116&scans_id=52598&peptide_id=1888&scanf=1113&charge=2&value=2	R.HNDLGK.S	/core/www/modules/show_out/show_out_wrapper.php?run_id=52598&search_id=54116&scans_id=52598&peptide_id=1888&scanf=1113&charge=2&value=R.HNDLGK.S	USP11
11135	2	2.553	0.13	15/18	/core/www/modules//sdig/index.php?run_id=52598&search_id=54116&scans_id=52598&peptide_id=1894&scanf=11135&charge=2&value=15/18	sp|P08670|VIME_HUMAN	/core/www/modules//consensus/?run_id=52598&search_id=54116&scans_id=52598&peptide_id=1894&scanf=11135&charge=2&value=sp|P08670|VIME_HUMAN	5	/core/www/modules/match_peptides/blast_html4.php?run_id=52598&search_id=54116&scans_id=52598&peptide_id=1894&scanf=11135&charge=2&value=5	R.LGDLYEEEM*R.E	/core/www/modules/show_out/show_out_wrapper.php?run_id=52598&search_id=54116&scans_id=52598&peptide_id=1894&scanf=11135&charge=2&value=R.LGDLYEEEM*R.E	VIM
11147	3	4.37	0.417	33/76	/core/www/modules//sdig/index.php?run_id=52598&search_id=54116&scans_id=52598&peptide_id=1906&scanf=11147&charge=3&value=33/76	sp|Q9Y2W1|TR150_HUMAN	/core/www/modules//consensus/?run_id=52598&search_id=54116&scans_id=52598&peptide_id=1906&scanf=11147&charge=3&value=sp|Q9Y2W1|TR150_HUMAN	4	/core/www/modules/match_peptides/blast_html4.php?run_id=52598&search_id=54116&scans_id=52598&peptide_id=1906&scanf=11147&charge=3&value=4	K.ASESSKPWPDATYGTGSASR.A	/core/www/modules/show_out/show_out_wrapper.php?run_id=52598&search_id=54116&scans_id=52598&peptide_id=1906&scanf=11147&charge=3&value=K.ASESSKPWPDATYGTGSASR.A	THRAP3
11148	2	2.069	0.113	2020-09-12	/core/www/modules//sdig/index.php?run_id=52598&search_id=54116&scans_id=52598&peptide_id=1907&scanf=11148&charge=2&value=9/12	sp|Q93009|UBP7_HUMAN	/core/www/modules//consensus/?run_id=52598&search_id=54116&scans_id=52598&peptide_id=1907&scanf=11148&charge=2&value=sp|Q93009|UBP7_HUMAN	5	/core/www/modules/match_peptides/blast_html4.php?run_id=52598&search_id=54116&scans_id=52598&peptide_id=1907&scanf=11148&charge=2&value=5	K.LYYQQLK.M	/core/www/modules/show_out/show_out_wrapper.php?run_id=52598&search_id=54116&scans_id=52598&peptide_id=1907&scanf=11148&charge=2&value=K.LYYQQLK.M	USP7
11165	3	3.347	0.242	26/40	/core/www/modules//sdig/index.php?run_id=52598&search_id=54116&scans_id=52598&peptide_id=1925&scanf=11165&charge=3&value=26/40	sp|P11142|HSP7C_HUMAN	/core/www/modules//consensus/?run_id=52598&search_id=54116&scans_id=52598&peptide_id=1925&scanf=11165&charge=3&value=sp|P11142|HSP7C_HUMAN	15	/core/www/modules/match_peptides/blast_html4.php?run_id=52598&search_id=54116&scans_id=52598&peptide_id=1925&scanf=11165&charge=3&value=15	K.M*KEIAEAYLGK.T	/core/www/modules/show_out/show_out_wrapper.php?run_id=52598&search_id=54116&scans_id=52598&peptide_id=1925&scanf=11165&charge=3&value=K.M*KEIAEAYLGK.T	HSPA8
11183	3	3.042	0.399	19/36	/core/www/modules//sdig/index.php?run_id=52598&search_id=54116&scans_id=52598&peptide_id=1945&scanf=11183&charge=3&value=19/36	sp|P51784|UBP11_HUMAN	/core/www/modules//consensus/?run_id=52598&search_id=54116&scans_id=52598&peptide_id=1945&scanf=11183&charge=3&value=sp|P51784|UBP11_HUMAN	4	/core/www/modules/match_peptides/blast_html4.php?run_id=52598&search_id=54116&scans_id=52598&peptide_id=1945&scanf=11183&charge=3&value=4	R.M*M*VADVFSHR.F	/core/www/modules/show_out/show_out_wrapper.php?run_id=52598&search_id=54116&scans_id=52598&peptide_id=1945&scanf=11183&charge=3&value=R.M*M*VADVFSHR.F	USP11
11184	3	2.025	0.209	22/60	/core/www/modules//sdig/index.php?run_id=52598&search_id=54116&scans_id=52598&peptide_id=1946&scanf=11184&charge=3&value=22/60	sp|P34931|HS71L_HUMAN	/core/www/modules//consensus/?run_id=52598&search_id=54116&scans_id=52598&peptide_id=1946&scanf=11184&charge=3&value=sp|P34931|HS71L_HUMAN	30	/core/www/modules/match_peptides/blast_html4.php?run_id=52598&search_id=54116&scans_id=52598&peptide_id=1946&scanf=11184&charge=3&value=30	K.ATAGDTHLGGEDFDNR.L	/core/www/modules/show_out/show_out_wrapper.php?run_id=52598&search_id=54116&scans_id=52598&peptide_id=1946&scanf=11184&charge=3&value=K.ATAGDTHLGGEDFDNR.L	HSPA1L
11201	2	2.943	0.481	16/30	/core/www/modules//sdig/index.php?run_id=52598&search_id=54116&scans_id=52598&peptide_id=1964&scanf=11201&charge=2&value=16/30	sp|P51784|UBP11_HUMAN	/core/www/modules//consensus/?run_id=52598&search_id=54116&scans_id=52598&peptide_id=1964&scanf=11201&charge=2&value=sp|P51784|UBP11_HUMAN	4	/core/www/modules/match_peptides/blast_html4.php?run_id=52598&search_id=54116&scans_id=52598&peptide_id=1964&scanf=11201&charge=2&value=4	R.DPEPEQAGPSSGVTNR.C	/core/www/modules/show_out/show_out_wrapper.php?run_id=52598&search_id=54116&scans_id=52598&peptide_id=1964&scanf=11201&charge=2&value=R.DPEPEQAGPSSGVTNR.C	USP11
11202	2	2.529	0.264	2020-10-10	/core/www/modules//sdig/index.php?run_id=52598&search_id=54116&scans_id=52598&peptide_id=1965&scanf=11202&charge=2&value=10/10	sp|P51784|UBP11_HUMAN	/core/www/modules//consensus/?run_id=52598&search_id=54116&scans_id=52598&peptide_id=1965&scanf=11202&charge=2&value=sp|P51784|UBP11_HUMAN	2	/core/www/modules/match_peptides/blast_html4.php?run_id=52598&search_id=54116&scans_id=52598&peptide_id=1965&scanf=11202&charge=2&value=2	R.HNDLGK.S	/core/www/modules/show_out/show_out_wrapper.php?run_id=52598&search_id=54116&scans_id=52598&peptide_id=1965&scanf=11202&charge=2&value=R.HNDLGK.S	USP11
11212	2	1.651	0.181	2020-10-14	/core/www/modules//sdig/index.php?run_id=52598&search_id=54116&scans_id=52598&peptide_id=1975&scanf=11212&charge=2&value=10/14	sp|P51784|UBP11_HUMAN	/core/www/modules//consensus/?run_id=52598&search_id=54116&scans_id=52598&peptide_id=1975&scanf=11212&charge=2&value=sp|P51784|UBP11_HUMAN	4	/core/www/modules/match_peptides/blast_html4.php?run_id=52598&search_id=54116&scans_id=52598&peptide_id=1975&scanf=11212&charge=2&value=4	R.IEAIEGSR.E	/core/www/modules/show_out/show_out_wrapper.php?run_id=52598&search_id=54116&scans_id=52598&peptide_id=1975&scanf=11212&charge=2&value=R.IEAIEGSR.E	USP11
11215	2	3.159	0.288	15/20	/core/www/modules//sdig/index.php?run_id=52598&search_id=54116&scans_id=52598&peptide_id=1978&scanf=11215&charge=2&value=15/20	sp|P51784|UBP11_HUMAN	/core/www/modules//consensus/?run_id=52598&search_id=54116&scans_id=52598&peptide_id=1978&scanf=11215&charge=2&value=sp|P51784|UBP11_HUMAN	0	/core/www/modules/match_peptides/blast_html4.php?run_id=52598&search_id=54116&scans_id=52598&peptide_id=1978&scanf=11215&charge=2&value=0	R.DQNPEVAVEGR.L	/core/www/modules/show_out/show_out_wrapper.php?run_id=52598&search_id=54116&scans_id=52598&peptide_id=1978&scanf=11215&charge=2&value=R.DQNPEVAVEGR.L	USP11
11216	2	1.308	0.065	2020-08-14	/core/www/modules//sdig/index.php?run_id=52598&search_id=54116&scans_id=52598&peptide_id=1979&scanf=11216&charge=2&value=8/14	sp|P51784|UBP11_HUMAN	/core/www/modules//consensus/?run_id=52598&search_id=54116&scans_id=52598&peptide_id=1979&scanf=11216&charge=2&value=sp|P51784|UBP11_HUMAN	4	/core/www/modules/match_peptides/blast_html4.php?run_id=52598&search_id=54116&scans_id=52598&peptide_id=1979&scanf=11216&charge=2&value=4	K.HTGISPER.M	/core/www/modules/show_out/show_out_wrapper.php?run_id=52598&search_id=54116&scans_id=52598&peptide_id=1979&scanf=11216&charge=2&value=K.HTGISPER.M	USP11
11228	2	2.445	0.331	16/20	/core/www/modules//sdig/index.php?run_id=52598&search_id=54116&scans_id=52598&peptide_id=1992&scanf=11228&charge=2&value=16/20	sp|P0DMV9|HS71B_HUMAN	/core/www/modules//consensus/?run_id=52598&search_id=54116&scans_id=52598&peptide_id=1992&scanf=11228&charge=2&value=sp|P0DMV9|HS71B_HUMAN	9	/core/www/modules/match_peptides/blast_html4.php?run_id=52598&search_id=54116&scans_id=52598&peptide_id=1992&scanf=11228&charge=2&value=9	K.FGDPVVQSDM*K.H	/core/www/modules/show_out/show_out_wrapper.php?run_id=52598&search_id=54116&scans_id=52598&peptide_id=1992&scanf=11228&charge=2&value=K.FGDPVVQSDM*K.H	HSPA1B
11234	3	3.63	0.212	24/48	/core/www/modules//sdig/index.php?run_id=52598&search_id=54116&scans_id=52598&peptide_id=1997&scanf=11234&charge=3&value=24/48	sp|P51784|UBP11_HUMAN	/core/www/modules//consensus/?run_id=52598&search_id=54116&scans_id=52598&peptide_id=1997&scanf=11234&charge=3&value=sp|P51784|UBP11_HUMAN	0	/core/www/modules/match_peptides/blast_html4.php?run_id=52598&search_id=54116&scans_id=52598&peptide_id=1997&scanf=11234&charge=3&value=0	R.FRDQNPEVAVEGR.L	/core/www/modules/show_out/show_out_wrapper.php?run_id=52598&search_id=54116&scans_id=52598&peptide_id=1997&scanf=11234&charge=3&value=R.FRDQNPEVAVEGR.L	USP11
11244	2	2.739	0	14/20	/core/www/modules//sdig/index.php?run_id=52598&search_id=54116&scans_id=52598&peptide_id=2008&scanf=11244&charge=2&value=14/20	sp|P11021|GRP78_HUMAN	/core/www/modules//consensus/?run_id=52598&search_id=54116&scans_id=52598&peptide_id=2008&scanf=11244&charge=2&value=sp|P11021|GRP78_HUMAN	4	/core/www/modules/match_peptides/blast_html4.php?run_id=52598&search_id=54116&scans_id=52598&peptide_id=2008&scanf=11244&charge=2&value=4	R.VEIIANDQGNR.I	/core/www/modules/show_out/show_out_wrapper.php?run_id=52598&search_id=54116&scans_id=52598&peptide_id=2008&scanf=11244&charge=2&value=R.VEIIANDQGNR.I	HSPA5
11261	2	1.88	0.328	2020-12-24	/core/www/modules//sdig/index.php?run_id=52598&search_id=54116&scans_id=52598&peptide_id=2026&scanf=11261&charge=2&value=12/24	sp|P0DMV9|HS71B_HUMAN	/core/www/modules//consensus/?run_id=52598&search_id=54116&scans_id=52598&peptide_id=2026&scanf=11261&charge=2&value=sp|P0DMV9|HS71B_HUMAN	16	/core/www/modules/match_peptides/blast_html4.php?run_id=52598&search_id=54116&scans_id=52598&peptide_id=2026&scanf=11261&charge=2&value=16	K.GGSGSGPTIEEVD.-	/core/www/modules/show_out/show_out_wrapper.php?run_id=52598&search_id=54116&scans_id=52598&peptide_id=2026&scanf=11261&charge=2&value=K.GGSGSGPTIEEVD.-	HSPA1B
11262	3	2.349	0.336	14/32	/core/www/modules//sdig/index.php?run_id=52598&search_id=54116&scans_id=52598&peptide_id=2027&scanf=11262&charge=3&value=14/32	sp|P04843|RPN1_HUMAN	/core/www/modules//consensus/?run_id=52598&search_id=54116&scans_id=52598&peptide_id=2027&scanf=11262&charge=3&value=sp|P04843|RPN1_HUMAN	4	/core/www/modules/match_peptides/blast_html4.php?run_id=52598&search_id=54116&scans_id=52598&peptide_id=2027&scanf=11262&charge=3&value=4	R.LAHLGVQVK.G	/core/www/modules/show_out/show_out_wrapper.php?run_id=52598&search_id=54116&scans_id=52598&peptide_id=2027&scanf=11262&charge=3&value=R.LAHLGVQVK.G	RPN1
11264	2	2.016	0.112	2020-11-14	/core/www/modules//sdig/index.php?run_id=52598&search_id=54116&scans_id=52598&peptide_id=2029&scanf=11264&charge=2&value=11/14	sp|P11142|HSP7C_HUMAN	/core/www/modules//consensus/?run_id=52598&search_id=54116&scans_id=52598&peptide_id=2029&scanf=11264&charge=2&value=sp|P11142|HSP7C_HUMAN	13	/core/www/modules/match_peptides/blast_html4.php?run_id=52598&search_id=54116&scans_id=52598&peptide_id=2029&scanf=11264&charge=2&value=13	K.VC#NPIITK.L	/core/www/modules/show_out/show_out_wrapper.php?run_id=52598&search_id=54116&scans_id=52598&peptide_id=2029&scanf=11264&charge=2&value=K.VC#NPIITK.L	HSPA8
11277	4	5.441	0.503	53/210	/core/www/modules//sdig/index.php?run_id=52598&search_id=54116&scans_id=52598&peptide_id=2043&scanf=11277&charge=4&value=53/210	sp|P51784|UBP11_HUMAN	/core/www/modules//consensus/?run_id=52598&search_id=54116&scans_id=52598&peptide_id=2043&scanf=11277&charge=4&value=sp|P51784|UBP11_HUMAN	3	/core/www/modules/match_peptides/blast_html4.php?run_id=52598&search_id=54116&scans_id=52598&peptide_id=2043&scanf=11277&charge=4&value=3	R.YVTKPNSDDEDDGDEKEDDEEDKDDVPGPSTGGSLR.D	/core/www/modules/show_out/show_out_wrapper.php?run_id=52598&search_id=54116&scans_id=52598&peptide_id=2043&scanf=11277&charge=4&value=R.YVTKPNSDDEDDGDEKEDDEEDKDDVPGPSTGGSLR.D	USP11
11286	3	2.588	0.149	23/40	/core/www/modules//sdig/index.php?run_id=52598&search_id=54116&scans_id=52598&peptide_id=2052&scanf=11286&charge=3&value=23/40	sp|P11142|HSP7C_HUMAN	/core/www/modules//consensus/?run_id=52598&search_id=54116&scans_id=52598&peptide_id=2052&scanf=11286&charge=3&value=sp|P11142|HSP7C_HUMAN	15	/core/www/modules/match_peptides/blast_html4.php?run_id=52598&search_id=54116&scans_id=52598&peptide_id=2052&scanf=11286&charge=3&value=15	K.M*KEIAEAYLGK.T	/core/www/modules/show_out/show_out_wrapper.php?run_id=52598&search_id=54116&scans_id=52598&peptide_id=2052&scanf=11286&charge=3&value=K.M*KEIAEAYLGK.T	HSPA8
11287	3	2.478	0.271	19/36	/core/www/modules//sdig/index.php?run_id=52598&search_id=54116&scans_id=52598&peptide_id=2053&scanf=11287&charge=3&value=19/36	sp|P51784|UBP11_HUMAN	/core/www/modules//consensus/?run_id=52598&search_id=54116&scans_id=52598&peptide_id=2053&scanf=11287&charge=3&value=sp|P51784|UBP11_HUMAN	4	/core/www/modules/match_peptides/blast_html4.php?run_id=52598&search_id=54116&scans_id=52598&peptide_id=2053&scanf=11287&charge=3&value=4	R.M*M*VADVFSHR.F	/core/www/modules/show_out/show_out_wrapper.php?run_id=52598&search_id=54116&scans_id=52598&peptide_id=2053&scanf=11287&charge=3&value=R.M*M*VADVFSHR.F	USP11
11290	2	2.441	0.163	2020-11-20	/core/www/modules//sdig/index.php?run_id=52598&search_id=54116&scans_id=52598&peptide_id=2057&scanf=11290&charge=2&value=11/20	sp|P63151|2ABA_HUMAN	/core/www/modules//consensus/?run_id=52598&search_id=54116&scans_id=52598&peptide_id=2057&scanf=11290&charge=2&value=sp|P63151|2ABA_HUMAN	6	/core/www/modules/match_peptides/blast_html4.php?run_id=52598&search_id=54116&scans_id=52598&peptide_id=2057&scanf=11290&charge=2&value=6	K.LFEEPEDPSNR.S	/core/www/modules/show_out/show_out_wrapper.php?run_id=52598&search_id=54116&scans_id=52598&peptide_id=2057&scanf=11290&charge=2&value=K.LFEEPEDPSNR.S	PPP2R2A
11310	2	3.42	0.33	19/22	/core/www/modules//sdig/index.php?run_id=52598&search_id=54116&scans_id=52598&peptide_id=2078&scanf=11310&charge=2&value=19/22	sp|P68371|TBB4B_HUMAN	/core/www/modules//consensus/?run_id=52598&search_id=54116&scans_id=52598&peptide_id=2078&scanf=11310&charge=2&value=sp|P68371|TBB4B_HUMAN	5	/core/www/modules/match_peptides/blast_html4.php?run_id=52598&search_id=54116&scans_id=52598&peptide_id=2078&scanf=11310&charge=2&value=5	R.INVYYNEATGGK.Y	/core/www/modules/show_out/show_out_wrapper.php?run_id=52598&search_id=54116&scans_id=52598&peptide_id=2078&scanf=11310&charge=2&value=R.INVYYNEATGGK.Y	TUBB4B
11314	3	3.775	0.198	24/48	/core/www/modules//sdig/index.php?run_id=52598&search_id=54116&scans_id=52598&peptide_id=2082&scanf=11314&charge=3&value=24/48	sp|P17661|DESM_HUMAN	/core/www/modules//consensus/?run_id=52598&search_id=54116&scans_id=52598&peptide_id=2082&scanf=11314&charge=3&value=sp|P17661|DESM_HUMAN	15	/core/www/modules/match_peptides/blast_html4.php?run_id=52598&search_id=54116&scans_id=52598&peptide_id=2082&scanf=11314&charge=3&value=15	R.TNEKVELQELNDR.F	/core/www/modules/show_out/show_out_wrapper.php?run_id=52598&search_id=54116&scans_id=52598&peptide_id=2082&scanf=11314&charge=3&value=R.TNEKVELQELNDR.F	DES
11316	2	2.26	0.26	2020-10-10	/core/www/modules//sdig/index.php?run_id=52598&search_id=54116&scans_id=52598&peptide_id=2084&scanf=11316&charge=2&value=10/10	sp|P51784|UBP11_HUMAN	/core/www/modules//consensus/?run_id=52598&search_id=54116&scans_id=52598&peptide_id=2084&scanf=11316&charge=2&value=sp|P51784|UBP11_HUMAN	2	/core/www/modules/match_peptides/blast_html4.php?run_id=52598&search_id=54116&scans_id=52598&peptide_id=2084&scanf=11316&charge=2&value=2	R.HNDLGK.S	/core/www/modules/show_out/show_out_wrapper.php?run_id=52598&search_id=54116&scans_id=52598&peptide_id=2084&scanf=11316&charge=2&value=R.HNDLGK.S	USP11
11328	2	2.168	0.29	2020-10-14	/core/www/modules//sdig/index.php?run_id=52598&search_id=54116&scans_id=52598&peptide_id=2096&scanf=11328&charge=2&value=10/14	sp|P51784|UBP11_HUMAN	/core/www/modules//consensus/?run_id=52598&search_id=54116&scans_id=52598&peptide_id=2096&scanf=11328&charge=2&value=sp|P51784|UBP11_HUMAN	4	/core/www/modules/match_peptides/blast_html4.php?run_id=52598&search_id=54116&scans_id=52598&peptide_id=2096&scanf=11328&charge=2&value=4	R.IEAIEGSR.E	/core/www/modules/show_out/show_out_wrapper.php?run_id=52598&search_id=54116&scans_id=52598&peptide_id=2096&scanf=11328&charge=2&value=R.IEAIEGSR.E	USP11
11330	2	2.88	0.486	15/26	/core/www/modules//sdig/index.php?run_id=52598&search_id=54116&scans_id=52598&peptide_id=2098&scanf=11330&charge=2&value=15/26	sp|P38646|GRP75_HUMAN	/core/www/modules//consensus/?run_id=52598&search_id=54116&scans_id=52598&peptide_id=2098&scanf=11330&charge=2&value=sp|P38646|GRP75_HUMAN	6	/core/www/modules/match_peptides/blast_html4.php?run_id=52598&search_id=54116&scans_id=52598&peptide_id=2098&scanf=11330&charge=2&value=6	R.QAVTNPNNTFYATK.R	/core/www/modules/show_out/show_out_wrapper.php?run_id=52598&search_id=54116&scans_id=52598&peptide_id=2098&scanf=11330&charge=2&value=R.QAVTNPNNTFYATK.R	HSPA9
11331	2	3.825	0.481	19/24	/core/www/modules//sdig/index.php?run_id=52598&search_id=54116&scans_id=52598&peptide_id=2099&scanf=11331&charge=2&value=19/24	sp|P25705|ATPA_HUMAN	/core/www/modules//consensus/?run_id=52598&search_id=54116&scans_id=52598&peptide_id=2099&scanf=11331&charge=2&value=sp|P25705|ATPA_HUMAN	3	/core/www/modules/match_peptides/blast_html4.php?run_id=52598&search_id=54116&scans_id=52598&peptide_id=2099&scanf=11331&charge=2&value=3	K.TGTAEM*SSILEER.I	/core/www/modules/show_out/show_out_wrapper.php?run_id=52598&search_id=54116&scans_id=52598&peptide_id=2099&scanf=11331&charge=2&value=K.TGTAEM*SSILEER.I	ATP5A1
11332	2	2.994	0.291	16/20	/core/www/modules//sdig/index.php?run_id=52598&search_id=54116&scans_id=52598&peptide_id=2100&scanf=11332&charge=2&value=16/20	sp|P51784|UBP11_HUMAN	/core/www/modules//consensus/?run_id=52598&search_id=54116&scans_id=52598&peptide_id=2100&scanf=11332&charge=2&value=sp|P51784|UBP11_HUMAN	0	/core/www/modules/match_peptides/blast_html4.php?run_id=52598&search_id=54116&scans_id=52598&peptide_id=2100&scanf=11332&charge=2&value=0	R.DQNPEVAVEGR.L	/core/www/modules/show_out/show_out_wrapper.php?run_id=52598&search_id=54116&scans_id=52598&peptide_id=2100&scanf=11332&charge=2&value=R.DQNPEVAVEGR.L	USP11
11333	2	2.404	0.199	14/16	/core/www/modules//sdig/index.php?run_id=52598&search_id=54116&scans_id=52598&peptide_id=2101&scanf=11333&charge=2&value=14/16	sp|P35580|MYH10_HUMAN	/core/www/modules//consensus/?run_id=52598&search_id=54116&scans_id=52598&peptide_id=2101&scanf=11333&charge=2&value=sp|P35580|MYH10_HUMAN	9	/core/www/modules/match_peptides/blast_html4.php?run_id=52598&search_id=54116&scans_id=52598&peptide_id=2101&scanf=11333&charge=2&value=9	R.ALEEALEAK.E	/core/www/modules/show_out/show_out_wrapper.php?run_id=52598&search_id=54116&scans_id=52598&peptide_id=2101&scanf=11333&charge=2&value=R.ALEEALEAK.E	MYH10
11338	2	1.924	0.245	14/36	/core/www/modules//sdig/index.php?run_id=52598&search_id=54116&scans_id=52598&peptide_id=2106&scanf=11338&charge=2&value=14/36	sp|Q9BQE3|TBA1C_HUMAN	/core/www/modules//consensus/?run_id=52598&search_id=54116&scans_id=52598&peptide_id=2106&scanf=11338&charge=2&value=sp|Q9BQE3|TBA1C_HUMAN	2	/core/www/modules/match_peptides/blast_html4.php?run_id=52598&search_id=54116&scans_id=52598&peptide_id=2106&scanf=11338&charge=2&value=2	K.DYEEVGADSADGEDEGEEY.-	/core/www/modules/show_out/show_out_wrapper.php?run_id=52598&search_id=54116&scans_id=52598&peptide_id=2106&scanf=11338&charge=2&value=K.DYEEVGADSADGEDEGEEY.-	TUBA1C
11349	3	3.053	0.288	24/48	/core/www/modules//sdig/index.php?run_id=52598&search_id=54116&scans_id=52598&peptide_id=2117&scanf=11349&charge=3&value=24/48	sp|P51784|UBP11_HUMAN	/core/www/modules//consensus/?run_id=52598&search_id=54116&scans_id=52598&peptide_id=2117&scanf=11349&charge=3&value=sp|P51784|UBP11_HUMAN	0	/core/www/modules/match_peptides/blast_html4.php?run_id=52598&search_id=54116&scans_id=52598&peptide_id=2117&scanf=11349&charge=3&value=0	R.FRDQNPEVAVEGR.L	/core/www/modules/show_out/show_out_wrapper.php?run_id=52598&search_id=54116&scans_id=52598&peptide_id=2117&scanf=11349&charge=3&value=R.FRDQNPEVAVEGR.L	USP11
11352	2	3.772	0.478	19/28	/core/www/modules//sdig/index.php?run_id=52598&search_id=54116&scans_id=52598&peptide_id=2121&scanf=11352&charge=2&value=19/28	sp|O14654|IRS4_HUMAN	/core/www/modules//consensus/?run_id=52598&search_id=54116&scans_id=52598&peptide_id=2121&scanf=11352&charge=2&value=sp|O14654|IRS4_HUMAN	0	/core/www/modules/match_peptides/blast_html4.php?run_id=52598&search_id=54116&scans_id=52598&peptide_id=2121&scanf=11352&charge=2&value=0	R.EADSSSDYVNM*DFTK.R	/core/www/modules/show_out/show_out_wrapper.php?run_id=52598&search_id=54116&scans_id=52598&peptide_id=2121&scanf=11352&charge=2&value=R.EADSSSDYVNM*DFTK.R	IRS4
11369	2	3.378	0.497	15/30	/core/www/modules//sdig/index.php?run_id=52598&search_id=54116&scans_id=52598&peptide_id=2139&scanf=11369&charge=2&value=15/30	sp|P51784|UBP11_HUMAN	/core/www/modules//consensus/?run_id=52598&search_id=54116&scans_id=52598&peptide_id=2139&scanf=11369&charge=2&value=sp|P51784|UBP11_HUMAN	4	/core/www/modules/match_peptides/blast_html4.php?run_id=52598&search_id=54116&scans_id=52598&peptide_id=2139&scanf=11369&charge=2&value=4	R.DPEPEQAGPSSGVTNR.C	/core/www/modules/show_out/show_out_wrapper.php?run_id=52598&search_id=54116&scans_id=52598&peptide_id=2139&scanf=11369&charge=2&value=R.DPEPEQAGPSSGVTNR.C	USP11
11378	2	2.057	0.288	2020-12-24	/core/www/modules//sdig/index.php?run_id=52598&search_id=54116&scans_id=52598&peptide_id=2148&scanf=11378&charge=2&value=12/24	sp|P0DMV9|HS71B_HUMAN	/core/www/modules//consensus/?run_id=52598&search_id=54116&scans_id=52598&peptide_id=2148&scanf=11378&charge=2&value=sp|P0DMV9|HS71B_HUMAN	16	/core/www/modules/match_peptides/blast_html4.php?run_id=52598&search_id=54116&scans_id=52598&peptide_id=2148&scanf=11378&charge=2&value=16	K.GGSGSGPTIEEVD.-	/core/www/modules/show_out/show_out_wrapper.php?run_id=52598&search_id=54116&scans_id=52598&peptide_id=2148&scanf=11378&charge=2&value=K.GGSGSGPTIEEVD.-	HSPA1B
11396	2	3.628	0.494	18/22	/core/www/modules//sdig/index.php?run_id=52598&search_id=54116&scans_id=52598&peptide_id=2167&scanf=11396&charge=2&value=18/22	sp|Q93009|UBP7_HUMAN	/core/www/modules//consensus/?run_id=52598&search_id=54116&scans_id=52598&peptide_id=2167&scanf=11396&charge=2&value=sp|Q93009|UBP7_HUMAN	7	/core/www/modules/match_peptides/blast_html4.php?run_id=52598&search_id=54116&scans_id=52598&peptide_id=2167&scanf=11396&charge=2&value=7	R.FM*YDPQTDQNIK.I	/core/www/modules/show_out/show_out_wrapper.php?run_id=52598&search_id=54116&scans_id=52598&peptide_id=2167&scanf=11396&charge=2&value=R.FM*YDPQTDQNIK.I	USP7
11409	2	1.787	0.152	2020-11-14	/core/www/modules//sdig/index.php?run_id=52598&search_id=54116&scans_id=52598&peptide_id=2181&scanf=11409&charge=2&value=11/14	sp|P25705|ATPA_HUMAN	/core/www/modules//consensus/?run_id=52598&search_id=54116&scans_id=52598&peptide_id=2181&scanf=11409&charge=2&value=sp|P25705|ATPA_HUMAN	2	/core/www/modules/match_peptides/blast_html4.php?run_id=52598&search_id=54116&scans_id=52598&peptide_id=2181&scanf=11409&charge=2&value=2	R.STVAQLVK.R	/core/www/modules/show_out/show_out_wrapper.php?run_id=52598&search_id=54116&scans_id=52598&peptide_id=2181&scanf=11409&charge=2&value=R.STVAQLVK.R	ATP5A1
11420	3	3.582	0.273	21/44	/core/www/modules//sdig/index.php?run_id=52598&search_id=54116&scans_id=52598&peptide_id=2193&scanf=11420&charge=3&value=21/44	sp|P11142|HSP7C_HUMAN	/core/www/modules//consensus/?run_id=52598&search_id=54116&scans_id=52598&peptide_id=2193&scanf=11420&charge=3&value=sp|P11142|HSP7C_HUMAN	15	/core/www/modules/match_peptides/blast_html4.php?run_id=52598&search_id=54116&scans_id=52598&peptide_id=2193&scanf=11420&charge=3&value=15	R.RFDDAVVQSDMK.H	/core/www/modules/show_out/show_out_wrapper.php?run_id=52598&search_id=54116&scans_id=52598&peptide_id=2193&scanf=11420&charge=3&value=R.RFDDAVVQSDMK.H	HSPA8
11424	2	1.872	0.062	2020-11-16	/core/www/modules//sdig/index.php?run_id=52598&search_id=54116&scans_id=52598&peptide_id=2197&scanf=11424&charge=2&value=11/16	sp|Q00839|HNRPU_HUMAN	/core/www/modules//consensus/?run_id=52598&search_id=54116&scans_id=52598&peptide_id=2197&scanf=11424&charge=2&value=sp|Q00839|HNRPU_HUMAN	14	/core/www/modules/match_peptides/blast_html4.php?run_id=52598&search_id=54116&scans_id=52598&peptide_id=2197&scanf=11424&charge=2&value=14	K.DLPEHAVLK.M	/core/www/modules/show_out/show_out_wrapper.php?run_id=52598&search_id=54116&scans_id=52598&peptide_id=2197&scanf=11424&charge=2&value=K.DLPEHAVLK.M	HNRNPU
11432	2	2.256	0.235	14/24	/core/www/modules//sdig/index.php?run_id=52598&search_id=54116&scans_id=52598&peptide_id=2206&scanf=11432&charge=2&value=14/24	sp|Q9Y3Z3|SAMH1_HUMAN	/core/www/modules//consensus/?run_id=52598&search_id=54116&scans_id=52598&peptide_id=2206&scanf=11432&charge=2&value=sp|Q9Y3Z3|SAMH1_HUMAN	0	/core/www/modules/match_peptides/blast_html4.php?run_id=52598&search_id=54116&scans_id=52598&peptide_id=2206&scanf=11432&charge=2&value=0	R.ISTAIDDM*EAYTK.L	/core/www/modules/show_out/show_out_wrapper.php?run_id=52598&search_id=54116&scans_id=52598&peptide_id=2206&scanf=11432&charge=2&value=R.ISTAIDDM*EAYTK.L	SAMHD1
11437	3	2.72	0.285	22/40	/core/www/modules//sdig/index.php?run_id=52598&search_id=54116&scans_id=52598&peptide_id=2211&scanf=11437&charge=3&value=22/40	sp|P11142|HSP7C_HUMAN	/core/www/modules//consensus/?run_id=52598&search_id=54116&scans_id=52598&peptide_id=2211&scanf=11437&charge=3&value=sp|P11142|HSP7C_HUMAN	15	/core/www/modules/match_peptides/blast_html4.php?run_id=52598&search_id=54116&scans_id=52598&peptide_id=2211&scanf=11437&charge=3&value=15	K.M*KEIAEAYLGK.T	/core/www/modules/show_out/show_out_wrapper.php?run_id=52598&search_id=54116&scans_id=52598&peptide_id=2211&scanf=11437&charge=3&value=K.M*KEIAEAYLGK.T	HSPA8
11439	2	2.765	0	13/20	/core/www/modules//sdig/index.php?run_id=52598&search_id=54116&scans_id=52598&peptide_id=2213&scanf=11439&charge=2&value=13/20	sp|P11021|GRP78_HUMAN	/core/www/modules//consensus/?run_id=52598&search_id=54116&scans_id=52598&peptide_id=2213&scanf=11439&charge=2&value=sp|P11021|GRP78_HUMAN	4	/core/www/modules/match_peptides/blast_html4.php?run_id=52598&search_id=54116&scans_id=52598&peptide_id=2213&scanf=11439&charge=2&value=4	R.VEIIANDQGNR.I	/core/www/modules/show_out/show_out_wrapper.php?run_id=52598&search_id=54116&scans_id=52598&peptide_id=2213&scanf=11439&charge=2&value=R.VEIIANDQGNR.I	HSPA5
11451	2	3.119	0.325	17/20	/core/www/modules//sdig/index.php?run_id=52598&search_id=54116&scans_id=52598&peptide_id=2225&scanf=11451&charge=2&value=17/20	sp|P51784|UBP11_HUMAN	/core/www/modules//consensus/?run_id=52598&search_id=54116&scans_id=52598&peptide_id=2225&scanf=11451&charge=2&value=sp|P51784|UBP11_HUMAN	0	/core/www/modules/match_peptides/blast_html4.php?run_id=52598&search_id=54116&scans_id=52598&peptide_id=2225&scanf=11451&charge=2&value=0	R.DQNPEVAVEGR.L	/core/www/modules/show_out/show_out_wrapper.php?run_id=52598&search_id=54116&scans_id=52598&peptide_id=2225&scanf=11451&charge=2&value=R.DQNPEVAVEGR.L	USP11
11454	2	1.745	0.091	2020-10-12	/core/www/modules//sdig/index.php?run_id=52598&search_id=54116&scans_id=52598&peptide_id=2228&scanf=11454&charge=2&value=10/12	sp|P25705|ATPA_HUMAN	/core/www/modules//consensus/?run_id=52598&search_id=54116&scans_id=52598&peptide_id=2228&scanf=11454&charge=2&value=sp|P25705|ATPA_HUMAN	6	/core/www/modules/match_peptides/blast_html4.php?run_id=52598&search_id=54116&scans_id=52598&peptide_id=2228&scanf=11454&charge=2&value=6	K.APGIIPR.I	/core/www/modules/show_out/show_out_wrapper.php?run_id=52598&search_id=54116&scans_id=52598&peptide_id=2228&scanf=11454&charge=2&value=K.APGIIPR.I	ATP5A1
11455	3	2.004	0.025	20/56	/core/www/modules//sdig/index.php?run_id=52598&search_id=54116&scans_id=52598&peptide_id=2229&scanf=11455&charge=3&value=20/56	sp|P33993|MCM7_HUMAN	/core/www/modules//consensus/?run_id=52598&search_id=54116&scans_id=52598&peptide_id=2229&scanf=11455&charge=3&value=sp|P33993|MCM7_HUMAN	6	/core/www/modules/match_peptides/blast_html4.php?run_id=52598&search_id=54116&scans_id=52598&peptide_id=2229&scanf=11455&charge=3&value=6	K.M*QEHSDQVPVGNIPR.S	/core/www/modules/show_out/show_out_wrapper.php?run_id=52598&search_id=54116&scans_id=52598&peptide_id=2229&scanf=11455&charge=3&value=K.M*QEHSDQVPVGNIPR.S	MCM7
11456	2	3.729	0.554	20/22	/core/www/modules//sdig/index.php?run_id=52598&search_id=54116&scans_id=52598&peptide_id=2230&scanf=11456&charge=2&value=20/22	sp|P07437|TBB5_HUMAN	/core/www/modules//consensus/?run_id=52598&search_id=54116&scans_id=52598&peptide_id=2230&scanf=11456&charge=2&value=sp|P07437|TBB5_HUMAN	7	/core/www/modules/match_peptides/blast_html4.php?run_id=52598&search_id=54116&scans_id=52598&peptide_id=2230&scanf=11456&charge=2&value=7	R.ISVYYNEATGGK.Y	/core/www/modules/show_out/show_out_wrapper.php?run_id=52598&search_id=54116&scans_id=52598&peptide_id=2230&scanf=11456&charge=2&value=R.ISVYYNEATGGK.Y	TUBB
11459	2	2.4	0.288	2020-09-10	/core/www/modules//sdig/index.php?run_id=52598&search_id=54116&scans_id=52598&peptide_id=2233&scanf=11459&charge=2&value=9/10	sp|P51784|UBP11_HUMAN	/core/www/modules//consensus/?run_id=52598&search_id=54116&scans_id=52598&peptide_id=2233&scanf=11459&charge=2&value=sp|P51784|UBP11_HUMAN	2	/core/www/modules/match_peptides/blast_html4.php?run_id=52598&search_id=54116&scans_id=52598&peptide_id=2233&scanf=11459&charge=2&value=2	R.HNDLGK.S	/core/www/modules/show_out/show_out_wrapper.php?run_id=52598&search_id=54116&scans_id=52598&peptide_id=2233&scanf=11459&charge=2&value=R.HNDLGK.S	USP11
11467	3	3.112	0.133	26/48	/core/www/modules//sdig/index.php?run_id=52598&search_id=54116&scans_id=52598&peptide_id=2241&scanf=11467&charge=3&value=26/48	sp|P51784|UBP11_HUMAN	/core/www/modules//consensus/?run_id=52598&search_id=54116&scans_id=52598&peptide_id=2241&scanf=11467&charge=3&value=sp|P51784|UBP11_HUMAN	0	/core/www/modules/match_peptides/blast_html4.php?run_id=52598&search_id=54116&scans_id=52598&peptide_id=2241&scanf=11467&charge=3&value=0	R.FRDQNPEVAVEGR.L	/core/www/modules/show_out/show_out_wrapper.php?run_id=52598&search_id=54116&scans_id=52598&peptide_id=2241&scanf=11467&charge=3&value=R.FRDQNPEVAVEGR.L	USP11
11480	2	2.815	0.322	15/30	/core/www/modules//sdig/index.php?run_id=52598&search_id=54116&scans_id=52598&peptide_id=2256&scanf=11480&charge=2&value=15/30	sp|P51784|UBP11_HUMAN	/core/www/modules//consensus/?run_id=52598&search_id=54116&scans_id=52598&peptide_id=2256&scanf=11480&charge=2&value=sp|P51784|UBP11_HUMAN	4	/core/www/modules/match_peptides/blast_html4.php?run_id=52598&search_id=54116&scans_id=52598&peptide_id=2256&scanf=11480&charge=2&value=4	R.DPEPEQAGPSSGVTNR.C	/core/www/modules/show_out/show_out_wrapper.php?run_id=52598&search_id=54116&scans_id=52598&peptide_id=2256&scanf=11480&charge=2&value=R.DPEPEQAGPSSGVTNR.C	USP11
11487	3	2.907	0.397	21/36	/core/www/modules//sdig/index.php?run_id=52598&search_id=54116&scans_id=52598&peptide_id=2262&scanf=11487&charge=3&value=21/36	sp|P51784|UBP11_HUMAN	/core/www/modules//consensus/?run_id=52598&search_id=54116&scans_id=52598&peptide_id=2262&scanf=11487&charge=3&value=sp|P51784|UBP11_HUMAN	4	/core/www/modules/match_peptides/blast_html4.php?run_id=52598&search_id=54116&scans_id=52598&peptide_id=2262&scanf=11487&charge=3&value=4	R.M*M*VADVFSHR.F	/core/www/modules/show_out/show_out_wrapper.php?run_id=52598&search_id=54116&scans_id=52598&peptide_id=2262&scanf=11487&charge=3&value=R.M*M*VADVFSHR.F	USP11
11491	2	2.798	0.332	14/16	/core/www/modules//sdig/index.php?run_id=52598&search_id=54116&scans_id=52598&peptide_id=2267&scanf=11491&charge=2&value=14/16	sp|P35579|MYH9_HUMAN	/core/www/modules//consensus/?run_id=52598&search_id=54116&scans_id=52598&peptide_id=2267&scanf=11491&charge=2&value=sp|P35579|MYH9_HUMAN	3	/core/www/modules/match_peptides/blast_html4.php?run_id=52598&search_id=54116&scans_id=52598&peptide_id=2267&scanf=11491&charge=2&value=3	K.ASITALEAK.I	/core/www/modules/show_out/show_out_wrapper.php?run_id=52598&search_id=54116&scans_id=52598&peptide_id=2267&scanf=11491&charge=2&value=K.ASITALEAK.I	MYH9
11507	3	4.636	0.378	31/88	/core/www/modules//sdig/index.php?run_id=52598&search_id=54116&scans_id=52598&peptide_id=2284&scanf=11507&charge=3&value=31/88	sp|O14654|IRS4_HUMAN	/core/www/modules//consensus/?run_id=52598&search_id=54116&scans_id=52598&peptide_id=2284&scanf=11507&charge=3&value=sp|O14654|IRS4_HUMAN	0	/core/www/modules/match_peptides/blast_html4.php?run_id=52598&search_id=54116&scans_id=52598&peptide_id=2284&scanf=11507&charge=3&value=0	K.QQQM*PPPPPPPPPPPPAGGTGGK.G	/core/www/modules/show_out/show_out_wrapper.php?run_id=52598&search_id=54116&scans_id=52598&peptide_id=2284&scanf=11507&charge=3&value=K.QQQM*PPPPPPPPPPPPAGGTGGK.G	IRS4
11513	3	2.887	0.138	20/48	/core/www/modules//sdig/index.php?run_id=52598&search_id=54116&scans_id=52598&peptide_id=2290&scanf=11513&charge=3&value=20/48	sp|P35579|MYH9_HUMAN	/core/www/modules//consensus/?run_id=52598&search_id=54116&scans_id=52598&peptide_id=2290&scanf=11513&charge=3&value=sp|P35579|MYH9_HUMAN	3	/core/www/modules/match_peptides/blast_html4.php?run_id=52598&search_id=54116&scans_id=52598&peptide_id=2290&scanf=11513&charge=3&value=3	R.KKVEAQLQELQVK.F	/core/www/modules/show_out/show_out_wrapper.php?run_id=52598&search_id=54116&scans_id=52598&peptide_id=2290&scanf=11513&charge=3&value=R.KKVEAQLQELQVK.F	MYH9
11520	2	2.909	0.423	17/22	/core/www/modules//sdig/index.php?run_id=52598&search_id=54116&scans_id=52598&peptide_id=2298&scanf=11520&charge=2&value=17/22	sp|Q93009|UBP7_HUMAN	/core/www/modules//consensus/?run_id=52598&search_id=54116&scans_id=52598&peptide_id=2298&scanf=11520&charge=2&value=sp|Q93009|UBP7_HUMAN	7	/core/www/modules/match_peptides/blast_html4.php?run_id=52598&search_id=54116&scans_id=52598&peptide_id=2298&scanf=11520&charge=2&value=7	R.FM*YDPQTDQNIK.I	/core/www/modules/show_out/show_out_wrapper.php?run_id=52598&search_id=54116&scans_id=52598&peptide_id=2298&scanf=11520&charge=2&value=R.FM*YDPQTDQNIK.I	USP7
11535	3	2.311	0.137	15/28	/core/www/modules//sdig/index.php?run_id=52598&search_id=54116&scans_id=52598&peptide_id=2313&scanf=11535&charge=3&value=15/28	sp|Q93009|UBP7_HUMAN	/core/www/modules//consensus/?run_id=52598&search_id=54116&scans_id=52598&peptide_id=2313&scanf=11535&charge=3&value=sp|Q93009|UBP7_HUMAN	11	/core/www/modules/match_peptides/blast_html4.php?run_id=52598&search_id=54116&scans_id=52598&peptide_id=2313&scanf=11535&charge=3&value=11	R.ISHLFFHK.E	/core/www/modules/show_out/show_out_wrapper.php?run_id=52598&search_id=54116&scans_id=52598&peptide_id=2313&scanf=11535&charge=3&value=R.ISHLFFHK.E	USP7
11536	3	2.788	0.066	20/44	/core/www/modules//sdig/index.php?run_id=52598&search_id=54116&scans_id=52598&peptide_id=2314&scanf=11536&charge=3&value=20/44	sp|P0DMV9|HS71B_HUMAN	/core/www/modules//consensus/?run_id=52598&search_id=54116&scans_id=52598&peptide_id=2314&scanf=11536&charge=3&value=sp|P0DMV9|HS71B_HUMAN	9	/core/www/modules/match_peptides/blast_html4.php?run_id=52598&search_id=54116&scans_id=52598&peptide_id=2314&scanf=11536&charge=3&value=9	R.KFGDPVVQSDMK.H	/core/www/modules/show_out/show_out_wrapper.php?run_id=52598&search_id=54116&scans_id=52598&peptide_id=2314&scanf=11536&charge=3&value=R.KFGDPVVQSDMK.H	HSPA1B
11576	2	3.274	0.354	15/20	/core/www/modules//sdig/index.php?run_id=52598&search_id=54116&scans_id=52598&peptide_id=2356&scanf=11576&charge=2&value=15/20	sp|P51784|UBP11_HUMAN	/core/www/modules//consensus/?run_id=52598&search_id=54116&scans_id=52598&peptide_id=2356&scanf=11576&charge=2&value=sp|P51784|UBP11_HUMAN	0	/core/www/modules/match_peptides/blast_html4.php?run_id=52598&search_id=54116&scans_id=52598&peptide_id=2356&scanf=11576&charge=2&value=0	R.DQNPEVAVEGR.L	/core/www/modules/show_out/show_out_wrapper.php?run_id=52598&search_id=54116&scans_id=52598&peptide_id=2356&scanf=11576&charge=2&value=R.DQNPEVAVEGR.L	USP11
11584	3	3.462	0.266	24/48	/core/www/modules//sdig/index.php?run_id=52598&search_id=54116&scans_id=52598&peptide_id=2364&scanf=11584&charge=3&value=24/48	sp|P51784|UBP11_HUMAN	/core/www/modules//consensus/?run_id=52598&search_id=54116&scans_id=52598&peptide_id=2364&scanf=11584&charge=3&value=sp|P51784|UBP11_HUMAN	0	/core/www/modules/match_peptides/blast_html4.php?run_id=52598&search_id=54116&scans_id=52598&peptide_id=2364&scanf=11584&charge=3&value=0	R.FRDQNPEVAVEGR.L	/core/www/modules/show_out/show_out_wrapper.php?run_id=52598&search_id=54116&scans_id=52598&peptide_id=2364&scanf=11584&charge=3&value=R.FRDQNPEVAVEGR.L	USP11
11592	2	2.633	0.266	2020-10-10	/core/www/modules//sdig/index.php?run_id=52598&search_id=54116&scans_id=52598&peptide_id=2373&scanf=11592&charge=2&value=10/10	sp|P51784|UBP11_HUMAN	/core/www/modules//consensus/?run_id=52598&search_id=54116&scans_id=52598&peptide_id=2373&scanf=11592&charge=2&value=sp|P51784|UBP11_HUMAN	2	/core/www/modules/match_peptides/blast_html4.php?run_id=52598&search_id=54116&scans_id=52598&peptide_id=2373&scanf=11592&charge=2&value=2	R.HNDLGK.S	/core/www/modules/show_out/show_out_wrapper.php?run_id=52598&search_id=54116&scans_id=52598&peptide_id=2373&scanf=11592&charge=2&value=R.HNDLGK.S	USP11
11602	3	2.981	0.428	22/36	/core/www/modules//sdig/index.php?run_id=52598&search_id=54116&scans_id=52598&peptide_id=2383&scanf=11602&charge=3&value=22/36	sp|P51784|UBP11_HUMAN	/core/www/modules//consensus/?run_id=52598&search_id=54116&scans_id=52598&peptide_id=2383&scanf=11602&charge=3&value=sp|P51784|UBP11_HUMAN	4	/core/www/modules/match_peptides/blast_html4.php?run_id=52598&search_id=54116&scans_id=52598&peptide_id=2383&scanf=11602&charge=3&value=4	R.M*M*VADVFSHR.F	/core/www/modules/show_out/show_out_wrapper.php?run_id=52598&search_id=54116&scans_id=52598&peptide_id=2383&scanf=11602&charge=3&value=R.M*M*VADVFSHR.F	USP11
11626	3	4.165	0.465	27/72	/core/www/modules//sdig/index.php?run_id=52598&search_id=54116&scans_id=52598&peptide_id=2408&scanf=11626&charge=3&value=27/72	sp|P35579|MYH9_HUMAN	/core/www/modules//consensus/?run_id=52598&search_id=54116&scans_id=52598&peptide_id=2408&scanf=11626&charge=3&value=sp|P35579|MYH9_HUMAN	3	/core/www/modules/match_peptides/blast_html4.php?run_id=52598&search_id=54116&scans_id=52598&peptide_id=2408&scanf=11626&charge=3&value=3	R.QAQQERDELADEIANSSGK.G	/core/www/modules/show_out/show_out_wrapper.php?run_id=52598&search_id=54116&scans_id=52598&peptide_id=2408&scanf=11626&charge=3&value=R.QAQQERDELADEIANSSGK.G	MYH9
11627	2	4.445	0.539	19/22	/core/www/modules//sdig/index.php?run_id=52598&search_id=54116&scans_id=52598&peptide_id=2409&scanf=11627&charge=2&value=19/22	sp|P51784|UBP11_HUMAN	/core/www/modules//consensus/?run_id=52598&search_id=54116&scans_id=52598&peptide_id=2409&scanf=11627&charge=2&value=sp|P51784|UBP11_HUMAN	4	/core/www/modules/match_peptides/blast_html4.php?run_id=52598&search_id=54116&scans_id=52598&peptide_id=2409&scanf=11627&charge=2&value=4	R.YYDEVEAEGYVK.H	/core/www/modules/show_out/show_out_wrapper.php?run_id=52598&search_id=54116&scans_id=52598&peptide_id=2409&scanf=11627&charge=2&value=R.YYDEVEAEGYVK.H	USP11
11629	2	1.803	0.144	2020-10-14	/core/www/modules//sdig/index.php?run_id=52598&search_id=54116&scans_id=52598&peptide_id=2411&scanf=11629&charge=2&value=10/14	sp|P51784|UBP11_HUMAN	/core/www/modules//consensus/?run_id=52598&search_id=54116&scans_id=52598&peptide_id=2411&scanf=11629&charge=2&value=sp|P51784|UBP11_HUMAN	4	/core/www/modules/match_peptides/blast_html4.php?run_id=52598&search_id=54116&scans_id=52598&peptide_id=2411&scanf=11629&charge=2&value=4	R.IEAIEGSR.E	/core/www/modules/show_out/show_out_wrapper.php?run_id=52598&search_id=54116&scans_id=52598&peptide_id=2411&scanf=11629&charge=2&value=R.IEAIEGSR.E	USP11
11662	3	2.659	0.169	23/48	/core/www/modules//sdig/index.php?run_id=52598&search_id=54116&scans_id=52598&peptide_id=2446&scanf=11662&charge=3&value=23/48	sp|P35580|MYH10_HUMAN	/core/www/modules//consensus/?run_id=52598&search_id=54116&scans_id=52598&peptide_id=2446&scanf=11662&charge=3&value=sp|P35580|MYH10_HUMAN	0	/core/www/modules/match_peptides/blast_html4.php?run_id=52598&search_id=54116&scans_id=52598&peptide_id=2446&scanf=11662&charge=3&value=0	R.NKQEVM*ISDLEER.L	/core/www/modules/show_out/show_out_wrapper.php?run_id=52598&search_id=54116&scans_id=52598&peptide_id=2446&scanf=11662&charge=3&value=R.NKQEVM*ISDLEER.L	MYH10
11664	2	3.993	0.528	16/28	/core/www/modules//sdig/index.php?run_id=52598&search_id=54116&scans_id=52598&peptide_id=2448&scanf=11664&charge=2&value=16/28	sp|Q9UM54|MYO6_HUMAN	/core/www/modules//consensus/?run_id=52598&search_id=54116&scans_id=52598&peptide_id=2448&scanf=11664&charge=2&value=sp|Q9UM54|MYO6_HUMAN	4	/core/www/modules/match_peptides/blast_html4.php?run_id=52598&search_id=54116&scans_id=52598&peptide_id=2448&scanf=11664&charge=2&value=4	R.YLTESYGTGQDIDDR.I	/core/www/modules/show_out/show_out_wrapper.php?run_id=52598&search_id=54116&scans_id=52598&peptide_id=2448&scanf=11664&charge=2&value=R.YLTESYGTGQDIDDR.I	MYO6
11669	2	3.016	0.42	15/30	/core/www/modules//sdig/index.php?run_id=52598&search_id=54116&scans_id=52598&peptide_id=2453&scanf=11669&charge=2&value=15/30	sp|P51784|UBP11_HUMAN	/core/www/modules//consensus/?run_id=52598&search_id=54116&scans_id=52598&peptide_id=2453&scanf=11669&charge=2&value=sp|P51784|UBP11_HUMAN	4	/core/www/modules/match_peptides/blast_html4.php?run_id=52598&search_id=54116&scans_id=52598&peptide_id=2453&scanf=11669&charge=2&value=4	R.DPEPEQAGPSSGVTNR.C	/core/www/modules/show_out/show_out_wrapper.php?run_id=52598&search_id=54116&scans_id=52598&peptide_id=2453&scanf=11669&charge=2&value=R.DPEPEQAGPSSGVTNR.C	USP11
11680	2	2.932	0.364	15/20	/core/www/modules//sdig/index.php?run_id=52598&search_id=54116&scans_id=52598&peptide_id=2465&scanf=11680&charge=2&value=15/20	sp|P51784|UBP11_HUMAN	/core/www/modules//consensus/?run_id=52598&search_id=54116&scans_id=52598&peptide_id=2465&scanf=11680&charge=2&value=sp|P51784|UBP11_HUMAN	0	/core/www/modules/match_peptides/blast_html4.php?run_id=52598&search_id=54116&scans_id=52598&peptide_id=2465&scanf=11680&charge=2&value=0	R.DQNPEVAVEGR.L	/core/www/modules/show_out/show_out_wrapper.php?run_id=52598&search_id=54116&scans_id=52598&peptide_id=2465&scanf=11680&charge=2&value=R.DQNPEVAVEGR.L	USP11
11685	3	2.065	0.082	13/36	/core/www/modules//sdig/index.php?run_id=52598&search_id=54116&scans_id=52598&peptide_id=2470&scanf=11685&charge=3&value=13/36	sp|P55795|HNRH2_HUMAN	/core/www/modules//consensus/?run_id=52598&search_id=54116&scans_id=52598&peptide_id=2470&scanf=11685&charge=3&value=sp|P55795|HNRH2_HUMAN	13	/core/www/modules/match_peptides/blast_html4.php?run_id=52598&search_id=54116&scans_id=52598&peptide_id=2470&scanf=11685&charge=3&value=13	R.VHIEIGPDGR.V	/core/www/modules/show_out/show_out_wrapper.php?run_id=52598&search_id=54116&scans_id=52598&peptide_id=2470&scanf=11685&charge=3&value=R.VHIEIGPDGR.V	HNRNPH2
11687	2	2.417	0.392	14/18	/core/www/modules//sdig/index.php?run_id=52598&search_id=54116&scans_id=52598&peptide_id=2472&scanf=11687&charge=2&value=14/18	sp|Q08J23|NSUN2_HUMAN	/core/www/modules//consensus/?run_id=52598&search_id=54116&scans_id=52598&peptide_id=2472&scanf=11687&charge=2&value=sp|Q08J23|NSUN2_HUMAN	0	/core/www/modules/match_peptides/blast_html4.php?run_id=52598&search_id=54116&scans_id=52598&peptide_id=2472&scanf=11687&charge=2&value=0	R.IITVSM*EDVK.I	/core/www/modules/show_out/show_out_wrapper.php?run_id=52598&search_id=54116&scans_id=52598&peptide_id=2472&scanf=11687&charge=2&value=R.IITVSM*EDVK.I	NSUN2
11695	3	4.437	0.351	26/48	/core/www/modules//sdig/index.php?run_id=52598&search_id=54116&scans_id=52598&peptide_id=2480&scanf=11695&charge=3&value=26/48	sp|P51784|UBP11_HUMAN	/core/www/modules//consensus/?run_id=52598&search_id=54116&scans_id=52598&peptide_id=2480&scanf=11695&charge=3&value=sp|P51784|UBP11_HUMAN	4	/core/www/modules/match_peptides/blast_html4.php?run_id=52598&search_id=54116&scans_id=52598&peptide_id=2480&scanf=11695&charge=3&value=4	K.RYYDEVEAEGYVK.H	/core/www/modules/show_out/show_out_wrapper.php?run_id=52598&search_id=54116&scans_id=52598&peptide_id=2480&scanf=11695&charge=3&value=K.RYYDEVEAEGYVK.H	USP11
11714	2	2.557	0.274	2020-10-10	/core/www/modules//sdig/index.php?run_id=52598&search_id=54116&scans_id=52598&peptide_id=2501&scanf=11714&charge=2&value=10/10	sp|P51784|UBP11_HUMAN	/core/www/modules//consensus/?run_id=52598&search_id=54116&scans_id=52598&peptide_id=2501&scanf=11714&charge=2&value=sp|P51784|UBP11_HUMAN	2	/core/www/modules/match_peptides/blast_html4.php?run_id=52598&search_id=54116&scans_id=52598&peptide_id=2501&scanf=11714&charge=2&value=2	R.HNDLGK.S	/core/www/modules/show_out/show_out_wrapper.php?run_id=52598&search_id=54116&scans_id=52598&peptide_id=2501&scanf=11714&charge=2&value=R.HNDLGK.S	USP11
11717	3	3.104	0.44	22/36	/core/www/modules//sdig/index.php?run_id=52598&search_id=54116&scans_id=52598&peptide_id=2503&scanf=11717&charge=3&value=22/36	sp|P51784|UBP11_HUMAN	/core/www/modules//consensus/?run_id=52598&search_id=54116&scans_id=52598&peptide_id=2503&scanf=11717&charge=3&value=sp|P51784|UBP11_HUMAN	4	/core/www/modules/match_peptides/blast_html4.php?run_id=52598&search_id=54116&scans_id=52598&peptide_id=2503&scanf=11717&charge=3&value=4	R.M*M*VADVFSHR.F	/core/www/modules/show_out/show_out_wrapper.php?run_id=52598&search_id=54116&scans_id=52598&peptide_id=2503&scanf=11717&charge=3&value=R.M*M*VADVFSHR.F	USP11
11728	2	2.229	0.26	16/18	/core/www/modules//sdig/index.php?run_id=52598&search_id=54116&scans_id=52598&peptide_id=2515&scanf=11728&charge=2&value=16/18	sp|Q01813|PFKAP_HUMAN	/core/www/modules//consensus/?run_id=52598&search_id=54116&scans_id=52598&peptide_id=2515&scanf=11728&charge=2&value=sp|Q01813|PFKAP_HUMAN	3	/core/www/modules/match_peptides/blast_html4.php?run_id=52598&search_id=54116&scans_id=52598&peptide_id=2515&scanf=11728&charge=2&value=3	K.YLEEIATQM*R.T	/core/www/modules/show_out/show_out_wrapper.php?run_id=52598&search_id=54116&scans_id=52598&peptide_id=2515&scanf=11728&charge=2&value=K.YLEEIATQM*R.T	PFKP
11737	2	3.239	0.458	17/22	/core/www/modules//sdig/index.php?run_id=52598&search_id=54116&scans_id=52598&peptide_id=2525&scanf=11737&charge=2&value=17/22	sp|P51784|UBP11_HUMAN	/core/www/modules//consensus/?run_id=52598&search_id=54116&scans_id=52598&peptide_id=2525&scanf=11737&charge=2&value=sp|P51784|UBP11_HUMAN	4	/core/www/modules/match_peptides/blast_html4.php?run_id=52598&search_id=54116&scans_id=52598&peptide_id=2525&scanf=11737&charge=2&value=4	R.YYDEVEAEGYVK.H	/core/www/modules/show_out/show_out_wrapper.php?run_id=52598&search_id=54116&scans_id=52598&peptide_id=2525&scanf=11737&charge=2&value=R.YYDEVEAEGYVK.H	USP11
11742	3	3.478	0.31	25/48	/core/www/modules//sdig/index.php?run_id=52598&search_id=54116&scans_id=52598&peptide_id=2529&scanf=11742&charge=3&value=25/48	sp|P51784|UBP11_HUMAN	/core/www/modules//consensus/?run_id=52598&search_id=54116&scans_id=52598&peptide_id=2529&scanf=11742&charge=3&value=sp|P51784|UBP11_HUMAN	0	/core/www/modules/match_peptides/blast_html4.php?run_id=52598&search_id=54116&scans_id=52598&peptide_id=2529&scanf=11742&charge=3&value=0	R.FRDQNPEVAVEGR.L	/core/www/modules/show_out/show_out_wrapper.php?run_id=52598&search_id=54116&scans_id=52598&peptide_id=2529&scanf=11742&charge=3&value=R.FRDQNPEVAVEGR.L	USP11
11746	2	1.791	0.138	2020-09-14	/core/www/modules//sdig/index.php?run_id=52598&search_id=54116&scans_id=52598&peptide_id=2533&scanf=11746&charge=2&value=9/14	sp|P51784|UBP11_HUMAN	/core/www/modules//consensus/?run_id=52598&search_id=54116&scans_id=52598&peptide_id=2533&scanf=11746&charge=2&value=sp|P51784|UBP11_HUMAN	4	/core/www/modules/match_peptides/blast_html4.php?run_id=52598&search_id=54116&scans_id=52598&peptide_id=2533&scanf=11746&charge=2&value=4	R.IEAIEGSR.E	/core/www/modules/show_out/show_out_wrapper.php?run_id=52598&search_id=54116&scans_id=52598&peptide_id=2533&scanf=11746&charge=2&value=R.IEAIEGSR.E	USP11
11771	3	2.493	0.188	19/48	/core/www/modules//sdig/index.php?run_id=52598&search_id=54116&scans_id=52598&peptide_id=2560&scanf=11771&charge=3&value=19/48	sp|P35580|MYH10_HUMAN	/core/www/modules//consensus/?run_id=52598&search_id=54116&scans_id=52598&peptide_id=2560&scanf=11771&charge=3&value=sp|P35580|MYH10_HUMAN	0	/core/www/modules/match_peptides/blast_html4.php?run_id=52598&search_id=54116&scans_id=52598&peptide_id=2560&scanf=11771&charge=3&value=0	R.NKQEVM*ISDLEER.L	/core/www/modules/show_out/show_out_wrapper.php?run_id=52598&search_id=54116&scans_id=52598&peptide_id=2560&scanf=11771&charge=3&value=R.NKQEVM*ISDLEER.L	MYH10
11775	2	2.308	0.137	2020-12-20	/core/www/modules//sdig/index.php?run_id=52598&search_id=54116&scans_id=52598&peptide_id=2564&scanf=11775&charge=2&value=12/20	sp|P62736|ACTA_HUMAN	/core/www/modules//consensus/?run_id=52598&search_id=54116&scans_id=52598&peptide_id=2564&scanf=11775&charge=2&value=sp|P62736|ACTA_HUMAN	32	/core/www/modules/match_peptides/blast_html4.php?run_id=52598&search_id=54116&scans_id=52598&peptide_id=2564&scanf=11775&charge=2&value=32	K.EITALAPSTM*K.I	/core/www/modules/show_out/show_out_wrapper.php?run_id=52598&search_id=54116&scans_id=52598&peptide_id=2564&scanf=11775&charge=2&value=K.EITALAPSTM*K.I	ACTA2
11790	2	2.941	0.41	13/20	/core/www/modules//sdig/index.php?run_id=52598&search_id=54116&scans_id=52598&peptide_id=2580&scanf=11790&charge=2&value=13/20	sp|P51784|UBP11_HUMAN	/core/www/modules//consensus/?run_id=52598&search_id=54116&scans_id=52598&peptide_id=2580&scanf=11790&charge=2&value=sp|P51784|UBP11_HUMAN	0	/core/www/modules/match_peptides/blast_html4.php?run_id=52598&search_id=54116&scans_id=52598&peptide_id=2580&scanf=11790&charge=2&value=0	R.DQNPEVAVEGR.L	/core/www/modules/show_out/show_out_wrapper.php?run_id=52598&search_id=54116&scans_id=52598&peptide_id=2580&scanf=11790&charge=2&value=R.DQNPEVAVEGR.L	USP11
11813	2	2.986	0.3	16/22	/core/www/modules//sdig/index.php?run_id=52598&search_id=54116&scans_id=52598&peptide_id=2603&scanf=11813&charge=2&value=16/22	sp|Q14568|HS902_HUMAN	/core/www/modules//consensus/?run_id=52598&search_id=54116&scans_id=52598&peptide_id=2603&scanf=11813&charge=2&value=sp|Q14568|HS902_HUMAN	6	/core/www/modules/match_peptides/blast_html4.php?run_id=52598&search_id=54116&scans_id=52598&peptide_id=2603&scanf=11813&charge=2&value=6	R.ELISNSSDALDK.I	/core/www/modules/show_out/show_out_wrapper.php?run_id=52598&search_id=54116&scans_id=52598&peptide_id=2603&scanf=11813&charge=2&value=R.ELISNSSDALDK.I	HSP90AA2P
11815	2	2.31	0.164	2020-10-10	/core/www/modules//sdig/index.php?run_id=52598&search_id=54116&scans_id=52598&peptide_id=2605&scanf=11815&charge=2&value=10/10	sp|P51784|UBP11_HUMAN	/core/www/modules//consensus/?run_id=52598&search_id=54116&scans_id=52598&peptide_id=2605&scanf=11815&charge=2&value=sp|P51784|UBP11_HUMAN	2	/core/www/modules/match_peptides/blast_html4.php?run_id=52598&search_id=54116&scans_id=52598&peptide_id=2605&scanf=11815&charge=2&value=2	R.HNDLGK.S	/core/www/modules/show_out/show_out_wrapper.php?run_id=52598&search_id=54116&scans_id=52598&peptide_id=2605&scanf=11815&charge=2&value=R.HNDLGK.S	USP11
11832	3	3.199	0.516	20/36	/core/www/modules//sdig/index.php?run_id=52598&search_id=54116&scans_id=52598&peptide_id=2623&scanf=11832&charge=3&value=20/36	sp|P51784|UBP11_HUMAN	/core/www/modules//consensus/?run_id=52598&search_id=54116&scans_id=52598&peptide_id=2623&scanf=11832&charge=3&value=sp|P51784|UBP11_HUMAN	4	/core/www/modules/match_peptides/blast_html4.php?run_id=52598&search_id=54116&scans_id=52598&peptide_id=2623&scanf=11832&charge=3&value=4	R.M*M*VADVFSHR.F	/core/www/modules/show_out/show_out_wrapper.php?run_id=52598&search_id=54116&scans_id=52598&peptide_id=2623&scanf=11832&charge=3&value=R.M*M*VADVFSHR.F	USP11
11839	2	2.825	0.41	14/22	/core/www/modules//sdig/index.php?run_id=52598&search_id=54116&scans_id=52598&peptide_id=2630&scanf=11839&charge=2&value=14/22	sp|Q6ICG6|K0930_HUMAN	/core/www/modules//consensus/?run_id=52598&search_id=54116&scans_id=52598&peptide_id=2630&scanf=11839&charge=2&value=sp|Q6ICG6|K0930_HUMAN	3	/core/www/modules/match_peptides/blast_html4.php?run_id=52598&search_id=54116&scans_id=52598&peptide_id=2630&scanf=11839&charge=2&value=3	R.VTSFSTPPTPER.N	/core/www/modules/show_out/show_out_wrapper.php?run_id=52598&search_id=54116&scans_id=52598&peptide_id=2630&scanf=11839&charge=2&value=R.VTSFSTPPTPER.N	KIAA0930
11855	3	3.664	0.293	25/48	/core/www/modules//sdig/index.php?run_id=52598&search_id=54116&scans_id=52598&peptide_id=2647&scanf=11855&charge=3&value=25/48	sp|P51784|UBP11_HUMAN	/core/www/modules//consensus/?run_id=52598&search_id=54116&scans_id=52598&peptide_id=2647&scanf=11855&charge=3&value=sp|P51784|UBP11_HUMAN	0	/core/www/modules/match_peptides/blast_html4.php?run_id=52598&search_id=54116&scans_id=52598&peptide_id=2647&scanf=11855&charge=3&value=0	R.FRDQNPEVAVEGR.L	/core/www/modules/show_out/show_out_wrapper.php?run_id=52598&search_id=54116&scans_id=52598&peptide_id=2647&scanf=11855&charge=3&value=R.FRDQNPEVAVEGR.L	USP11
1187	2	2.592	0.298	2020-10-10	/core/www/modules//sdig/index.php?run_id=52598&search_id=54116&scans_id=52598&peptide_id=2662&scanf=1187&charge=2&value=10/10	sp|P51784|UBP11_HUMAN	/core/www/modules//consensus/?run_id=52598&search_id=54116&scans_id=52598&peptide_id=2662&scanf=1187&charge=2&value=sp|P51784|UBP11_HUMAN	2	/core/www/modules/match_peptides/blast_html4.php?run_id=52598&search_id=54116&scans_id=52598&peptide_id=2662&scanf=1187&charge=2&value=2	R.HNDLGK.S	/core/www/modules/show_out/show_out_wrapper.php?run_id=52598&search_id=54116&scans_id=52598&peptide_id=2662&scanf=1187&charge=2&value=R.HNDLGK.S	USP11
11878	2	2.895	0.249	14/16	/core/www/modules//sdig/index.php?run_id=52598&search_id=54116&scans_id=52598&peptide_id=2670&scanf=11878&charge=2&value=14/16	sp|Q93009|UBP7_HUMAN	/core/www/modules//consensus/?run_id=52598&search_id=54116&scans_id=52598&peptide_id=2670&scanf=11878&charge=2&value=sp|Q93009|UBP7_HUMAN	7	/core/www/modules/match_peptides/blast_html4.php?run_id=52598&search_id=54116&scans_id=52598&peptide_id=2670&scanf=11878&charge=2&value=7	R.VLLDNVENK.M	/core/www/modules/show_out/show_out_wrapper.php?run_id=52598&search_id=54116&scans_id=52598&peptide_id=2670&scanf=11878&charge=2&value=R.VLLDNVENK.M	USP7
11881	2	4.655	0.483	20/24	/core/www/modules//sdig/index.php?run_id=52598&search_id=54116&scans_id=52598&peptide_id=2674&scanf=11881&charge=2&value=20/24	sp|Q06787|FMR1_HUMAN	/core/www/modules//consensus/?run_id=52598&search_id=54116&scans_id=52598&peptide_id=2674&scanf=11881&charge=2&value=sp|Q06787|FMR1_HUMAN	11	/core/www/modules/match_peptides/blast_html4.php?run_id=52598&search_id=54116&scans_id=52598&peptide_id=2674&scanf=11881&charge=2&value=11	K.DINESDEVEVYSR.A	/core/www/modules/show_out/show_out_wrapper.php?run_id=52598&search_id=54116&scans_id=52598&peptide_id=2674&scanf=11881&charge=2&value=K.DINESDEVEVYSR.A	FMR1
11885	2	2.058	0.233	2020-09-14	/core/www/modules//sdig/index.php?run_id=52598&search_id=54116&scans_id=52598&peptide_id=2678&scanf=11885&charge=2&value=9/14	sp|P51784|UBP11_HUMAN	/core/www/modules//consensus/?run_id=52598&search_id=54116&scans_id=52598&peptide_id=2678&scanf=11885&charge=2&value=sp|P51784|UBP11_HUMAN	4	/core/www/modules/match_peptides/blast_html4.php?run_id=52598&search_id=54116&scans_id=52598&peptide_id=2678&scanf=11885&charge=2&value=4	R.IEAIEGSR.E	/core/www/modules/show_out/show_out_wrapper.php?run_id=52598&search_id=54116&scans_id=52598&peptide_id=2678&scanf=11885&charge=2&value=R.IEAIEGSR.E	USP11
1189	2	1.476	0.068	2020-10-14	/core/www/modules//sdig/index.php?run_id=52598&search_id=54116&scans_id=52598&peptide_id=2683&scanf=1189&charge=2&value=10/14	sp|P51784|UBP11_HUMAN	/core/www/modules//consensus/?run_id=52598&search_id=54116&scans_id=52598&peptide_id=2683&scanf=1189&charge=2&value=sp|P51784|UBP11_HUMAN	4	/core/www/modules/match_peptides/blast_html4.php?run_id=52598&search_id=54116&scans_id=52598&peptide_id=2683&scanf=1189&charge=2&value=4	K.HTGISPER.M	/core/www/modules/show_out/show_out_wrapper.php?run_id=52598&search_id=54116&scans_id=52598&peptide_id=2683&scanf=1189&charge=2&value=K.HTGISPER.M	USP11
11901	4	3.249	0.243	45/210	/core/www/modules//sdig/index.php?run_id=52598&search_id=54116&scans_id=52598&peptide_id=2695&scanf=11901&charge=4&value=45/210	sp|P51784|UBP11_HUMAN	/core/www/modules//consensus/?run_id=52598&search_id=54116&scans_id=52598&peptide_id=2695&scanf=11901&charge=4&value=sp|P51784|UBP11_HUMAN	3	/core/www/modules/match_peptides/blast_html4.php?run_id=52598&search_id=54116&scans_id=52598&peptide_id=2695&scanf=11901&charge=4&value=3	K.EDDEEDKDDVPGPSTGGSLRDPEPEQAGPSSGVTNR.C	/core/www/modules/show_out/show_out_wrapper.php?run_id=52598&search_id=54116&scans_id=52598&peptide_id=2695&scanf=11901&charge=4&value=K.EDDEEDKDDVPGPSTGGSLRDPEPEQAGPSSGVTNR.C	USP11
11909	2	3.323	0.349	15/20	/core/www/modules//sdig/index.php?run_id=52598&search_id=54116&scans_id=52598&peptide_id=2703&scanf=11909&charge=2&value=15/20	sp|P51784|UBP11_HUMAN	/core/www/modules//consensus/?run_id=52598&search_id=54116&scans_id=52598&peptide_id=2703&scanf=11909&charge=2&value=sp|P51784|UBP11_HUMAN	0	/core/www/modules/match_peptides/blast_html4.php?run_id=52598&search_id=54116&scans_id=52598&peptide_id=2703&scanf=11909&charge=2&value=0	R.DQNPEVAVEGR.L	/core/www/modules/show_out/show_out_wrapper.php?run_id=52598&search_id=54116&scans_id=52598&peptide_id=2703&scanf=11909&charge=2&value=R.DQNPEVAVEGR.L	USP11
1191	2	2.166	0.109	2020-07-10	/core/www/modules//sdig/index.php?run_id=52598&search_id=54116&scans_id=52598&peptide_id=2704&scanf=1191&charge=2&value=7/10	sp|P51784|UBP11_HUMAN	/core/www/modules//consensus/?run_id=52598&search_id=54116&scans_id=52598&peptide_id=2704&scanf=1191&charge=2&value=sp|P51784|UBP11_HUMAN	4	/core/www/modules/match_peptides/blast_html4.php?run_id=52598&search_id=54116&scans_id=52598&peptide_id=2704&scanf=1191&charge=2&value=4	R.KPEQHR.L	/core/www/modules/show_out/show_out_wrapper.php?run_id=52598&search_id=54116&scans_id=52598&peptide_id=2704&scanf=1191&charge=2&value=R.KPEQHR.L	USP11
11925	2	2.143	0.401	2020-10-20	/core/www/modules//sdig/index.php?run_id=52598&search_id=54116&scans_id=52598&peptide_id=2720&scanf=11925&charge=2&value=10/20	sp|P04843|RPN1_HUMAN	/core/www/modules//consensus/?run_id=52598&search_id=54116&scans_id=52598&peptide_id=2720&scanf=11925&charge=2&value=sp|P04843|RPN1_HUMAN	5	/core/www/modules/match_peptides/blast_html4.php?run_id=52598&search_id=54116&scans_id=52598&peptide_id=2720&scanf=11925&charge=2&value=5	R.DVPAYSQDTFK.V	/core/www/modules/show_out/show_out_wrapper.php?run_id=52598&search_id=54116&scans_id=52598&peptide_id=2720&scanf=11925&charge=2&value=R.DVPAYSQDTFK.V	RPN1
11928	2	2.596	0.332	13/20	/core/www/modules//sdig/index.php?run_id=52598&search_id=54116&scans_id=52598&peptide_id=2723&scanf=11928&charge=2&value=13/20	sp|P55786|PSA_HUMAN	/core/www/modules//consensus/?run_id=52598&search_id=54116&scans_id=52598&peptide_id=2723&scanf=11928&charge=2&value=sp|P55786|PSA_HUMAN	7	/core/www/modules/match_peptides/blast_html4.php?run_id=52598&search_id=54116&scans_id=52598&peptide_id=2723&scanf=11928&charge=2&value=7	R.VALSNM*NVIDR.K	/core/www/modules/show_out/show_out_wrapper.php?run_id=52598&search_id=54116&scans_id=52598&peptide_id=2723&scanf=11928&charge=2&value=R.VALSNM*NVIDR.K	NPEPPS
11931	2	2.394	0.29	2020-10-10	/core/www/modules//sdig/index.php?run_id=52598&search_id=54116&scans_id=52598&peptide_id=2727&scanf=11931&charge=2&value=10/10	sp|P51784|UBP11_HUMAN	/core/www/modules//consensus/?run_id=52598&search_id=54116&scans_id=52598&peptide_id=2727&scanf=11931&charge=2&value=sp|P51784|UBP11_HUMAN	2	/core/www/modules/match_peptides/blast_html4.php?run_id=52598&search_id=54116&scans_id=52598&peptide_id=2727&scanf=11931&charge=2&value=2	R.HNDLGK.S	/core/www/modules/show_out/show_out_wrapper.php?run_id=52598&search_id=54116&scans_id=52598&peptide_id=2727&scanf=11931&charge=2&value=R.HNDLGK.S	USP11
11943	3	2.586	0.243	20/60	/core/www/modules//sdig/index.php?run_id=52598&search_id=54116&scans_id=52598&peptide_id=2740&scanf=11943&charge=3&value=20/60	sp|P34931|HS71L_HUMAN	/core/www/modules//consensus/?run_id=52598&search_id=54116&scans_id=52598&peptide_id=2740&scanf=11943&charge=3&value=sp|P34931|HS71L_HUMAN	30	/core/www/modules/match_peptides/blast_html4.php?run_id=52598&search_id=54116&scans_id=52598&peptide_id=2740&scanf=11943&charge=3&value=30	K.ATAGDTHLGGEDFDNR.L	/core/www/modules/show_out/show_out_wrapper.php?run_id=52598&search_id=54116&scans_id=52598&peptide_id=2740&scanf=11943&charge=3&value=K.ATAGDTHLGGEDFDNR.L	HSPA1L
11947	3	3.133	0.468	20/36	/core/www/modules//sdig/index.php?run_id=52598&search_id=54116&scans_id=52598&peptide_id=2743&scanf=11947&charge=3&value=20/36	sp|P51784|UBP11_HUMAN	/core/www/modules//consensus/?run_id=52598&search_id=54116&scans_id=52598&peptide_id=2743&scanf=11947&charge=3&value=sp|P51784|UBP11_HUMAN	4	/core/www/modules/match_peptides/blast_html4.php?run_id=52598&search_id=54116&scans_id=52598&peptide_id=2743&scanf=11947&charge=3&value=4	R.M*M*VADVFSHR.F	/core/www/modules/show_out/show_out_wrapper.php?run_id=52598&search_id=54116&scans_id=52598&peptide_id=2743&scanf=11947&charge=3&value=R.M*M*VADVFSHR.F	USP11
11972	3	3.397	0.226	26/48	/core/www/modules//sdig/index.php?run_id=52598&search_id=54116&scans_id=52598&peptide_id=2770&scanf=11972&charge=3&value=26/48	sp|P51784|UBP11_HUMAN	/core/www/modules//consensus/?run_id=52598&search_id=54116&scans_id=52598&peptide_id=2770&scanf=11972&charge=3&value=sp|P51784|UBP11_HUMAN	0	/core/www/modules/match_peptides/blast_html4.php?run_id=52598&search_id=54116&scans_id=52598&peptide_id=2770&scanf=11972&charge=3&value=0	R.FRDQNPEVAVEGR.L	/core/www/modules/show_out/show_out_wrapper.php?run_id=52598&search_id=54116&scans_id=52598&peptide_id=2770&scanf=11972&charge=3&value=R.FRDQNPEVAVEGR.L	USP11
11983	2	2.455	0.25	14/14	/core/www/modules//sdig/index.php?run_id=52598&search_id=54116&scans_id=52598&peptide_id=2782&scanf=11983&charge=2&value=14/14	sp|Q93009|UBP7_HUMAN	/core/www/modules//consensus/?run_id=52598&search_id=54116&scans_id=52598&peptide_id=2782&scanf=11983&charge=2&value=sp|Q93009|UBP7_HUMAN	5	/core/www/modules/match_peptides/blast_html4.php?run_id=52598&search_id=54116&scans_id=52598&peptide_id=2782&scanf=11983&charge=2&value=5	R.M*NYFQVAK.T	/core/www/modules/show_out/show_out_wrapper.php?run_id=52598&search_id=54116&scans_id=52598&peptide_id=2782&scanf=11983&charge=2&value=R.M*NYFQVAK.T	USP7
11999	2	2.169	0.283	13/14	/core/www/modules//sdig/index.php?run_id=52598&search_id=54116&scans_id=52598&peptide_id=2798&scanf=11999&charge=2&value=13/14	sp|P51784|UBP11_HUMAN	/core/www/modules//consensus/?run_id=52598&search_id=54116&scans_id=52598&peptide_id=2798&scanf=11999&charge=2&value=sp|P51784|UBP11_HUMAN	4	/core/www/modules/match_peptides/blast_html4.php?run_id=52598&search_id=54116&scans_id=52598&peptide_id=2798&scanf=11999&charge=2&value=4	R.IEAIEGSR.E	/core/www/modules/show_out/show_out_wrapper.php?run_id=52598&search_id=54116&scans_id=52598&peptide_id=2798&scanf=11999&charge=2&value=R.IEAIEGSR.E	USP11
12003	2	3.243	0.443	19/22	/core/www/modules//sdig/index.php?run_id=52598&search_id=54116&scans_id=52598&peptide_id=2802&scanf=12003&charge=2&value=19/22	sp|P51784|UBP11_HUMAN	/core/www/modules//consensus/?run_id=52598&search_id=54116&scans_id=52598&peptide_id=2802&scanf=12003&charge=2&value=sp|P51784|UBP11_HUMAN	4	/core/www/modules/match_peptides/blast_html4.php?run_id=52598&search_id=54116&scans_id=52598&peptide_id=2802&scanf=12003&charge=2&value=4	R.YYDEVEAEGYVK.H	/core/www/modules/show_out/show_out_wrapper.php?run_id=52598&search_id=54116&scans_id=52598&peptide_id=2802&scanf=12003&charge=2&value=R.YYDEVEAEGYVK.H	USP11
12019	2	2.921	0.235	16/20	/core/www/modules//sdig/index.php?run_id=52598&search_id=54116&scans_id=52598&peptide_id=2818&scanf=12019&charge=2&value=16/20	sp|P51784|UBP11_HUMAN	/core/www/modules//consensus/?run_id=52598&search_id=54116&scans_id=52598&peptide_id=2818&scanf=12019&charge=2&value=sp|P51784|UBP11_HUMAN	0	/core/www/modules/match_peptides/blast_html4.php?run_id=52598&search_id=54116&scans_id=52598&peptide_id=2818&scanf=12019&charge=2&value=0	R.DQNPEVAVEGR.L	/core/www/modules/show_out/show_out_wrapper.php?run_id=52598&search_id=54116&scans_id=52598&peptide_id=2818&scanf=12019&charge=2&value=R.DQNPEVAVEGR.L	USP11
12022	2	1.706	0.09	2020-08-14	/core/www/modules//sdig/index.php?run_id=52598&search_id=54116&scans_id=52598&peptide_id=2822&scanf=12022&charge=2&value=8/14	sp|P51784|UBP11_HUMAN	/core/www/modules//consensus/?run_id=52598&search_id=54116&scans_id=52598&peptide_id=2822&scanf=12022&charge=2&value=sp|P51784|UBP11_HUMAN	4	/core/www/modules/match_peptides/blast_html4.php?run_id=52598&search_id=54116&scans_id=52598&peptide_id=2822&scanf=12022&charge=2&value=4	K.HTGISPER.M	/core/www/modules/show_out/show_out_wrapper.php?run_id=52598&search_id=54116&scans_id=52598&peptide_id=2822&scanf=12022&charge=2&value=K.HTGISPER.M	USP11
12035	3	2.404	0.143	22/56	/core/www/modules//sdig/index.php?run_id=52598&search_id=54116&scans_id=52598&peptide_id=2836&scanf=12035&charge=3&value=22/56	sp|Q9BQE3|TBA1C_HUMAN	/core/www/modules//consensus/?run_id=52598&search_id=54116&scans_id=52598&peptide_id=2836&scanf=12035&charge=3&value=sp|Q9BQE3|TBA1C_HUMAN	21	/core/www/modules/match_peptides/blast_html4.php?run_id=52598&search_id=54116&scans_id=52598&peptide_id=2836&scanf=12035&charge=3&value=21	R.RNLDIERPTYTNLNR.L	/core/www/modules/show_out/show_out_wrapper.php?run_id=52598&search_id=54116&scans_id=52598&peptide_id=2836&scanf=12035&charge=3&value=R.RNLDIERPTYTNLNR.L	TUBA1C
12042	2	4.019	0.444	19/24	/core/www/modules//sdig/index.php?run_id=52598&search_id=54116&scans_id=52598&peptide_id=2843&scanf=12042&charge=2&value=19/24	sp|P35579|MYH9_HUMAN	/core/www/modules//consensus/?run_id=52598&search_id=54116&scans_id=52598&peptide_id=2843&scanf=12042&charge=2&value=sp|P35579|MYH9_HUMAN	3	/core/www/modules/match_peptides/blast_html4.php?run_id=52598&search_id=54116&scans_id=52598&peptide_id=2843&scanf=12042&charge=2&value=3	R.DELADEIANSSGK.G	/core/www/modules/show_out/show_out_wrapper.php?run_id=52598&search_id=54116&scans_id=52598&peptide_id=2843&scanf=12042&charge=2&value=R.DELADEIANSSGK.G	MYH9
12046	2	2.136	0.327	2020-09-16	/core/www/modules//sdig/index.php?run_id=52598&search_id=54116&scans_id=52598&peptide_id=2847&scanf=12046&charge=2&value=9/16	sp|P11142|HSP7C_HUMAN	/core/www/modules//consensus/?run_id=52598&search_id=54116&scans_id=52598&peptide_id=2847&scanf=12046&charge=2&value=sp|P11142|HSP7C_HUMAN	15	/core/www/modules/match_peptides/blast_html4.php?run_id=52598&search_id=54116&scans_id=52598&peptide_id=2847&scanf=12046&charge=2&value=15	K.EIAEAYLGK.T	/core/www/modules/show_out/show_out_wrapper.php?run_id=52598&search_id=54116&scans_id=52598&peptide_id=2847&scanf=12046&charge=2&value=K.EIAEAYLGK.T	HSPA8
12055	2	2.581	0.233	2020-10-10	/core/www/modules//sdig/index.php?run_id=52598&search_id=54116&scans_id=52598&peptide_id=2857&scanf=12055&charge=2&value=10/10	sp|P51784|UBP11_HUMAN	/core/www/modules//consensus/?run_id=52598&search_id=54116&scans_id=52598&peptide_id=2857&scanf=12055&charge=2&value=sp|P51784|UBP11_HUMAN	2	/core/www/modules/match_peptides/blast_html4.php?run_id=52598&search_id=54116&scans_id=52598&peptide_id=2857&scanf=12055&charge=2&value=2	R.HNDLGK.S	/core/www/modules/show_out/show_out_wrapper.php?run_id=52598&search_id=54116&scans_id=52598&peptide_id=2857&scanf=12055&charge=2&value=R.HNDLGK.S	USP11
12059	2	2.692	0.386	17/30	/core/www/modules//sdig/index.php?run_id=52598&search_id=54116&scans_id=52598&peptide_id=2861&scanf=12059&charge=2&value=17/30	sp|P51784|UBP11_HUMAN	/core/www/modules//consensus/?run_id=52598&search_id=54116&scans_id=52598&peptide_id=2861&scanf=12059&charge=2&value=sp|P51784|UBP11_HUMAN	4	/core/www/modules/match_peptides/blast_html4.php?run_id=52598&search_id=54116&scans_id=52598&peptide_id=2861&scanf=12059&charge=2&value=4	R.DPEPEQAGPSSGVTNR.C	/core/www/modules/show_out/show_out_wrapper.php?run_id=52598&search_id=54116&scans_id=52598&peptide_id=2861&scanf=12059&charge=2&value=R.DPEPEQAGPSSGVTNR.C	USP11
12062	3	2.812	0.328	19/36	/core/www/modules//sdig/index.php?run_id=52598&search_id=54116&scans_id=52598&peptide_id=2863&scanf=12062&charge=3&value=19/36	sp|P51784|UBP11_HUMAN	/core/www/modules//consensus/?run_id=52598&search_id=54116&scans_id=52598&peptide_id=2863&scanf=12062&charge=3&value=sp|P51784|UBP11_HUMAN	4	/core/www/modules/match_peptides/blast_html4.php?run_id=52598&search_id=54116&scans_id=52598&peptide_id=2863&scanf=12062&charge=3&value=4	R.M*M*VADVFSHR.F	/core/www/modules/show_out/show_out_wrapper.php?run_id=52598&search_id=54116&scans_id=52598&peptide_id=2863&scanf=12062&charge=3&value=R.M*M*VADVFSHR.F	USP11
12071	2	1.883	0.234	2020-10-16	/core/www/modules//sdig/index.php?run_id=52598&search_id=54116&scans_id=52598&peptide_id=2873&scanf=12071&charge=2&value=10/16	sp|P29401|TKT_HUMAN	/core/www/modules//consensus/?run_id=52598&search_id=54116&scans_id=52598&peptide_id=2873&scanf=12071&charge=2&value=sp|P29401|TKT_HUMAN	7	/core/www/modules/match_peptides/blast_html4.php?run_id=52598&search_id=54116&scans_id=52598&peptide_id=2873&scanf=12071&charge=2&value=7	R.IIALDGDTK.N	/core/www/modules/show_out/show_out_wrapper.php?run_id=52598&search_id=54116&scans_id=52598&peptide_id=2873&scanf=12071&charge=2&value=R.IIALDGDTK.N	TKT
12077	2	2.609	0.313	15/30	/core/www/modules//sdig/index.php?run_id=52598&search_id=54116&scans_id=52598&peptide_id=2879&scanf=12077&charge=2&value=15/30	sp|P51784|UBP11_HUMAN	/core/www/modules//consensus/?run_id=52598&search_id=54116&scans_id=52598&peptide_id=2879&scanf=12077&charge=2&value=sp|P51784|UBP11_HUMAN	4	/core/www/modules/match_peptides/blast_html4.php?run_id=52598&search_id=54116&scans_id=52598&peptide_id=2879&scanf=12077&charge=2&value=4	R.DPEPEQAGPSSGVTNR.C	/core/www/modules/show_out/show_out_wrapper.php?run_id=52598&search_id=54116&scans_id=52598&peptide_id=2879&scanf=12077&charge=2&value=R.DPEPEQAGPSSGVTNR.C	USP11
12086	2	2.624	0.243	13/14	/core/www/modules//sdig/index.php?run_id=52598&search_id=54116&scans_id=52598&peptide_id=2888&scanf=12086&charge=2&value=13/14	sp|Q93009|UBP7_HUMAN	/core/www/modules//consensus/?run_id=52598&search_id=54116&scans_id=52598&peptide_id=2888&scanf=12086&charge=2&value=sp|Q93009|UBP7_HUMAN	5	/core/www/modules/match_peptides/blast_html4.php?run_id=52598&search_id=54116&scans_id=52598&peptide_id=2888&scanf=12086&charge=2&value=5	R.M*NYFQVAK.T	/core/www/modules/show_out/show_out_wrapper.php?run_id=52598&search_id=54116&scans_id=52598&peptide_id=2888&scanf=12086&charge=2&value=R.M*NYFQVAK.T	USP7
12089	3	3.323	0.375	25/48	/core/www/modules//sdig/index.php?run_id=52598&search_id=54116&scans_id=52598&peptide_id=2891&scanf=12089&charge=3&value=25/48	sp|P51784|UBP11_HUMAN	/core/www/modules//consensus/?run_id=52598&search_id=54116&scans_id=52598&peptide_id=2891&scanf=12089&charge=3&value=sp|P51784|UBP11_HUMAN	0	/core/www/modules/match_peptides/blast_html4.php?run_id=52598&search_id=54116&scans_id=52598&peptide_id=2891&scanf=12089&charge=3&value=0	R.FRDQNPEVAVEGR.L	/core/www/modules/show_out/show_out_wrapper.php?run_id=52598&search_id=54116&scans_id=52598&peptide_id=2891&scanf=12089&charge=3&value=R.FRDQNPEVAVEGR.L	USP11
12090	3	2.41	0.141	26/72	/core/www/modules//sdig/index.php?run_id=52598&search_id=54116&scans_id=52598&peptide_id=2893&scanf=12090&charge=3&value=26/72	sp|P08238|HS90B_HUMAN	/core/www/modules//consensus/?run_id=52598&search_id=54116&scans_id=52598&peptide_id=2893&scanf=12090&charge=3&value=sp|P08238|HS90B_HUMAN	5	/core/www/modules/match_peptides/blast_html4.php?run_id=52598&search_id=54116&scans_id=52598&peptide_id=2893&scanf=12090&charge=3&value=5	R.YHTSQSGDEM*TSLSEYVSR.M	/core/www/modules/show_out/show_out_wrapper.php?run_id=52598&search_id=54116&scans_id=52598&peptide_id=2893&scanf=12090&charge=3&value=R.YHTSQSGDEM*TSLSEYVSR.M	HSP90AB1
12093	3	2.969	0.159	18/32	/core/www/modules//sdig/index.php?run_id=52598&search_id=54116&scans_id=52598&peptide_id=2896&scanf=12093&charge=3&value=18/32	sp|P35579|MYH9_HUMAN	/core/www/modules//consensus/?run_id=52598&search_id=54116&scans_id=52598&peptide_id=2896&scanf=12093&charge=3&value=sp|P35579|MYH9_HUMAN	4	/core/www/modules/match_peptides/blast_html4.php?run_id=52598&search_id=54116&scans_id=52598&peptide_id=2896&scanf=12093&charge=3&value=4	K.VKPLLQVSR.Q	/core/www/modules/show_out/show_out_wrapper.php?run_id=52598&search_id=54116&scans_id=52598&peptide_id=2896&scanf=12093&charge=3&value=K.VKPLLQVSR.Q	MYH9
12108	2	2.504	0.329	15/18	/core/www/modules//sdig/index.php?run_id=52598&search_id=54116&scans_id=52598&peptide_id=2911&scanf=12108&charge=2&value=15/18	sp|Q93009|UBP7_HUMAN	/core/www/modules//consensus/?run_id=52598&search_id=54116&scans_id=52598&peptide_id=2911&scanf=12108&charge=2&value=sp|Q93009|UBP7_HUMAN	5	/core/www/modules/match_peptides/blast_html4.php?run_id=52598&search_id=54116&scans_id=52598&peptide_id=2911&scanf=12108&charge=2&value=5	R.IQDYDVSLDK.A	/core/www/modules/show_out/show_out_wrapper.php?run_id=52598&search_id=54116&scans_id=52598&peptide_id=2911&scanf=12108&charge=2&value=R.IQDYDVSLDK.A	USP7
12111	2	2.281	0.187	13/14	/core/www/modules//sdig/index.php?run_id=52598&search_id=54116&scans_id=52598&peptide_id=2915&scanf=12111&charge=2&value=13/14	sp|Q93009|UBP7_HUMAN	/core/www/modules//consensus/?run_id=52598&search_id=54116&scans_id=52598&peptide_id=2915&scanf=12111&charge=2&value=sp|Q93009|UBP7_HUMAN	3	/core/www/modules/match_peptides/blast_html4.php?run_id=52598&search_id=54116&scans_id=52598&peptide_id=2915&scanf=12111&charge=2&value=3	K.FAIVM*M*GR.H	/core/www/modules/show_out/show_out_wrapper.php?run_id=52598&search_id=54116&scans_id=52598&peptide_id=2915&scanf=12111&charge=2&value=K.FAIVM*M*GR.H	USP7
12115	2	3.921	0.471	19/22	/core/www/modules//sdig/index.php?run_id=52598&search_id=54116&scans_id=52598&peptide_id=2919&scanf=12115&charge=2&value=19/22	sp|P51784|UBP11_HUMAN	/core/www/modules//consensus/?run_id=52598&search_id=54116&scans_id=52598&peptide_id=2919&scanf=12115&charge=2&value=sp|P51784|UBP11_HUMAN	4	/core/www/modules/match_peptides/blast_html4.php?run_id=52598&search_id=54116&scans_id=52598&peptide_id=2919&scanf=12115&charge=2&value=4	R.YYDEVEAEGYVK.H	/core/www/modules/show_out/show_out_wrapper.php?run_id=52598&search_id=54116&scans_id=52598&peptide_id=2919&scanf=12115&charge=2&value=R.YYDEVEAEGYVK.H	USP11
12116	2	1.836	0.297	2020-11-14	/core/www/modules//sdig/index.php?run_id=52598&search_id=54116&scans_id=52598&peptide_id=2920&scanf=12116&charge=2&value=11/14	sp|P51784|UBP11_HUMAN	/core/www/modules//consensus/?run_id=52598&search_id=54116&scans_id=52598&peptide_id=2920&scanf=12116&charge=2&value=sp|P51784|UBP11_HUMAN	4	/core/www/modules/match_peptides/blast_html4.php?run_id=52598&search_id=54116&scans_id=52598&peptide_id=2920&scanf=12116&charge=2&value=4	R.IEAIEGSR.E	/core/www/modules/show_out/show_out_wrapper.php?run_id=52598&search_id=54116&scans_id=52598&peptide_id=2920&scanf=12116&charge=2&value=R.IEAIEGSR.E	USP11
12132	2	4.217	0.345	18/22	/core/www/modules//sdig/index.php?run_id=52598&search_id=54116&scans_id=52598&peptide_id=2937&scanf=12132&charge=2&value=18/22	sp|P68371|TBB4B_HUMAN	/core/www/modules//consensus/?run_id=52598&search_id=54116&scans_id=52598&peptide_id=2937&scanf=12132&charge=2&value=sp|P68371|TBB4B_HUMAN	30	/core/www/modules/match_peptides/blast_html4.php?run_id=52598&search_id=54116&scans_id=52598&peptide_id=2937&scanf=12132&charge=2&value=30	K.EVDEQMLNVQNK.N	/core/www/modules/show_out/show_out_wrapper.php?run_id=52598&search_id=54116&scans_id=52598&peptide_id=2937&scanf=12132&charge=2&value=K.EVDEQMLNVQNK.N	TUBB4B
12134	2	2.977	0.409	2020-12-20	/core/www/modules//sdig/index.php?run_id=52598&search_id=54116&scans_id=52598&peptide_id=2939&scanf=12134&charge=2&value=12/20	sp|P08670|VIME_HUMAN	/core/www/modules//consensus/?run_id=52598&search_id=54116&scans_id=52598&peptide_id=2939&scanf=12134&charge=2&value=sp|P08670|VIME_HUMAN	6	/core/www/modules/match_peptides/blast_html4.php?run_id=52598&search_id=54116&scans_id=52598&peptide_id=2939&scanf=12134&charge=2&value=6	R.EEAENTLQSFR.Q	/core/www/modules/show_out/show_out_wrapper.php?run_id=52598&search_id=54116&scans_id=52598&peptide_id=2939&scanf=12134&charge=2&value=R.EEAENTLQSFR.Q	VIM
12135	2	1.484	0.179	2020-10-14	/core/www/modules//sdig/index.php?run_id=52598&search_id=54116&scans_id=52598&peptide_id=2940&scanf=12135&charge=2&value=10/14	sp|P51784|UBP11_HUMAN	/core/www/modules//consensus/?run_id=52598&search_id=54116&scans_id=52598&peptide_id=2940&scanf=12135&charge=2&value=sp|P51784|UBP11_HUMAN	4	/core/www/modules/match_peptides/blast_html4.php?run_id=52598&search_id=54116&scans_id=52598&peptide_id=2940&scanf=12135&charge=2&value=4	K.HTGISPER.M	/core/www/modules/show_out/show_out_wrapper.php?run_id=52598&search_id=54116&scans_id=52598&peptide_id=2940&scanf=12135&charge=2&value=K.HTGISPER.M	USP11
12137	2	2.898	0.323	14/20	/core/www/modules//sdig/index.php?run_id=52598&search_id=54116&scans_id=52598&peptide_id=2942&scanf=12137&charge=2&value=14/20	sp|P51784|UBP11_HUMAN	/core/www/modules//consensus/?run_id=52598&search_id=54116&scans_id=52598&peptide_id=2942&scanf=12137&charge=2&value=sp|P51784|UBP11_HUMAN	0	/core/www/modules/match_peptides/blast_html4.php?run_id=52598&search_id=54116&scans_id=52598&peptide_id=2942&scanf=12137&charge=2&value=0	R.DQNPEVAVEGR.L	/core/www/modules/show_out/show_out_wrapper.php?run_id=52598&search_id=54116&scans_id=52598&peptide_id=2942&scanf=12137&charge=2&value=R.DQNPEVAVEGR.L	USP11
12152	2	1.204	0.168	2020-08-10	/core/www/modules//sdig/index.php?run_id=52598&search_id=54116&scans_id=52598&peptide_id=2958&scanf=12152&charge=2&value=8/10	sp|P51784|UBP11_HUMAN	/core/www/modules//consensus/?run_id=52598&search_id=54116&scans_id=52598&peptide_id=2958&scanf=12152&charge=2&value=sp|P51784|UBP11_HUMAN	5	/core/www/modules/match_peptides/blast_html4.php?run_id=52598&search_id=54116&scans_id=52598&peptide_id=2958&scanf=12152&charge=2&value=5	R.NPLGM*K.G	/core/www/modules/show_out/show_out_wrapper.php?run_id=52598&search_id=54116&scans_id=52598&peptide_id=2958&scanf=12152&charge=2&value=R.NPLGM*K.G	USP11
12160	2	2.241	0.246	2020-10-16	/core/www/modules//sdig/index.php?run_id=52598&search_id=54116&scans_id=52598&peptide_id=2966&scanf=12160&charge=2&value=10/16	sp|P11142|HSP7C_HUMAN	/core/www/modules//consensus/?run_id=52598&search_id=54116&scans_id=52598&peptide_id=2966&scanf=12160&charge=2&value=sp|P11142|HSP7C_HUMAN	15	/core/www/modules/match_peptides/blast_html4.php?run_id=52598&search_id=54116&scans_id=52598&peptide_id=2966&scanf=12160&charge=2&value=15	K.EIAEAYLGK.T	/core/www/modules/show_out/show_out_wrapper.php?run_id=52598&search_id=54116&scans_id=52598&peptide_id=2966&scanf=12160&charge=2&value=K.EIAEAYLGK.T	HSPA8
1217	2	2.082	0.183	2020-11-14	/core/www/modules//sdig/index.php?run_id=52598&search_id=54116&scans_id=52598&peptide_id=2976&scanf=1217&charge=2&value=11/14	sp|P51784|UBP11_HUMAN	/core/www/modules//consensus/?run_id=52598&search_id=54116&scans_id=52598&peptide_id=2976&scanf=1217&charge=2&value=sp|P51784|UBP11_HUMAN	2	/core/www/modules/match_peptides/blast_html4.php?run_id=52598&search_id=54116&scans_id=52598&peptide_id=2976&scanf=1217&charge=2&value=2	K.NSEGSLDR.L	/core/www/modules/show_out/show_out_wrapper.php?run_id=52598&search_id=54116&scans_id=52598&peptide_id=2976&scanf=1217&charge=2&value=K.NSEGSLDR.L	USP11
12170	2	1.708	0.006	2020-09-16	/core/www/modules//sdig/index.php?run_id=52598&search_id=54116&scans_id=52598&peptide_id=2977&scanf=12170&charge=2&value=9/16	sp|O14654|IRS4_HUMAN	/core/www/modules//consensus/?run_id=52598&search_id=54116&scans_id=52598&peptide_id=2977&scanf=12170&charge=2&value=sp|O14654|IRS4_HUMAN	0	/core/www/modules/match_peptides/blast_html4.php?run_id=52598&search_id=54116&scans_id=52598&peptide_id=2977&scanf=12170&charge=2&value=0	K.EVSYNWDPK.D	/core/www/modules/show_out/show_out_wrapper.php?run_id=52598&search_id=54116&scans_id=52598&peptide_id=2977&scanf=12170&charge=2&value=K.EVSYNWDPK.D	IRS4
12171	2	2.242	0.227	2020-10-10	/core/www/modules//sdig/index.php?run_id=52598&search_id=54116&scans_id=52598&peptide_id=2978&scanf=12171&charge=2&value=10/10	sp|P51784|UBP11_HUMAN	/core/www/modules//consensus/?run_id=52598&search_id=54116&scans_id=52598&peptide_id=2978&scanf=12171&charge=2&value=sp|P51784|UBP11_HUMAN	2	/core/www/modules/match_peptides/blast_html4.php?run_id=52598&search_id=54116&scans_id=52598&peptide_id=2978&scanf=12171&charge=2&value=2	R.HNDLGK.S	/core/www/modules/show_out/show_out_wrapper.php?run_id=52598&search_id=54116&scans_id=52598&peptide_id=2978&scanf=12171&charge=2&value=R.HNDLGK.S	USP11
12177	3	2.893	0.469	32/112	/core/www/modules//sdig/index.php?run_id=52598&search_id=54116&scans_id=52598&peptide_id=2983&scanf=12177&charge=3&value=32/112	sp|P51784|UBP11_HUMAN	/core/www/modules//consensus/?run_id=52598&search_id=54116&scans_id=52598&peptide_id=2983&scanf=12177&charge=3&value=sp|P51784|UBP11_HUMAN	4	/core/www/modules/match_peptides/blast_html4.php?run_id=52598&search_id=54116&scans_id=52598&peptide_id=2983&scanf=12177&charge=3&value=4	K.DDVPGPSTGGSLRDPEPEQAGPSSGVTNR.C	/core/www/modules/show_out/show_out_wrapper.php?run_id=52598&search_id=54116&scans_id=52598&peptide_id=2983&scanf=12177&charge=3&value=K.DDVPGPSTGGSLRDPEPEQAGPSSGVTNR.C	USP11
12178	3	2.787	0.379	20/36	/core/www/modules//sdig/index.php?run_id=52598&search_id=54116&scans_id=52598&peptide_id=2984&scanf=12178&charge=3&value=20/36	sp|P51784|UBP11_HUMAN	/core/www/modules//consensus/?run_id=52598&search_id=54116&scans_id=52598&peptide_id=2984&scanf=12178&charge=3&value=sp|P51784|UBP11_HUMAN	4	/core/www/modules/match_peptides/blast_html4.php?run_id=52598&search_id=54116&scans_id=52598&peptide_id=2984&scanf=12178&charge=3&value=4	R.M*M*VADVFSHR.F	/core/www/modules/show_out/show_out_wrapper.php?run_id=52598&search_id=54116&scans_id=52598&peptide_id=2984&scanf=12178&charge=3&value=R.M*M*VADVFSHR.F	USP11
12183	3	2.761	0.012	21/44	/core/www/modules//sdig/index.php?run_id=52598&search_id=54116&scans_id=52598&peptide_id=2990&scanf=12183&charge=3&value=21/44	sp|P17812|PYRG1_HUMAN	/core/www/modules//consensus/?run_id=52598&search_id=54116&scans_id=52598&peptide_id=2990&scanf=12183&charge=3&value=sp|P17812|PYRG1_HUMAN	2	/core/www/modules/match_peptides/blast_html4.php?run_id=52598&search_id=54116&scans_id=52598&peptide_id=2990&scanf=12183&charge=3&value=2	R.KLYGDADYLEER.H	/core/www/modules/show_out/show_out_wrapper.php?run_id=52598&search_id=54116&scans_id=52598&peptide_id=2990&scanf=12183&charge=3&value=R.KLYGDADYLEER.H	CTPS1
12189	3	2.949	0.244	22/88	/core/www/modules//sdig/index.php?run_id=52598&search_id=54116&scans_id=52598&peptide_id=2996&scanf=12189&charge=3&value=22/88	sp|Q9H040|SPRTN_HUMAN	/core/www/modules//consensus/?run_id=52598&search_id=54116&scans_id=52598&peptide_id=2996&scanf=12189&charge=3&value=sp|Q9H040|SPRTN_HUMAN	1	/core/www/modules/match_peptides/blast_html4.php?run_id=52598&search_id=54116&scans_id=52598&peptide_id=2996&scanf=12189&charge=3&value=1	K.VTESASVM*PSQDVSGSEDTFPNK.R	/core/www/modules/show_out/show_out_wrapper.php?run_id=52598&search_id=54116&scans_id=52598&peptide_id=2996&scanf=12189&charge=3&value=K.VTESASVM*PSQDVSGSEDTFPNK.R	SPRTN
12193	2	3.889	0.474	18/20	/core/www/modules//sdig/index.php?run_id=52598&search_id=54116&scans_id=52598&peptide_id=3001&scanf=12193&charge=2&value=18/20	sp|P11142|HSP7C_HUMAN	/core/www/modules//consensus/?run_id=52598&search_id=54116&scans_id=52598&peptide_id=3001&scanf=12193&charge=2&value=sp|P11142|HSP7C_HUMAN	15	/core/www/modules/match_peptides/blast_html4.php?run_id=52598&search_id=54116&scans_id=52598&peptide_id=3001&scanf=12193&charge=2&value=15	R.FDDAVVQSDMK.H	/core/www/modules/show_out/show_out_wrapper.php?run_id=52598&search_id=54116&scans_id=52598&peptide_id=3001&scanf=12193&charge=2&value=R.FDDAVVQSDMK.H	HSPA8
12202	2	3.701	0.508	18/20	/core/www/modules//sdig/index.php?run_id=52598&search_id=54116&scans_id=52598&peptide_id=3010&scanf=12202&charge=2&value=18/20	sp|P11142|HSP7C_HUMAN	/core/www/modules//consensus/?run_id=52598&search_id=54116&scans_id=52598&peptide_id=3010&scanf=12202&charge=2&value=sp|P11142|HSP7C_HUMAN	15	/core/www/modules/match_peptides/blast_html4.php?run_id=52598&search_id=54116&scans_id=52598&peptide_id=3010&scanf=12202&charge=2&value=15	R.FDDAVVQSDMK.H	/core/www/modules/show_out/show_out_wrapper.php?run_id=52598&search_id=54116&scans_id=52598&peptide_id=3010&scanf=12202&charge=2&value=R.FDDAVVQSDMK.H	HSPA8
12205	3	3.854	0.36	26/48	/core/www/modules//sdig/index.php?run_id=52598&search_id=54116&scans_id=52598&peptide_id=3013&scanf=12205&charge=3&value=26/48	sp|P51784|UBP11_HUMAN	/core/www/modules//consensus/?run_id=52598&search_id=54116&scans_id=52598&peptide_id=3013&scanf=12205&charge=3&value=sp|P51784|UBP11_HUMAN	0	/core/www/modules/match_peptides/blast_html4.php?run_id=52598&search_id=54116&scans_id=52598&peptide_id=3013&scanf=12205&charge=3&value=0	R.FRDQNPEVAVEGR.L	/core/www/modules/show_out/show_out_wrapper.php?run_id=52598&search_id=54116&scans_id=52598&peptide_id=3013&scanf=12205&charge=3&value=R.FRDQNPEVAVEGR.L	USP11
12206	2	2.739	0.268	13/18	/core/www/modules//sdig/index.php?run_id=52598&search_id=54116&scans_id=52598&peptide_id=3014&scanf=12206&charge=2&value=13/18	sp|P09874|PARP1_HUMAN	/core/www/modules//consensus/?run_id=52598&search_id=54116&scans_id=52598&peptide_id=3014&scanf=12206&charge=2&value=sp|P09874|PARP1_HUMAN	3	/core/www/modules/match_peptides/blast_html4.php?run_id=52598&search_id=54116&scans_id=52598&peptide_id=3014&scanf=12206&charge=2&value=3	K.AEPVEVVAPR.G	/core/www/modules/show_out/show_out_wrapper.php?run_id=52598&search_id=54116&scans_id=52598&peptide_id=3014&scanf=12206&charge=2&value=K.AEPVEVVAPR.G	PARP1
12229	2	3.7	0.371	22/26	/core/www/modules//sdig/index.php?run_id=52598&search_id=54116&scans_id=52598&peptide_id=3038&scanf=12229&charge=2&value=22/26	sp|P08670|VIME_HUMAN	/core/www/modules//consensus/?run_id=52598&search_id=54116&scans_id=52598&peptide_id=3038&scanf=12229&charge=2&value=sp|P08670|VIME_HUMAN	7	/core/www/modules/match_peptides/blast_html4.php?run_id=52598&search_id=54116&scans_id=52598&peptide_id=3038&scanf=12229&charge=2&value=7	R.SLYASSPGGVYATR.S	/core/www/modules/show_out/show_out_wrapper.php?run_id=52598&search_id=54116&scans_id=52598&peptide_id=3038&scanf=12229&charge=2&value=R.SLYASSPGGVYATR.S	VIM
12230	2	2.508	0.256	14/18	/core/www/modules//sdig/index.php?run_id=52598&search_id=54116&scans_id=52598&peptide_id=3039&scanf=12230&charge=2&value=14/18	sp|Q93009|UBP7_HUMAN	/core/www/modules//consensus/?run_id=52598&search_id=54116&scans_id=52598&peptide_id=3039&scanf=12230&charge=2&value=sp|Q93009|UBP7_HUMAN	5	/core/www/modules/match_peptides/blast_html4.php?run_id=52598&search_id=54116&scans_id=52598&peptide_id=3039&scanf=12230&charge=2&value=5	R.IQDYDVSLDK.A	/core/www/modules/show_out/show_out_wrapper.php?run_id=52598&search_id=54116&scans_id=52598&peptide_id=3039&scanf=12230&charge=2&value=R.IQDYDVSLDK.A	USP7
12237	2	2.729	0.514	17/28	/core/www/modules//sdig/index.php?run_id=52598&search_id=54116&scans_id=52598&peptide_id=3046&scanf=12237&charge=2&value=17/28	sp|P27708|PYR1_HUMAN	/core/www/modules//consensus/?run_id=52598&search_id=54116&scans_id=52598&peptide_id=3046&scanf=12237&charge=2&value=sp|P27708|PYR1_HUMAN	2	/core/www/modules/match_peptides/blast_html4.php?run_id=52598&search_id=54116&scans_id=52598&peptide_id=3046&scanf=12237&charge=2&value=2	R.VLGTSPEAIDSAENR.F	/core/www/modules/show_out/show_out_wrapper.php?run_id=52598&search_id=54116&scans_id=52598&peptide_id=3046&scanf=12237&charge=2&value=R.VLGTSPEAIDSAENR.F	CAD
12247	3	2.802	0.116	20/44	/core/www/modules//sdig/index.php?run_id=52598&search_id=54116&scans_id=52598&peptide_id=3056&scanf=12247&charge=3&value=20/44	sp|P51784|UBP11_HUMAN	/core/www/modules//consensus/?run_id=52598&search_id=54116&scans_id=52598&peptide_id=3056&scanf=12247&charge=3&value=sp|P51784|UBP11_HUMAN	2	/core/www/modules/match_peptides/blast_html4.php?run_id=52598&search_id=54116&scans_id=52598&peptide_id=3056&scanf=12247&charge=3&value=2	R.ERFLVEPQEDTR.L	/core/www/modules/show_out/show_out_wrapper.php?run_id=52598&search_id=54116&scans_id=52598&peptide_id=3056&scanf=12247&charge=3&value=R.ERFLVEPQEDTR.L	USP11
12251	2	2.538	0.238	14/20	/core/www/modules//sdig/index.php?run_id=52598&search_id=54116&scans_id=52598&peptide_id=3060&scanf=12251&charge=2&value=14/20	sp|P51784|UBP11_HUMAN	/core/www/modules//consensus/?run_id=52598&search_id=54116&scans_id=52598&peptide_id=3060&scanf=12251&charge=2&value=sp|P51784|UBP11_HUMAN	0	/core/www/modules/match_peptides/blast_html4.php?run_id=52598&search_id=54116&scans_id=52598&peptide_id=3060&scanf=12251&charge=2&value=0	R.DQNPEVAVEGR.L	/core/www/modules/show_out/show_out_wrapper.php?run_id=52598&search_id=54116&scans_id=52598&peptide_id=3060&scanf=12251&charge=2&value=R.DQNPEVAVEGR.L	USP11
12255	3	2.872	0.158	22/64	/core/www/modules//sdig/index.php?run_id=52598&search_id=54116&scans_id=52598&peptide_id=3064&scanf=12255&charge=3&value=22/64	sp|Q01813|PFKAP_HUMAN	/core/www/modules//consensus/?run_id=52598&search_id=54116&scans_id=52598&peptide_id=3064&scanf=12255&charge=3&value=sp|Q01813|PFKAP_HUMAN	5	/core/www/modules/match_peptides/blast_html4.php?run_id=52598&search_id=54116&scans_id=52598&peptide_id=3064&scanf=12255&charge=3&value=5	K.NVLGHM*QQGGAPSPFDR.N	/core/www/modules/show_out/show_out_wrapper.php?run_id=52598&search_id=54116&scans_id=52598&peptide_id=3064&scanf=12255&charge=3&value=K.NVLGHM*QQGGAPSPFDR.N	PFKP
12261	2	2.627	0.357	17/30	/core/www/modules//sdig/index.php?run_id=52598&search_id=54116&scans_id=52598&peptide_id=3071&scanf=12261&charge=2&value=17/30	sp|P51784|UBP11_HUMAN	/core/www/modules//consensus/?run_id=52598&search_id=54116&scans_id=52598&peptide_id=3071&scanf=12261&charge=2&value=sp|P51784|UBP11_HUMAN	4	/core/www/modules/match_peptides/blast_html4.php?run_id=52598&search_id=54116&scans_id=52598&peptide_id=3071&scanf=12261&charge=2&value=4	R.DPEPEQAGPSSGVTNR.C	/core/www/modules/show_out/show_out_wrapper.php?run_id=52598&search_id=54116&scans_id=52598&peptide_id=3071&scanf=12261&charge=2&value=R.DPEPEQAGPSSGVTNR.C	USP11
1227	2	1.812	0.021	2020-10-12	/core/www/modules//sdig/index.php?run_id=52598&search_id=54116&scans_id=52598&peptide_id=3079&scanf=1227&charge=2&value=10/12	sp|P0DMV9|HS71B_HUMAN	/core/www/modules//consensus/?run_id=52598&search_id=54116&scans_id=52598&peptide_id=3079&scanf=1227&charge=2&value=sp|P0DMV9|HS71B_HUMAN	30	/core/www/modules/match_peptides/blast_html4.php?run_id=52598&search_id=54116&scans_id=52598&peptide_id=3079&scanf=1227&charge=2&value=30	R.M*VQEAEK.Y	/core/www/modules/show_out/show_out_wrapper.php?run_id=52598&search_id=54116&scans_id=52598&peptide_id=3079&scanf=1227&charge=2&value=R.M*VQEAEK.Y	HSPA1B
12283	2	2.942	0.541	16/28	/core/www/modules//sdig/index.php?run_id=52598&search_id=54116&scans_id=52598&peptide_id=3094&scanf=12283&charge=2&value=16/28	sp|P50990|TCPQ_HUMAN	/core/www/modules//consensus/?run_id=52598&search_id=54116&scans_id=52598&peptide_id=3094&scanf=12283&charge=2&value=sp|P50990|TCPQ_HUMAN	3	/core/www/modules/match_peptides/blast_html4.php?run_id=52598&search_id=54116&scans_id=52598&peptide_id=3094&scanf=12283&charge=2&value=3	K.AIADTGANVVVTGGK.V	/core/www/modules/show_out/show_out_wrapper.php?run_id=52598&search_id=54116&scans_id=52598&peptide_id=3094&scanf=12283&charge=2&value=K.AIADTGANVVVTGGK.V	CCT8
12284	3	3.005	0.179	23/56	/core/www/modules//sdig/index.php?run_id=52598&search_id=54116&scans_id=52598&peptide_id=3095&scanf=12284&charge=3&value=23/56	sp|P33993|MCM7_HUMAN	/core/www/modules//consensus/?run_id=52598&search_id=54116&scans_id=52598&peptide_id=3095&scanf=12284&charge=3&value=sp|P33993|MCM7_HUMAN	6	/core/www/modules/match_peptides/blast_html4.php?run_id=52598&search_id=54116&scans_id=52598&peptide_id=3095&scanf=12284&charge=3&value=6	R.M*VDVVEKEDVNEAIR.L	/core/www/modules/show_out/show_out_wrapper.php?run_id=52598&search_id=54116&scans_id=52598&peptide_id=3095&scanf=12284&charge=3&value=R.M*VDVVEKEDVNEAIR.L	MCM7
12290	2	2.397	0.258	2020-10-10	/core/www/modules//sdig/index.php?run_id=52598&search_id=54116&scans_id=52598&peptide_id=3102&scanf=12290&charge=2&value=10/10	sp|P51784|UBP11_HUMAN	/core/www/modules//consensus/?run_id=52598&search_id=54116&scans_id=52598&peptide_id=3102&scanf=12290&charge=2&value=sp|P51784|UBP11_HUMAN	2	/core/www/modules/match_peptides/blast_html4.php?run_id=52598&search_id=54116&scans_id=52598&peptide_id=3102&scanf=12290&charge=2&value=2	R.HNDLGK.S	/core/www/modules/show_out/show_out_wrapper.php?run_id=52598&search_id=54116&scans_id=52598&peptide_id=3102&scanf=12290&charge=2&value=R.HNDLGK.S	USP11
12292	3	3.206	0.407	18/36	/core/www/modules//sdig/index.php?run_id=52598&search_id=54116&scans_id=52598&peptide_id=3103&scanf=12292&charge=3&value=18/36	sp|P51784|UBP11_HUMAN	/core/www/modules//consensus/?run_id=52598&search_id=54116&scans_id=52598&peptide_id=3103&scanf=12292&charge=3&value=sp|P51784|UBP11_HUMAN	4	/core/www/modules/match_peptides/blast_html4.php?run_id=52598&search_id=54116&scans_id=52598&peptide_id=3103&scanf=12292&charge=3&value=4	R.M*M*VADVFSHR.F	/core/www/modules/show_out/show_out_wrapper.php?run_id=52598&search_id=54116&scans_id=52598&peptide_id=3103&scanf=12292&charge=3&value=R.M*M*VADVFSHR.F	USP11
12301	3	2.71	0.341	26/56	/core/www/modules//sdig/index.php?run_id=52598&search_id=54116&scans_id=52598&peptide_id=3113&scanf=12301&charge=3&value=26/56	sp|P52272|HNRPM_HUMAN	/core/www/modules//consensus/?run_id=52598&search_id=54116&scans_id=52598&peptide_id=3113&scanf=12301&charge=3&value=sp|P52272|HNRPM_HUMAN	5	/core/www/modules/match_peptides/blast_html4.php?run_id=52598&search_id=54116&scans_id=52598&peptide_id=3113&scanf=12301&charge=3&value=5	R.M*GPLGLDHM*ASSIER.M	/core/www/modules/show_out/show_out_wrapper.php?run_id=52598&search_id=54116&scans_id=52598&peptide_id=3113&scanf=12301&charge=3&value=R.M*GPLGLDHM*ASSIER.M	HNRNPM
12306	2	1.462	0.09	2020-07-10	/core/www/modules//sdig/index.php?run_id=52598&search_id=54116&scans_id=52598&peptide_id=3118&scanf=12306&charge=2&value=7/10	sp|P51784|UBP11_HUMAN	/core/www/modules//consensus/?run_id=52598&search_id=54116&scans_id=52598&peptide_id=3118&scanf=12306&charge=2&value=sp|P51784|UBP11_HUMAN	5	/core/www/modules/match_peptides/blast_html4.php?run_id=52598&search_id=54116&scans_id=52598&peptide_id=3118&scanf=12306&charge=2&value=5	R.NPLGM*K.G	/core/www/modules/show_out/show_out_wrapper.php?run_id=52598&search_id=54116&scans_id=52598&peptide_id=3118&scanf=12306&charge=2&value=R.NPLGM*K.G	USP11
12319	2	2.316	0.221	2020-11-18	/core/www/modules//sdig/index.php?run_id=52598&search_id=54116&scans_id=52598&peptide_id=3131&scanf=12319&charge=2&value=11/18	sp|P51784|UBP11_HUMAN	/core/www/modules//consensus/?run_id=52598&search_id=54116&scans_id=52598&peptide_id=3131&scanf=12319&charge=2&value=sp|P51784|UBP11_HUMAN	4	/core/www/modules/match_peptides/blast_html4.php?run_id=52598&search_id=54116&scans_id=52598&peptide_id=3131&scanf=12319&charge=2&value=4	K.ENPWYC#PSC#K.Q	/core/www/modules/show_out/show_out_wrapper.php?run_id=52598&search_id=54116&scans_id=52598&peptide_id=3131&scanf=12319&charge=2&value=K.ENPWYC#PSC#K.Q	USP11
12338	2	4.905	0.561	20/22	/core/www/modules//sdig/index.php?run_id=52598&search_id=54116&scans_id=52598&peptide_id=3151&scanf=12338&charge=2&value=20/22	sp|P51784|UBP11_HUMAN	/core/www/modules//consensus/?run_id=52598&search_id=54116&scans_id=52598&peptide_id=3151&scanf=12338&charge=2&value=sp|P51784|UBP11_HUMAN	4	/core/www/modules/match_peptides/blast_html4.php?run_id=52598&search_id=54116&scans_id=52598&peptide_id=3151&scanf=12338&charge=2&value=4	R.YYDEVEAEGYVK.H	/core/www/modules/show_out/show_out_wrapper.php?run_id=52598&search_id=54116&scans_id=52598&peptide_id=3151&scanf=12338&charge=2&value=R.YYDEVEAEGYVK.H	USP11
12348	2	2.885	0	13/20	/core/www/modules//sdig/index.php?run_id=52598&search_id=54116&scans_id=52598&peptide_id=3162&scanf=12348&charge=2&value=13/20	sp|P34932|HSP74_HUMAN	/core/www/modules//consensus/?run_id=52598&search_id=54116&scans_id=52598&peptide_id=3162&scanf=12348&charge=2&value=sp|P34932|HSP74_HUMAN	10	/core/www/modules/match_peptides/blast_html4.php?run_id=52598&search_id=54116&scans_id=52598&peptide_id=3162&scanf=12348&charge=2&value=10	K.NAVEEYVYEM*R.D	/core/www/modules/show_out/show_out_wrapper.php?run_id=52598&search_id=54116&scans_id=52598&peptide_id=3162&scanf=12348&charge=2&value=K.NAVEEYVYEM*R.D	HSPA4
12381	2	2.719	0.259	14/20	/core/www/modules//sdig/index.php?run_id=52598&search_id=54116&scans_id=52598&peptide_id=3197&scanf=12381&charge=2&value=14/20	sp|P51784|UBP11_HUMAN	/core/www/modules//consensus/?run_id=52598&search_id=54116&scans_id=52598&peptide_id=3197&scanf=12381&charge=2&value=sp|P51784|UBP11_HUMAN	0	/core/www/modules/match_peptides/blast_html4.php?run_id=52598&search_id=54116&scans_id=52598&peptide_id=3197&scanf=12381&charge=2&value=0	R.DQNPEVAVEGR.L	/core/www/modules/show_out/show_out_wrapper.php?run_id=52598&search_id=54116&scans_id=52598&peptide_id=3197&scanf=12381&charge=2&value=R.DQNPEVAVEGR.L	USP11
12407	3	3.095	0.411	24/36	/core/www/modules//sdig/index.php?run_id=52598&search_id=54116&scans_id=52598&peptide_id=3223&scanf=12407&charge=3&value=24/36	sp|P51784|UBP11_HUMAN	/core/www/modules//consensus/?run_id=52598&search_id=54116&scans_id=52598&peptide_id=3223&scanf=12407&charge=3&value=sp|P51784|UBP11_HUMAN	4	/core/www/modules/match_peptides/blast_html4.php?run_id=52598&search_id=54116&scans_id=52598&peptide_id=3223&scanf=12407&charge=3&value=4	R.M*M*VADVFSHR.F	/core/www/modules/show_out/show_out_wrapper.php?run_id=52598&search_id=54116&scans_id=52598&peptide_id=3223&scanf=12407&charge=3&value=R.M*M*VADVFSHR.F	USP11
12431	4	3.007	0.156	32/150	/core/www/modules//sdig/index.php?run_id=52598&search_id=54116&scans_id=52598&peptide_id=3249&scanf=12431&charge=4&value=32/150	sp|P51784|UBP11_HUMAN	/core/www/modules//consensus/?run_id=52598&search_id=54116&scans_id=52598&peptide_id=3249&scanf=12431&charge=4&value=sp|P51784|UBP11_HUMAN	6	/core/www/modules/match_peptides/blast_html4.php?run_id=52598&search_id=54116&scans_id=52598&peptide_id=3249&scanf=12431&charge=4&value=6	R.KKDGTWPSAQLHVM*NNNM*SEEDEDFK.G	/core/www/modules/show_out/show_out_wrapper.php?run_id=52598&search_id=54116&scans_id=52598&peptide_id=3249&scanf=12431&charge=4&value=R.KKDGTWPSAQLHVM*NNNM*SEEDEDFK.G	USP11
12453	2	4.382	0.528	20/22	/core/www/modules//sdig/index.php?run_id=52598&search_id=54116&scans_id=52598&peptide_id=3271&scanf=12453&charge=2&value=20/22	sp|P51784|UBP11_HUMAN	/core/www/modules//consensus/?run_id=52598&search_id=54116&scans_id=52598&peptide_id=3271&scanf=12453&charge=2&value=sp|P51784|UBP11_HUMAN	4	/core/www/modules/match_peptides/blast_html4.php?run_id=52598&search_id=54116&scans_id=52598&peptide_id=3271&scanf=12453&charge=2&value=4	R.YYDEVEAEGYVK.H	/core/www/modules/show_out/show_out_wrapper.php?run_id=52598&search_id=54116&scans_id=52598&peptide_id=3271&scanf=12453&charge=2&value=R.YYDEVEAEGYVK.H	USP11
12459	2	1.851	0.111	2020-10-14	/core/www/modules//sdig/index.php?run_id=52598&search_id=54116&scans_id=52598&peptide_id=3277&scanf=12459&charge=2&value=10/14	sp|P51784|UBP11_HUMAN	/core/www/modules//consensus/?run_id=52598&search_id=54116&scans_id=52598&peptide_id=3277&scanf=12459&charge=2&value=sp|P51784|UBP11_HUMAN	4	/core/www/modules/match_peptides/blast_html4.php?run_id=52598&search_id=54116&scans_id=52598&peptide_id=3277&scanf=12459&charge=2&value=4	R.IEAIEGSR.E	/core/www/modules/show_out/show_out_wrapper.php?run_id=52598&search_id=54116&scans_id=52598&peptide_id=3277&scanf=12459&charge=2&value=R.IEAIEGSR.E	USP11
12468	2	2.469	0.255	2020-10-10	/core/www/modules//sdig/index.php?run_id=52598&search_id=54116&scans_id=52598&peptide_id=3287&scanf=12468&charge=2&value=10/10	sp|P51784|UBP11_HUMAN	/core/www/modules//consensus/?run_id=52598&search_id=54116&scans_id=52598&peptide_id=3287&scanf=12468&charge=2&value=sp|P51784|UBP11_HUMAN	2	/core/www/modules/match_peptides/blast_html4.php?run_id=52598&search_id=54116&scans_id=52598&peptide_id=3287&scanf=12468&charge=2&value=2	R.HNDLGK.S	/core/www/modules/show_out/show_out_wrapper.php?run_id=52598&search_id=54116&scans_id=52598&peptide_id=3287&scanf=12468&charge=2&value=R.HNDLGK.S	USP11
12472	2	3.293	0.497	15/30	/core/www/modules//sdig/index.php?run_id=52598&search_id=54116&scans_id=52598&peptide_id=3292&scanf=12472&charge=2&value=15/30	sp|P51784|UBP11_HUMAN	/core/www/modules//consensus/?run_id=52598&search_id=54116&scans_id=52598&peptide_id=3292&scanf=12472&charge=2&value=sp|P51784|UBP11_HUMAN	4	/core/www/modules/match_peptides/blast_html4.php?run_id=52598&search_id=54116&scans_id=52598&peptide_id=3292&scanf=12472&charge=2&value=4	R.DPEPEQAGPSSGVTNR.C	/core/www/modules/show_out/show_out_wrapper.php?run_id=52598&search_id=54116&scans_id=52598&peptide_id=3292&scanf=12472&charge=2&value=R.DPEPEQAGPSSGVTNR.C	USP11
12479	2	2.473	0.246	14/18	/core/www/modules//sdig/index.php?run_id=52598&search_id=54116&scans_id=52598&peptide_id=3298&scanf=12479&charge=2&value=14/18	sp|O14654|IRS4_HUMAN	/core/www/modules//consensus/?run_id=52598&search_id=54116&scans_id=52598&peptide_id=3298&scanf=12479&charge=2&value=sp|O14654|IRS4_HUMAN	0	/core/www/modules/match_peptides/blast_html4.php?run_id=52598&search_id=54116&scans_id=52598&peptide_id=3298&scanf=12479&charge=2&value=0	R.ANPLSLDSAR.W	/core/www/modules/show_out/show_out_wrapper.php?run_id=52598&search_id=54116&scans_id=52598&peptide_id=3298&scanf=12479&charge=2&value=R.ANPLSLDSAR.W	IRS4
12482	2	2.602	0.376	13/24	/core/www/modules//sdig/index.php?run_id=52598&search_id=54116&scans_id=52598&peptide_id=3302&scanf=12482&charge=2&value=13/24	sp|P09874|PARP1_HUMAN	/core/www/modules//consensus/?run_id=52598&search_id=54116&scans_id=52598&peptide_id=3302&scanf=12482&charge=2&value=sp|P09874|PARP1_HUMAN	3	/core/www/modules/match_peptides/blast_html4.php?run_id=52598&search_id=54116&scans_id=52598&peptide_id=3302&scanf=12482&charge=2&value=3	K.QQVPSGESAILDR.V	/core/www/modules/show_out/show_out_wrapper.php?run_id=52598&search_id=54116&scans_id=52598&peptide_id=3302&scanf=12482&charge=2&value=K.QQVPSGESAILDR.V	PARP1
12489	2	1.265	0.02	2020-06-08	/core/www/modules//sdig/index.php?run_id=52598&search_id=54116&scans_id=52598&peptide_id=3309&scanf=12489&charge=2&value=6/8	sp|P51784|UBP11_HUMAN	/core/www/modules//consensus/?run_id=52598&search_id=54116&scans_id=52598&peptide_id=3309&scanf=12489&charge=2&value=sp|P51784|UBP11_HUMAN	7	/core/www/modules/match_peptides/blast_html4.php?run_id=52598&search_id=54116&scans_id=52598&peptide_id=3309&scanf=12489&charge=2&value=7	R.FSYTK.F	/core/www/modules/show_out/show_out_wrapper.php?run_id=52598&search_id=54116&scans_id=52598&peptide_id=3309&scanf=12489&charge=2&value=R.FSYTK.F	USP11
12491	2	3.011	0.483	2020-12-26	/core/www/modules//sdig/index.php?run_id=52598&search_id=54116&scans_id=52598&peptide_id=3312&scanf=12491&charge=2&value=12/26	KAC4_RABIT	/core/www/modules//consensus/?run_id=52598&search_id=54116&scans_id=52598&peptide_id=3312&scanf=12491&charge=2&value=KAC4_RABIT	0	/core/www/modules/match_peptides/blast_html4.php?run_id=52598&search_id=54116&scans_id=52598&peptide_id=3312&scanf=12491&charge=2&value=0	K.VTQGTTSVVQSFNR.G	/core/www/modules/show_out/show_out_wrapper.php?run_id=52598&search_id=54116&scans_id=52598&peptide_id=3312&scanf=12491&charge=2&value=K.VTQGTTSVVQSFNR.G
12503	2	3.142	0.382	15/20	/core/www/modules//sdig/index.php?run_id=52598&search_id=54116&scans_id=52598&peptide_id=3323&scanf=12503&charge=2&value=15/20	sp|P51784|UBP11_HUMAN	/core/www/modules//consensus/?run_id=52598&search_id=54116&scans_id=52598&peptide_id=3323&scanf=12503&charge=2&value=sp|P51784|UBP11_HUMAN	0	/core/www/modules/match_peptides/blast_html4.php?run_id=52598&search_id=54116&scans_id=52598&peptide_id=3323&scanf=12503&charge=2&value=0	R.DQNPEVAVEGR.L	/core/www/modules/show_out/show_out_wrapper.php?run_id=52598&search_id=54116&scans_id=52598&peptide_id=3323&scanf=12503&charge=2&value=R.DQNPEVAVEGR.L	USP11
12509	2	5.707	0.519	22/34	/core/www/modules//sdig/index.php?run_id=52598&search_id=54116&scans_id=52598&peptide_id=3329&scanf=12509&charge=2&value=22/34	sp|P52292|IMA1_HUMAN	/core/www/modules//consensus/?run_id=52598&search_id=54116&scans_id=52598&peptide_id=3329&scanf=12509&charge=2&value=sp|P52292|IMA1_HUMAN	4	/core/www/modules/match_peptides/blast_html4.php?run_id=52598&search_id=54116&scans_id=52598&peptide_id=3329&scanf=12509&charge=2&value=4	K.GINSSNVENQLQATQAAR.K	/core/www/modules/show_out/show_out_wrapper.php?run_id=52598&search_id=54116&scans_id=52598&peptide_id=3329&scanf=12509&charge=2&value=K.GINSSNVENQLQATQAAR.K	KPNA2
12511	2	1.979	0.194	2020-12-22	/core/www/modules//sdig/index.php?run_id=52598&search_id=54116&scans_id=52598&peptide_id=3332&scanf=12511&charge=2&value=12/22	sp|O43390|HNRPR_HUMAN	/core/www/modules//consensus/?run_id=52598&search_id=54116&scans_id=52598&peptide_id=3332&scanf=12511&charge=2&value=sp|O43390|HNRPR_HUMAN	10	/core/www/modules/match_peptides/blast_html4.php?run_id=52598&search_id=54116&scans_id=52598&peptide_id=3332&scanf=12511&charge=2&value=10	R.TGYTLDVTTGQR.K	/core/www/modules/show_out/show_out_wrapper.php?run_id=52598&search_id=54116&scans_id=52598&peptide_id=3332&scanf=12511&charge=2&value=R.TGYTLDVTTGQR.K	HNRNPR
12523	3	3.352	0.444	21/36	/core/www/modules//sdig/index.php?run_id=52598&search_id=54116&scans_id=52598&peptide_id=3344&scanf=12523&charge=3&value=21/36	sp|P51784|UBP11_HUMAN	/core/www/modules//consensus/?run_id=52598&search_id=54116&scans_id=52598&peptide_id=3344&scanf=12523&charge=3&value=sp|P51784|UBP11_HUMAN	4	/core/www/modules/match_peptides/blast_html4.php?run_id=52598&search_id=54116&scans_id=52598&peptide_id=3344&scanf=12523&charge=3&value=4	R.M*M*VADVFSHR.F	/core/www/modules/show_out/show_out_wrapper.php?run_id=52598&search_id=54116&scans_id=52598&peptide_id=3344&scanf=12523&charge=3&value=R.M*M*VADVFSHR.F	USP11
12530	2	3.512	0.418	16/22	/core/www/modules//sdig/index.php?run_id=52598&search_id=54116&scans_id=52598&peptide_id=3352&scanf=12530&charge=2&value=16/22	sp|Q9BVA1|TBB2B_HUMAN	/core/www/modules//consensus/?run_id=52598&search_id=54116&scans_id=52598&peptide_id=3352&scanf=12530&charge=2&value=sp|Q9BVA1|TBB2B_HUMAN	17	/core/www/modules/match_peptides/blast_html4.php?run_id=52598&search_id=54116&scans_id=52598&peptide_id=3352&scanf=12530&charge=2&value=17	R.IM*NTFSVM*PSPK.V	/core/www/modules/show_out/show_out_wrapper.php?run_id=52598&search_id=54116&scans_id=52598&peptide_id=3352&scanf=12530&charge=2&value=R.IM*NTFSVM*PSPK.V	TUBB2B
12539	3	2.755	0.061	19/32	/core/www/modules//sdig/index.php?run_id=52598&search_id=54116&scans_id=52598&peptide_id=3361&scanf=12539&charge=3&value=19/32	sp|Q7Z406|MYH14_HUMAN	/core/www/modules//consensus/?run_id=52598&search_id=54116&scans_id=52598&peptide_id=3361&scanf=12539&charge=3&value=sp|Q7Z406|MYH14_HUMAN	7	/core/www/modules/match_peptides/blast_html4.php?run_id=52598&search_id=54116&scans_id=52598&peptide_id=3361&scanf=12539&charge=3&value=7	K.VKPLLQVTR.Q	/core/www/modules/show_out/show_out_wrapper.php?run_id=52598&search_id=54116&scans_id=52598&peptide_id=3361&scanf=12539&charge=3&value=K.VKPLLQVTR.Q	MYH14
1255	2	2.71	0.309	2020-10-10	/core/www/modules//sdig/index.php?run_id=52598&search_id=54116&scans_id=52598&peptide_id=3371&scanf=1255&charge=2&value=10/10	sp|P51784|UBP11_HUMAN	/core/www/modules//consensus/?run_id=52598&search_id=54116&scans_id=52598&peptide_id=3371&scanf=1255&charge=2&value=sp|P51784|UBP11_HUMAN	2	/core/www/modules/match_peptides/blast_html4.php?run_id=52598&search_id=54116&scans_id=52598&peptide_id=3371&scanf=1255&charge=2&value=2	R.HNDLGK.S	/core/www/modules/show_out/show_out_wrapper.php?run_id=52598&search_id=54116&scans_id=52598&peptide_id=3371&scanf=1255&charge=2&value=R.HNDLGK.S	USP11
12568	2	4.317	0.571	20/22	/core/www/modules//sdig/index.php?run_id=52598&search_id=54116&scans_id=52598&peptide_id=3390&scanf=12568&charge=2&value=20/22	sp|P51784|UBP11_HUMAN	/core/www/modules//consensus/?run_id=52598&search_id=54116&scans_id=52598&peptide_id=3390&scanf=12568&charge=2&value=sp|P51784|UBP11_HUMAN	4	/core/www/modules/match_peptides/blast_html4.php?run_id=52598&search_id=54116&scans_id=52598&peptide_id=3390&scanf=12568&charge=2&value=4	R.YYDEVEAEGYVK.H	/core/www/modules/show_out/show_out_wrapper.php?run_id=52598&search_id=54116&scans_id=52598&peptide_id=3390&scanf=12568&charge=2&value=R.YYDEVEAEGYVK.H	USP11
12570	3	3.069	0.256	22/40	/core/www/modules//sdig/index.php?run_id=52598&search_id=54116&scans_id=52598&peptide_id=3393&scanf=12570&charge=3&value=22/40	sp|P11142|HSP7C_HUMAN	/core/www/modules//consensus/?run_id=52598&search_id=54116&scans_id=52598&peptide_id=3393&scanf=12570&charge=3&value=sp|P11142|HSP7C_HUMAN	15	/core/www/modules/match_peptides/blast_html4.php?run_id=52598&search_id=54116&scans_id=52598&peptide_id=3393&scanf=12570&charge=3&value=15	K.MKEIAEAYLGK.T	/core/www/modules/show_out/show_out_wrapper.php?run_id=52598&search_id=54116&scans_id=52598&peptide_id=3393&scanf=12570&charge=3&value=K.MKEIAEAYLGK.T	HSPA8
12571	2	2.749	0.23	14/18	/core/www/modules//sdig/index.php?run_id=52598&search_id=54116&scans_id=52598&peptide_id=3394&scanf=12571&charge=2&value=14/18	sp|P35579|MYH9_HUMAN	/core/www/modules//consensus/?run_id=52598&search_id=54116&scans_id=52598&peptide_id=3394&scanf=12571&charge=2&value=sp|P35579|MYH9_HUMAN	15	/core/www/modules/match_peptides/blast_html4.php?run_id=52598&search_id=54116&scans_id=52598&peptide_id=3394&scanf=12571&charge=2&value=15	K.KFDQLLAEEK.T	/core/www/modules/show_out/show_out_wrapper.php?run_id=52598&search_id=54116&scans_id=52598&peptide_id=3394&scanf=12571&charge=2&value=K.KFDQLLAEEK.T	MYH9
12575	3	3.036	0.005	23/48	/core/www/modules//sdig/index.php?run_id=52598&search_id=54116&scans_id=52598&peptide_id=3398&scanf=12575&charge=3&value=23/48	sp|P51784|UBP11_HUMAN	/core/www/modules//consensus/?run_id=52598&search_id=54116&scans_id=52598&peptide_id=3398&scanf=12575&charge=3&value=sp|P51784|UBP11_HUMAN	0	/core/www/modules/match_peptides/blast_html4.php?run_id=52598&search_id=54116&scans_id=52598&peptide_id=3398&scanf=12575&charge=3&value=0	R.FRDQNPEVAVEGR.L	/core/www/modules/show_out/show_out_wrapper.php?run_id=52598&search_id=54116&scans_id=52598&peptide_id=3398&scanf=12575&charge=3&value=R.FRDQNPEVAVEGR.L	USP11
12576	2	1.877	0.157	2020-10-14	/core/www/modules//sdig/index.php?run_id=52598&search_id=54116&scans_id=52598&peptide_id=3399&scanf=12576&charge=2&value=10/14	sp|P51784|UBP11_HUMAN	/core/www/modules//consensus/?run_id=52598&search_id=54116&scans_id=52598&peptide_id=3399&scanf=12576&charge=2&value=sp|P51784|UBP11_HUMAN	4	/core/www/modules/match_peptides/blast_html4.php?run_id=52598&search_id=54116&scans_id=52598&peptide_id=3399&scanf=12576&charge=2&value=4	R.IEAIEGSR.E	/core/www/modules/show_out/show_out_wrapper.php?run_id=52598&search_id=54116&scans_id=52598&peptide_id=3399&scanf=12576&charge=2&value=R.IEAIEGSR.E	USP11
12577	2	1.496	0.029	2020-08-14	/core/www/modules//sdig/index.php?run_id=52598&search_id=54116&scans_id=52598&peptide_id=3400&scanf=12577&charge=2&value=8/14	sp|P51784|UBP11_HUMAN	/core/www/modules//consensus/?run_id=52598&search_id=54116&scans_id=52598&peptide_id=3400&scanf=12577&charge=2&value=sp|P51784|UBP11_HUMAN	4	/core/www/modules/match_peptides/blast_html4.php?run_id=52598&search_id=54116&scans_id=52598&peptide_id=3400&scanf=12577&charge=2&value=4	K.HTGISPER.M	/core/www/modules/show_out/show_out_wrapper.php?run_id=52598&search_id=54116&scans_id=52598&peptide_id=3400&scanf=12577&charge=2&value=K.HTGISPER.M	USP11
1258	2	1.69	0.04	2020-09-14	/core/www/modules//sdig/index.php?run_id=52598&search_id=54116&scans_id=52598&peptide_id=3403&scanf=1258&charge=2&value=9/14	sp|P51784|UBP11_HUMAN	/core/www/modules//consensus/?run_id=52598&search_id=54116&scans_id=52598&peptide_id=3403&scanf=1258&charge=2&value=sp|P51784|UBP11_HUMAN	4	/core/www/modules/match_peptides/blast_html4.php?run_id=52598&search_id=54116&scans_id=52598&peptide_id=3403&scanf=1258&charge=2&value=4	K.HTGISPER.M	/core/www/modules/show_out/show_out_wrapper.php?run_id=52598&search_id=54116&scans_id=52598&peptide_id=3403&scanf=1258&charge=2&value=K.HTGISPER.M	USP11
12582	2	2.399	0.24	2020-10-10	/core/www/modules//sdig/index.php?run_id=52598&search_id=54116&scans_id=52598&peptide_id=3406&scanf=12582&charge=2&value=10/10	sp|P51784|UBP11_HUMAN	/core/www/modules//consensus/?run_id=52598&search_id=54116&scans_id=52598&peptide_id=3406&scanf=12582&charge=2&value=sp|P51784|UBP11_HUMAN	2	/core/www/modules/match_peptides/blast_html4.php?run_id=52598&search_id=54116&scans_id=52598&peptide_id=3406&scanf=12582&charge=2&value=2	R.HNDLGK.S	/core/www/modules/show_out/show_out_wrapper.php?run_id=52598&search_id=54116&scans_id=52598&peptide_id=3406&scanf=12582&charge=2&value=R.HNDLGK.S	USP11
12594	2	2.122	0.397	2020-10-16	/core/www/modules//sdig/index.php?run_id=52598&search_id=54116&scans_id=52598&peptide_id=3418&scanf=12594&charge=2&value=10/16	sp|P68104|EF1A1_HUMAN	/core/www/modules//consensus/?run_id=52598&search_id=54116&scans_id=52598&peptide_id=3418&scanf=12594&charge=2&value=sp|P68104|EF1A1_HUMAN	31	/core/www/modules/match_peptides/blast_html4.php?run_id=52598&search_id=54116&scans_id=52598&peptide_id=3418&scanf=12594&charge=2&value=31	R.QTVAVGVIK.A	/core/www/modules/show_out/show_out_wrapper.php?run_id=52598&search_id=54116&scans_id=52598&peptide_id=3418&scanf=12594&charge=2&value=R.QTVAVGVIK.A	EEF1A1
12596	3	2.54	0.257	20/56	/core/www/modules//sdig/index.php?run_id=52598&search_id=54116&scans_id=52598&peptide_id=3420&scanf=12596&charge=3&value=20/56	sp|P35579|MYH9_HUMAN	/core/www/modules//consensus/?run_id=52598&search_id=54116&scans_id=52598&peptide_id=3420&scanf=12596&charge=3&value=sp|P35579|MYH9_HUMAN	3	/core/www/modules/match_peptides/blast_html4.php?run_id=52598&search_id=54116&scans_id=52598&peptide_id=3420&scanf=12596&charge=3&value=3	K.IAQLEEQLDNETKER.Q	/core/www/modules/show_out/show_out_wrapper.php?run_id=52598&search_id=54116&scans_id=52598&peptide_id=3420&scanf=12596&charge=3&value=K.IAQLEEQLDNETKER.Q	MYH9
12598	2	3.181	0.539	15/20	/core/www/modules//sdig/index.php?run_id=52598&search_id=54116&scans_id=52598&peptide_id=3422&scanf=12598&charge=2&value=15/20	sp|P0DMV9|HS71B_HUMAN	/core/www/modules//consensus/?run_id=52598&search_id=54116&scans_id=52598&peptide_id=3422&scanf=12598&charge=2&value=sp|P0DMV9|HS71B_HUMAN	9	/core/www/modules/match_peptides/blast_html4.php?run_id=52598&search_id=54116&scans_id=52598&peptide_id=3422&scanf=12598&charge=2&value=9	K.FGDPVVQSDMK.H	/core/www/modules/show_out/show_out_wrapper.php?run_id=52598&search_id=54116&scans_id=52598&peptide_id=3422&scanf=12598&charge=2&value=K.FGDPVVQSDMK.H	HSPA1B
1260	2	1.845	0.001	2020-08-10	/core/www/modules//sdig/index.php?run_id=52598&search_id=54116&scans_id=52598&peptide_id=3424&scanf=1260&charge=2&value=8/10	sp|P51784|UBP11_HUMAN	/core/www/modules//consensus/?run_id=52598&search_id=54116&scans_id=52598&peptide_id=3424&scanf=1260&charge=2&value=sp|P51784|UBP11_HUMAN	4	/core/www/modules/match_peptides/blast_html4.php?run_id=52598&search_id=54116&scans_id=52598&peptide_id=3424&scanf=1260&charge=2&value=4	R.KPEQHR.L	/core/www/modules/show_out/show_out_wrapper.php?run_id=52598&search_id=54116&scans_id=52598&peptide_id=3424&scanf=1260&charge=2&value=R.KPEQHR.L	USP11
12618	2	4.042	0.265	17/20	/core/www/modules//sdig/index.php?run_id=52598&search_id=54116&scans_id=52598&peptide_id=3443&scanf=12618&charge=2&value=17/20	sp|P35580|MYH10_HUMAN	/core/www/modules//consensus/?run_id=52598&search_id=54116&scans_id=52598&peptide_id=3443&scanf=12618&charge=2&value=sp|P35580|MYH10_HUMAN	0	/core/www/modules/match_peptides/blast_html4.php?run_id=52598&search_id=54116&scans_id=52598&peptide_id=3443&scanf=12618&charge=2&value=0	K.DLEAQIEAANK.A	/core/www/modules/show_out/show_out_wrapper.php?run_id=52598&search_id=54116&scans_id=52598&peptide_id=3443&scanf=12618&charge=2&value=K.DLEAQIEAANK.A	MYH10
12620	3	2.643	0.127	20/48	/core/www/modules//sdig/index.php?run_id=52598&search_id=54116&scans_id=52598&peptide_id=3446&scanf=12620&charge=3&value=20/48	sp|P51784|UBP11_HUMAN	/core/www/modules//consensus/?run_id=52598&search_id=54116&scans_id=52598&peptide_id=3446&scanf=12620&charge=3&value=sp|P51784|UBP11_HUMAN	0	/core/www/modules/match_peptides/blast_html4.php?run_id=52598&search_id=54116&scans_id=52598&peptide_id=3446&scanf=12620&charge=3&value=0	R.FRDQNPEVAVEGR.L	/core/www/modules/show_out/show_out_wrapper.php?run_id=52598&search_id=54116&scans_id=52598&peptide_id=3446&scanf=12620&charge=3&value=R.FRDQNPEVAVEGR.L	USP11
12638	3	2.646	0.296	20/36	/core/www/modules//sdig/index.php?run_id=52598&search_id=54116&scans_id=52598&peptide_id=3464&scanf=12638&charge=3&value=20/36	sp|P51784|UBP11_HUMAN	/core/www/modules//consensus/?run_id=52598&search_id=54116&scans_id=52598&peptide_id=3464&scanf=12638&charge=3&value=sp|P51784|UBP11_HUMAN	4	/core/www/modules/match_peptides/blast_html4.php?run_id=52598&search_id=54116&scans_id=52598&peptide_id=3464&scanf=12638&charge=3&value=4	R.M*M*VADVFSHR.F	/core/www/modules/show_out/show_out_wrapper.php?run_id=52598&search_id=54116&scans_id=52598&peptide_id=3464&scanf=12638&charge=3&value=R.M*M*VADVFSHR.F	USP11
12642	2	2.596	0.415	17/28	/core/www/modules//sdig/index.php?run_id=52598&search_id=54116&scans_id=52598&peptide_id=3469&scanf=12642&charge=2&value=17/28	sp|P52272|HNRPM_HUMAN	/core/www/modules//consensus/?run_id=52598&search_id=54116&scans_id=52598&peptide_id=3469&scanf=12642&charge=2&value=sp|P52272|HNRPM_HUMAN	7	/core/www/modules/match_peptides/blast_html4.php?run_id=52598&search_id=54116&scans_id=52598&peptide_id=3469&scanf=12642&charge=2&value=7	R.M*GPAM*GPALGAGIER.M	/core/www/modules/show_out/show_out_wrapper.php?run_id=52598&search_id=54116&scans_id=52598&peptide_id=3469&scanf=12642&charge=2&value=R.M*GPAM*GPALGAGIER.M	HNRNPM
12644	2	2.636	0.239	14/20	/core/www/modules//sdig/index.php?run_id=52598&search_id=54116&scans_id=52598&peptide_id=3471&scanf=12644&charge=2&value=14/20	sp|P51784|UBP11_HUMAN	/core/www/modules//consensus/?run_id=52598&search_id=54116&scans_id=52598&peptide_id=3471&scanf=12644&charge=2&value=sp|P51784|UBP11_HUMAN	0	/core/www/modules/match_peptides/blast_html4.php?run_id=52598&search_id=54116&scans_id=52598&peptide_id=3471&scanf=12644&charge=2&value=0	R.DQNPEVAVEGR.L	/core/www/modules/show_out/show_out_wrapper.php?run_id=52598&search_id=54116&scans_id=52598&peptide_id=3471&scanf=12644&charge=2&value=R.DQNPEVAVEGR.L	USP11
12657	2	2.083	0.188	2020-11-30	/core/www/modules//sdig/index.php?run_id=52598&search_id=54116&scans_id=52598&peptide_id=3484&scanf=12657&charge=2&value=11/30	sp|P51784|UBP11_HUMAN	/core/www/modules//consensus/?run_id=52598&search_id=54116&scans_id=52598&peptide_id=3484&scanf=12657&charge=2&value=sp|P51784|UBP11_HUMAN	4	/core/www/modules/match_peptides/blast_html4.php?run_id=52598&search_id=54116&scans_id=52598&peptide_id=3484&scanf=12657&charge=2&value=4	R.DPEPEQAGPSSGVTNR.C	/core/www/modules/show_out/show_out_wrapper.php?run_id=52598&search_id=54116&scans_id=52598&peptide_id=3484&scanf=12657&charge=2&value=R.DPEPEQAGPSSGVTNR.C	USP11
12674	3	2.346	0.155	21/60	/core/www/modules//sdig/index.php?run_id=52598&search_id=54116&scans_id=52598&peptide_id=3502&scanf=12674&charge=3&value=21/60	sp|P35580|MYH10_HUMAN	/core/www/modules//consensus/?run_id=52598&search_id=54116&scans_id=52598&peptide_id=3502&scanf=12674&charge=3&value=sp|P35580|MYH10_HUMAN	2	/core/www/modules/match_peptides/blast_html4.php?run_id=52598&search_id=54116&scans_id=52598&peptide_id=3502&scanf=12674&charge=3&value=2	R.HEM*PPHIYAISESAYR.C	/core/www/modules/show_out/show_out_wrapper.php?run_id=52598&search_id=54116&scans_id=52598&peptide_id=3502&scanf=12674&charge=3&value=R.HEM*PPHIYAISESAYR.C	MYH10
12683	2	4.487	0.58	20/22	/core/www/modules//sdig/index.php?run_id=52598&search_id=54116&scans_id=52598&peptide_id=3511&scanf=12683&charge=2&value=20/22	sp|P51784|UBP11_HUMAN	/core/www/modules//consensus/?run_id=52598&search_id=54116&scans_id=52598&peptide_id=3511&scanf=12683&charge=2&value=sp|P51784|UBP11_HUMAN	4	/core/www/modules/match_peptides/blast_html4.php?run_id=52598&search_id=54116&scans_id=52598&peptide_id=3511&scanf=12683&charge=2&value=4	R.YYDEVEAEGYVK.H	/core/www/modules/show_out/show_out_wrapper.php?run_id=52598&search_id=54116&scans_id=52598&peptide_id=3511&scanf=12683&charge=2&value=R.YYDEVEAEGYVK.H	USP11
12689	2	2.413	0.3	14/16	/core/www/modules//sdig/index.php?run_id=52598&search_id=54116&scans_id=52598&peptide_id=3517&scanf=12689&charge=2&value=14/16	sp|P61221|ABCE1_HUMAN	/core/www/modules//consensus/?run_id=52598&search_id=54116&scans_id=52598&peptide_id=3517&scanf=12689&charge=2&value=sp|P61221|ABCE1_HUMAN	3	/core/www/modules/match_peptides/blast_html4.php?run_id=52598&search_id=54116&scans_id=52598&peptide_id=3517&scanf=12689&charge=2&value=3	K.GTVGSILDR.K	/core/www/modules/show_out/show_out_wrapper.php?run_id=52598&search_id=54116&scans_id=52598&peptide_id=3517&scanf=12689&charge=2&value=K.GTVGSILDR.K	ABCE1
12691	2	2.095	0.181	2020-11-14	/core/www/modules//sdig/index.php?run_id=52598&search_id=54116&scans_id=52598&peptide_id=3520&scanf=12691&charge=2&value=11/14	sp|P51784|UBP11_HUMAN	/core/www/modules//consensus/?run_id=52598&search_id=54116&scans_id=52598&peptide_id=3520&scanf=12691&charge=2&value=sp|P51784|UBP11_HUMAN	4	/core/www/modules/match_peptides/blast_html4.php?run_id=52598&search_id=54116&scans_id=52598&peptide_id=3520&scanf=12691&charge=2&value=4	R.IEAIEGSR.E	/core/www/modules/show_out/show_out_wrapper.php?run_id=52598&search_id=54116&scans_id=52598&peptide_id=3520&scanf=12691&charge=2&value=R.IEAIEGSR.E	USP11
12692	3	3.673	0.231	28/48	/core/www/modules//sdig/index.php?run_id=52598&search_id=54116&scans_id=52598&peptide_id=3521&scanf=12692&charge=3&value=28/48	sp|P51784|UBP11_HUMAN	/core/www/modules//consensus/?run_id=52598&search_id=54116&scans_id=52598&peptide_id=3521&scanf=12692&charge=3&value=sp|P51784|UBP11_HUMAN	0	/core/www/modules/match_peptides/blast_html4.php?run_id=52598&search_id=54116&scans_id=52598&peptide_id=3521&scanf=12692&charge=3&value=0	R.FRDQNPEVAVEGR.L	/core/www/modules/show_out/show_out_wrapper.php?run_id=52598&search_id=54116&scans_id=52598&peptide_id=3521&scanf=12692&charge=3&value=R.FRDQNPEVAVEGR.L	USP11
12711	2	2.617	0.426	13/16	/core/www/modules//sdig/index.php?run_id=52598&search_id=54116&scans_id=52598&peptide_id=3541&scanf=12711&charge=2&value=13/16	sp|O14654|IRS4_HUMAN	/core/www/modules//consensus/?run_id=52598&search_id=54116&scans_id=52598&peptide_id=3541&scanf=12711&charge=2&value=sp|O14654|IRS4_HUMAN	0	/core/www/modules/match_peptides/blast_html4.php?run_id=52598&search_id=54116&scans_id=52598&peptide_id=3541&scanf=12711&charge=2&value=0	R.SQSFFAAAR.A	/core/www/modules/show_out/show_out_wrapper.php?run_id=52598&search_id=54116&scans_id=52598&peptide_id=3541&scanf=12711&charge=2&value=R.SQSFFAAAR.A	IRS4
12712	2	1.537	0.166	2020-07-14	/core/www/modules//sdig/index.php?run_id=52598&search_id=54116&scans_id=52598&peptide_id=3542&scanf=12712&charge=2&value=7/14	sp|P51784|UBP11_HUMAN	/core/www/modules//consensus/?run_id=52598&search_id=54116&scans_id=52598&peptide_id=3542&scanf=12712&charge=2&value=sp|P51784|UBP11_HUMAN	4	/core/www/modules/match_peptides/blast_html4.php?run_id=52598&search_id=54116&scans_id=52598&peptide_id=3542&scanf=12712&charge=2&value=4	K.HTGISPER.M	/core/www/modules/show_out/show_out_wrapper.php?run_id=52598&search_id=54116&scans_id=52598&peptide_id=3542&scanf=12712&charge=2&value=K.HTGISPER.M	USP11
12725	2	2.323	0.343	2020-11-30	/core/www/modules//sdig/index.php?run_id=52598&search_id=54116&scans_id=52598&peptide_id=3556&scanf=12725&charge=2&value=11/30	sp|P51784|UBP11_HUMAN	/core/www/modules//consensus/?run_id=52598&search_id=54116&scans_id=52598&peptide_id=3556&scanf=12725&charge=2&value=sp|P51784|UBP11_HUMAN	4	/core/www/modules/match_peptides/blast_html4.php?run_id=52598&search_id=54116&scans_id=52598&peptide_id=3556&scanf=12725&charge=2&value=4	R.DPEPEQAGPSSGVTNR.C	/core/www/modules/show_out/show_out_wrapper.php?run_id=52598&search_id=54116&scans_id=52598&peptide_id=3556&scanf=12725&charge=2&value=R.DPEPEQAGPSSGVTNR.C	USP11
12729	2	2.911	0.122	17/18	/core/www/modules//sdig/index.php?run_id=52598&search_id=54116&scans_id=52598&peptide_id=3559&scanf=12729&charge=2&value=17/18	sp|P51784|UBP11_HUMAN	/core/www/modules//consensus/?run_id=52598&search_id=54116&scans_id=52598&peptide_id=3559&scanf=12729&charge=2&value=sp|P51784|UBP11_HUMAN	2	/core/www/modules/match_peptides/blast_html4.php?run_id=52598&search_id=54116&scans_id=52598&peptide_id=3559&scanf=12729&charge=2&value=2	R.FLVEPQEDTR.L	/core/www/modules/show_out/show_out_wrapper.php?run_id=52598&search_id=54116&scans_id=52598&peptide_id=3559&scanf=12729&charge=2&value=R.FLVEPQEDTR.L	USP11
12753	3	2.61	0.422	21/36	/core/www/modules//sdig/index.php?run_id=52598&search_id=54116&scans_id=52598&peptide_id=3585&scanf=12753&charge=3&value=21/36	sp|P51784|UBP11_HUMAN	/core/www/modules//consensus/?run_id=52598&search_id=54116&scans_id=52598&peptide_id=3585&scanf=12753&charge=3&value=sp|P51784|UBP11_HUMAN	4	/core/www/modules/match_peptides/blast_html4.php?run_id=52598&search_id=54116&scans_id=52598&peptide_id=3585&scanf=12753&charge=3&value=4	R.M*M*VADVFSHR.F	/core/www/modules/show_out/show_out_wrapper.php?run_id=52598&search_id=54116&scans_id=52598&peptide_id=3585&scanf=12753&charge=3&value=R.M*M*VADVFSHR.F	USP11
12760	2	2.548	0.248	14/20	/core/www/modules//sdig/index.php?run_id=52598&search_id=54116&scans_id=52598&peptide_id=3592&scanf=12760&charge=2&value=14/20	sp|P51784|UBP11_HUMAN	/core/www/modules//consensus/?run_id=52598&search_id=54116&scans_id=52598&peptide_id=3592&scanf=12760&charge=2&value=sp|P51784|UBP11_HUMAN	0	/core/www/modules/match_peptides/blast_html4.php?run_id=52598&search_id=54116&scans_id=52598&peptide_id=3592&scanf=12760&charge=2&value=0	R.DQNPEVAVEGR.L	/core/www/modules/show_out/show_out_wrapper.php?run_id=52598&search_id=54116&scans_id=52598&peptide_id=3592&scanf=12760&charge=2&value=R.DQNPEVAVEGR.L	USP11
12769	2	2.089	0.236	2020-10-10	/core/www/modules//sdig/index.php?run_id=52598&search_id=54116&scans_id=52598&peptide_id=3601&scanf=12769&charge=2&value=10/10	sp|P51784|UBP11_HUMAN	/core/www/modules//consensus/?run_id=52598&search_id=54116&scans_id=52598&peptide_id=3601&scanf=12769&charge=2&value=sp|P51784|UBP11_HUMAN	2	/core/www/modules/match_peptides/blast_html4.php?run_id=52598&search_id=54116&scans_id=52598&peptide_id=3601&scanf=12769&charge=2&value=2	R.HNDLGK.S	/core/www/modules/show_out/show_out_wrapper.php?run_id=52598&search_id=54116&scans_id=52598&peptide_id=3601&scanf=12769&charge=2&value=R.HNDLGK.S	USP11
12777	2	1.739	0	2020-08-10	/core/www/modules//sdig/index.php?run_id=52598&search_id=54116&scans_id=52598&peptide_id=3609&scanf=12777&charge=2&value=8/10	sp|Q06787|FMR1_HUMAN	/core/www/modules//consensus/?run_id=52598&search_id=54116&scans_id=52598&peptide_id=3609&scanf=12777&charge=2&value=sp|Q06787|FMR1_HUMAN	1	/core/www/modules/match_peptides/blast_html4.php?run_id=52598&search_id=54116&scans_id=52598&peptide_id=3609&scanf=12777&charge=2&value=1	K.LSLIM*R.N	/core/www/modules/show_out/show_out_wrapper.php?run_id=52598&search_id=54116&scans_id=52598&peptide_id=3609&scanf=12777&charge=2&value=K.LSLIM*R.N	FMR1
1279	2	1.832	0.085	2020-10-12	/core/www/modules//sdig/index.php?run_id=52598&search_id=54116&scans_id=52598&peptide_id=3623&scanf=1279&charge=2&value=10/12	sp|P51784|UBP11_HUMAN	/core/www/modules//consensus/?run_id=52598&search_id=54116&scans_id=52598&peptide_id=3623&scanf=1279&charge=2&value=sp|P51784|UBP11_HUMAN	4	/core/www/modules/match_peptides/blast_html4.php?run_id=52598&search_id=54116&scans_id=52598&peptide_id=3623&scanf=1279&charge=2&value=4	R.RKPEQHR.L	/core/www/modules/show_out/show_out_wrapper.php?run_id=52598&search_id=54116&scans_id=52598&peptide_id=3623&scanf=1279&charge=2&value=R.RKPEQHR.L	USP11
12798	2	4.327	0.52	20/22	/core/www/modules//sdig/index.php?run_id=52598&search_id=54116&scans_id=52598&peptide_id=3631&scanf=12798&charge=2&value=20/22	sp|P51784|UBP11_HUMAN	/core/www/modules//consensus/?run_id=52598&search_id=54116&scans_id=52598&peptide_id=3631&scanf=12798&charge=2&value=sp|P51784|UBP11_HUMAN	4	/core/www/modules/match_peptides/blast_html4.php?run_id=52598&search_id=54116&scans_id=52598&peptide_id=3631&scanf=12798&charge=2&value=4	R.YYDEVEAEGYVK.H	/core/www/modules/show_out/show_out_wrapper.php?run_id=52598&search_id=54116&scans_id=52598&peptide_id=3631&scanf=12798&charge=2&value=R.YYDEVEAEGYVK.H	USP11
12802	2	2.312	0.07	2020-10-12	/core/www/modules//sdig/index.php?run_id=52598&search_id=54116&scans_id=52598&peptide_id=3636&scanf=12802&charge=2&value=10/12	sp|Q9BQE3|TBA1C_HUMAN	/core/www/modules//consensus/?run_id=52598&search_id=54116&scans_id=52598&peptide_id=3636&scanf=12802&charge=2&value=sp|Q9BQE3|TBA1C_HUMAN	23	/core/www/modules/match_peptides/blast_html4.php?run_id=52598&search_id=54116&scans_id=52598&peptide_id=3636&scanf=12802&charge=2&value=23	K.FDLM*YAK.R	/core/www/modules/show_out/show_out_wrapper.php?run_id=52598&search_id=54116&scans_id=52598&peptide_id=3636&scanf=12802&charge=2&value=K.FDLM*YAK.R	TUBA1C
12806	3	3.366	0.22	27/48	/core/www/modules//sdig/index.php?run_id=52598&search_id=54116&scans_id=52598&peptide_id=3640&scanf=12806&charge=3&value=27/48	sp|P51784|UBP11_HUMAN	/core/www/modules//consensus/?run_id=52598&search_id=54116&scans_id=52598&peptide_id=3640&scanf=12806&charge=3&value=sp|P51784|UBP11_HUMAN	0	/core/www/modules/match_peptides/blast_html4.php?run_id=52598&search_id=54116&scans_id=52598&peptide_id=3640&scanf=12806&charge=3&value=0	R.FRDQNPEVAVEGR.L	/core/www/modules/show_out/show_out_wrapper.php?run_id=52598&search_id=54116&scans_id=52598&peptide_id=3640&scanf=12806&charge=3&value=R.FRDQNPEVAVEGR.L	USP11
12821	3	3.395	0.369	25/40	/core/www/modules//sdig/index.php?run_id=52598&search_id=54116&scans_id=52598&peptide_id=3656&scanf=12821&charge=3&value=25/40	sp|P0DMV9|HS71B_HUMAN	/core/www/modules//consensus/?run_id=52598&search_id=54116&scans_id=52598&peptide_id=3656&scanf=12821&charge=3&value=sp|P0DMV9|HS71B_HUMAN	15	/core/www/modules/match_peptides/blast_html4.php?run_id=52598&search_id=54116&scans_id=52598&peptide_id=3656&scanf=12821&charge=3&value=15	R.LVNHFVEEFKR.K	/core/www/modules/show_out/show_out_wrapper.php?run_id=52598&search_id=54116&scans_id=52598&peptide_id=3656&scanf=12821&charge=3&value=R.LVNHFVEEFKR.K	HSPA1B
12828	2	1.307	0.059	2020-07-14	/core/www/modules//sdig/index.php?run_id=52598&search_id=54116&scans_id=52598&peptide_id=3663&scanf=12828&charge=2&value=7/14	sp|P51784|UBP11_HUMAN	/core/www/modules//consensus/?run_id=52598&search_id=54116&scans_id=52598&peptide_id=3663&scanf=12828&charge=2&value=sp|P51784|UBP11_HUMAN	4	/core/www/modules/match_peptides/blast_html4.php?run_id=52598&search_id=54116&scans_id=52598&peptide_id=3663&scanf=12828&charge=2&value=4	K.HTGISPER.M	/core/www/modules/show_out/show_out_wrapper.php?run_id=52598&search_id=54116&scans_id=52598&peptide_id=3663&scanf=12828&charge=2&value=K.HTGISPER.M	USP11
12838	2	1.306	0.185	2020-06-10	/core/www/modules//sdig/index.php?run_id=52598&search_id=54116&scans_id=52598&peptide_id=3674&scanf=12838&charge=2&value=6/10	sp|P51784|UBP11_HUMAN	/core/www/modules//consensus/?run_id=52598&search_id=54116&scans_id=52598&peptide_id=3674&scanf=12838&charge=2&value=sp|P51784|UBP11_HUMAN	5	/core/www/modules/match_peptides/blast_html4.php?run_id=52598&search_id=54116&scans_id=52598&peptide_id=3674&scanf=12838&charge=2&value=5	R.NPLGM*K.G	/core/www/modules/show_out/show_out_wrapper.php?run_id=52598&search_id=54116&scans_id=52598&peptide_id=3674&scanf=12838&charge=2&value=R.NPLGM*K.G	USP11
12839	2	1.762	0.059	2020-09-14	/core/www/modules//sdig/index.php?run_id=52598&search_id=54116&scans_id=52598&peptide_id=3675&scanf=12839&charge=2&value=9/14	sp|P51784|UBP11_HUMAN	/core/www/modules//consensus/?run_id=52598&search_id=54116&scans_id=52598&peptide_id=3675&scanf=12839&charge=2&value=sp|P51784|UBP11_HUMAN	2	/core/www/modules/match_peptides/blast_html4.php?run_id=52598&search_id=54116&scans_id=52598&peptide_id=3675&scanf=12839&charge=2&value=2	K.NSEGSLDR.L	/core/www/modules/show_out/show_out_wrapper.php?run_id=52598&search_id=54116&scans_id=52598&peptide_id=3675&scanf=12839&charge=2&value=K.NSEGSLDR.L	USP11
12846	2	2.386	0.086	2020-11-14	/core/www/modules//sdig/index.php?run_id=52598&search_id=54116&scans_id=52598&peptide_id=3682&scanf=12846&charge=2&value=11/14	sp|Q06787|FMR1_HUMAN	/core/www/modules//consensus/?run_id=52598&search_id=54116&scans_id=52598&peptide_id=3682&scanf=12846&charge=2&value=sp|Q06787|FMR1_HUMAN	21	/core/www/modules/match_peptides/blast_html4.php?run_id=52598&search_id=54116&scans_id=52598&peptide_id=3682&scanf=12846&charge=2&value=21	R.LQIDEQLR.Q	/core/www/modules/show_out/show_out_wrapper.php?run_id=52598&search_id=54116&scans_id=52598&peptide_id=3682&scanf=12846&charge=2&value=R.LQIDEQLR.Q	FMR1
12867	2	2.49	0.062	2020-12-18	/core/www/modules//sdig/index.php?run_id=52598&search_id=54116&scans_id=52598&peptide_id=3703&scanf=12867&charge=2&value=12/18	sp|P51784|UBP11_HUMAN	/core/www/modules//consensus/?run_id=52598&search_id=54116&scans_id=52598&peptide_id=3703&scanf=12867&charge=2&value=sp|P51784|UBP11_HUMAN	2	/core/www/modules/match_peptides/blast_html4.php?run_id=52598&search_id=54116&scans_id=52598&peptide_id=3703&scanf=12867&charge=2&value=2	R.FLVEPQEDTR.L	/core/www/modules/show_out/show_out_wrapper.php?run_id=52598&search_id=54116&scans_id=52598&peptide_id=3703&scanf=12867&charge=2&value=R.FLVEPQEDTR.L	USP11
12870	3	2.606	0.378	20/36	/core/www/modules//sdig/index.php?run_id=52598&search_id=54116&scans_id=52598&peptide_id=3707&scanf=12870&charge=3&value=20/36	sp|P51784|UBP11_HUMAN	/core/www/modules//consensus/?run_id=52598&search_id=54116&scans_id=52598&peptide_id=3707&scanf=12870&charge=3&value=sp|P51784|UBP11_HUMAN	4	/core/www/modules/match_peptides/blast_html4.php?run_id=52598&search_id=54116&scans_id=52598&peptide_id=3707&scanf=12870&charge=3&value=4	R.M*M*VADVFSHR.F	/core/www/modules/show_out/show_out_wrapper.php?run_id=52598&search_id=54116&scans_id=52598&peptide_id=3707&scanf=12870&charge=3&value=R.M*M*VADVFSHR.F	USP11
12876	2	3.189	0.456	18/22	/core/www/modules//sdig/index.php?run_id=52598&search_id=54116&scans_id=52598&peptide_id=3713&scanf=12876&charge=2&value=18/22	sp|Q93009|UBP7_HUMAN	/core/www/modules//consensus/?run_id=52598&search_id=54116&scans_id=52598&peptide_id=3713&scanf=12876&charge=2&value=sp|Q93009|UBP7_HUMAN	7	/core/www/modules/match_peptides/blast_html4.php?run_id=52598&search_id=54116&scans_id=52598&peptide_id=3713&scanf=12876&charge=2&value=7	R.FMYDPQTDQNIK.I	/core/www/modules/show_out/show_out_wrapper.php?run_id=52598&search_id=54116&scans_id=52598&peptide_id=3713&scanf=12876&charge=2&value=R.FMYDPQTDQNIK.I	USP7
12877	2	4.085	0.475	19/24	/core/www/modules//sdig/index.php?run_id=52598&search_id=54116&scans_id=52598&peptide_id=3714&scanf=12877&charge=2&value=19/24	sp|P55786|PSA_HUMAN	/core/www/modules//consensus/?run_id=52598&search_id=54116&scans_id=52598&peptide_id=3714&scanf=12877&charge=2&value=sp|P55786|PSA_HUMAN	8	/core/www/modules/match_peptides/blast_html4.php?run_id=52598&search_id=54116&scans_id=52598&peptide_id=3714&scanf=12877&charge=2&value=8	R.YAAVTQFEATDAR.R	/core/www/modules/show_out/show_out_wrapper.php?run_id=52598&search_id=54116&scans_id=52598&peptide_id=3714&scanf=12877&charge=2&value=R.YAAVTQFEATDAR.R	NPEPPS
12878	2	3.039	0.4	17/20	/core/www/modules//sdig/index.php?run_id=52598&search_id=54116&scans_id=52598&peptide_id=3715&scanf=12878&charge=2&value=17/20	sp|P51784|UBP11_HUMAN	/core/www/modules//consensus/?run_id=52598&search_id=54116&scans_id=52598&peptide_id=3715&scanf=12878&charge=2&value=sp|P51784|UBP11_HUMAN	0	/core/www/modules/match_peptides/blast_html4.php?run_id=52598&search_id=54116&scans_id=52598&peptide_id=3715&scanf=12878&charge=2&value=0	R.DQNPEVAVEGR.L	/core/www/modules/show_out/show_out_wrapper.php?run_id=52598&search_id=54116&scans_id=52598&peptide_id=3715&scanf=12878&charge=2&value=R.DQNPEVAVEGR.L	USP11
12883	2	2.204	0.162	2020-10-10	/core/www/modules//sdig/index.php?run_id=52598&search_id=54116&scans_id=52598&peptide_id=3721&scanf=12883&charge=2&value=10/10	sp|P51784|UBP11_HUMAN	/core/www/modules//consensus/?run_id=52598&search_id=54116&scans_id=52598&peptide_id=3721&scanf=12883&charge=2&value=sp|P51784|UBP11_HUMAN	2	/core/www/modules/match_peptides/blast_html4.php?run_id=52598&search_id=54116&scans_id=52598&peptide_id=3721&scanf=12883&charge=2&value=2	R.HNDLGK.S	/core/www/modules/show_out/show_out_wrapper.php?run_id=52598&search_id=54116&scans_id=52598&peptide_id=3721&scanf=12883&charge=2&value=R.HNDLGK.S	USP11
12894	2	2.134	0.319	13/16	/core/www/modules//sdig/index.php?run_id=52598&search_id=54116&scans_id=52598&peptide_id=3732&scanf=12894&charge=2&value=13/16	sp|Q9Y3Z3|SAMH1_HUMAN	/core/www/modules//consensus/?run_id=52598&search_id=54116&scans_id=52598&peptide_id=3732&scanf=12894&charge=2&value=sp|Q9Y3Z3|SAMH1_HUMAN	1	/core/www/modules/match_peptides/blast_html4.php?run_id=52598&search_id=54116&scans_id=52598&peptide_id=3732&scanf=12894&charge=2&value=1	R.IIDTPQFQR.L	/core/www/modules/show_out/show_out_wrapper.php?run_id=52598&search_id=54116&scans_id=52598&peptide_id=3732&scanf=12894&charge=2&value=R.IIDTPQFQR.L	SAMHD1
12899	2	1.985	0.171	2020-10-14	/core/www/modules//sdig/index.php?run_id=52598&search_id=54116&scans_id=52598&peptide_id=3737&scanf=12899&charge=2&value=10/14	sp|P51784|UBP11_HUMAN	/core/www/modules//consensus/?run_id=52598&search_id=54116&scans_id=52598&peptide_id=3737&scanf=12899&charge=2&value=sp|P51784|UBP11_HUMAN	4	/core/www/modules/match_peptides/blast_html4.php?run_id=52598&search_id=54116&scans_id=52598&peptide_id=3737&scanf=12899&charge=2&value=4	R.IEAIEGSR.E	/core/www/modules/show_out/show_out_wrapper.php?run_id=52598&search_id=54116&scans_id=52598&peptide_id=3737&scanf=12899&charge=2&value=R.IEAIEGSR.E	USP11
12907	3	2.824	0.244	25/64	/core/www/modules//sdig/index.php?run_id=52598&search_id=54116&scans_id=52598&peptide_id=3746&scanf=12907&charge=3&value=25/64	sp|P12956|XRCC6_HUMAN	/core/www/modules//consensus/?run_id=52598&search_id=54116&scans_id=52598&peptide_id=3746&scanf=12907&charge=3&value=sp|P12956|XRCC6_HUMAN	4	/core/www/modules/match_peptides/blast_html4.php?run_id=52598&search_id=54116&scans_id=52598&peptide_id=3746&scanf=12907&charge=3&value=4	R.IM*LFTNEDNPHGNDSAK.A	/core/www/modules/show_out/show_out_wrapper.php?run_id=52598&search_id=54116&scans_id=52598&peptide_id=3746&scanf=12907&charge=3&value=R.IM*LFTNEDNPHGNDSAK.A	XRCC6
12908	2	2.522	0.268	13/20	/core/www/modules//sdig/index.php?run_id=52598&search_id=54116&scans_id=52598&peptide_id=3747&scanf=12908&charge=2&value=13/20	sp|P34931|HS71L_HUMAN	/core/www/modules//consensus/?run_id=52598&search_id=54116&scans_id=52598&peptide_id=3747&scanf=12908&charge=2&value=sp|P34931|HS71L_HUMAN	23	/core/www/modules/match_peptides/blast_html4.php?run_id=52598&search_id=54116&scans_id=52598&peptide_id=3747&scanf=12908&charge=2&value=23	K.NALESYAFNM*K.S	/core/www/modules/show_out/show_out_wrapper.php?run_id=52598&search_id=54116&scans_id=52598&peptide_id=3747&scanf=12908&charge=2&value=K.NALESYAFNM*K.S	HSPA1L
12914	2	5.23	0.565	22/28	/core/www/modules//sdig/index.php?run_id=52598&search_id=54116&scans_id=52598&peptide_id=3753&scanf=12914&charge=2&value=22/28	sp|P11142|HSP7C_HUMAN	/core/www/modules//consensus/?run_id=52598&search_id=54116&scans_id=52598&peptide_id=3753&scanf=12914&charge=2&value=sp|P11142|HSP7C_HUMAN	12	/core/www/modules/match_peptides/blast_html4.php?run_id=52598&search_id=54116&scans_id=52598&peptide_id=3753&scanf=12914&charge=2&value=12	K.NQVAM*NPTNTVFDAK.R	/core/www/modules/show_out/show_out_wrapper.php?run_id=52598&search_id=54116&scans_id=52598&peptide_id=3753&scanf=12914&charge=2&value=K.NQVAM*NPTNTVFDAK.R	HSPA8
12917	2	4.889	0.591	20/22	/core/www/modules//sdig/index.php?run_id=52598&search_id=54116&scans_id=52598&peptide_id=3756&scanf=12917&charge=2&value=20/22	sp|P51784|UBP11_HUMAN	/core/www/modules//consensus/?run_id=52598&search_id=54116&scans_id=52598&peptide_id=3756&scanf=12917&charge=2&value=sp|P51784|UBP11_HUMAN	4	/core/www/modules/match_peptides/blast_html4.php?run_id=52598&search_id=54116&scans_id=52598&peptide_id=3756&scanf=12917&charge=2&value=4	R.YYDEVEAEGYVK.H	/core/www/modules/show_out/show_out_wrapper.php?run_id=52598&search_id=54116&scans_id=52598&peptide_id=3756&scanf=12917&charge=2&value=R.YYDEVEAEGYVK.H	USP11
12931	2	4.712	0.592	21/26	/core/www/modules//sdig/index.php?run_id=52598&search_id=54116&scans_id=52598&peptide_id=3772&scanf=12931&charge=2&value=21/26	sp|P35580|MYH10_HUMAN	/core/www/modules//consensus/?run_id=52598&search_id=54116&scans_id=52598&peptide_id=3772&scanf=12931&charge=2&value=sp|P35580|MYH10_HUMAN	0	/core/www/modules/match_peptides/blast_html4.php?run_id=52598&search_id=54116&scans_id=52598&peptide_id=3772&scanf=12931&charge=2&value=0	R.DELADEITNSASGK.S	/core/www/modules/show_out/show_out_wrapper.php?run_id=52598&search_id=54116&scans_id=52598&peptide_id=3772&scanf=12931&charge=2&value=R.DELADEITNSASGK.S	MYH10
12934	3	3.275	0.488	24/56	/core/www/modules//sdig/index.php?run_id=52598&search_id=54116&scans_id=52598&peptide_id=3775&scanf=12934&charge=3&value=24/56	sp|P11142|HSP7C_HUMAN	/core/www/modules//consensus/?run_id=52598&search_id=54116&scans_id=52598&peptide_id=3775&scanf=12934&charge=3&value=sp|P11142|HSP7C_HUMAN	12	/core/www/modules/match_peptides/blast_html4.php?run_id=52598&search_id=54116&scans_id=52598&peptide_id=3775&scanf=12934&charge=3&value=12	K.NQVAM*NPTNTVFDAK.R	/core/www/modules/show_out/show_out_wrapper.php?run_id=52598&search_id=54116&scans_id=52598&peptide_id=3775&scanf=12934&charge=3&value=K.NQVAM*NPTNTVFDAK.R	HSPA8
12938	4	4.411	0.319	47/156	/core/www/modules//sdig/index.php?run_id=52598&search_id=54116&scans_id=52598&peptide_id=3778&scanf=12938&charge=4&value=47/156	sp|P51784|UBP11_HUMAN	/core/www/modules//consensus/?run_id=52598&search_id=54116&scans_id=52598&peptide_id=3778&scanf=12938&charge=4&value=sp|P51784|UBP11_HUMAN	4	/core/www/modules/match_peptides/blast_html4.php?run_id=52598&search_id=54116&scans_id=52598&peptide_id=3778&scanf=12938&charge=4&value=4	K.KKEYVELC#DAAGRPDQEVAQEAWQNHK.R	/core/www/modules/show_out/show_out_wrapper.php?run_id=52598&search_id=54116&scans_id=52598&peptide_id=3778&scanf=12938&charge=4&value=K.KKEYVELC#DAAGRPDQEVAQEAWQNHK.R	USP11
12943	3	3.392	0.367	20/40	/core/www/modules//sdig/index.php?run_id=52598&search_id=54116&scans_id=52598&peptide_id=3784&scanf=12943&charge=3&value=20/40	sp|P0DMV9|HS71B_HUMAN	/core/www/modules//consensus/?run_id=52598&search_id=54116&scans_id=52598&peptide_id=3784&scanf=12943&charge=3&value=sp|P0DMV9|HS71B_HUMAN	15	/core/www/modules/match_peptides/blast_html4.php?run_id=52598&search_id=54116&scans_id=52598&peptide_id=3784&scanf=12943&charge=3&value=15	R.LVNHFVEEFKR.K	/core/www/modules/show_out/show_out_wrapper.php?run_id=52598&search_id=54116&scans_id=52598&peptide_id=3784&scanf=12943&charge=3&value=R.LVNHFVEEFKR.K	HSPA1B
12950	3	3.921	0.415	26/48	/core/www/modules//sdig/index.php?run_id=52598&search_id=54116&scans_id=52598&peptide_id=3791&scanf=12950&charge=3&value=26/48	sp|Q08211|DHX9_HUMAN	/core/www/modules//consensus/?run_id=52598&search_id=54116&scans_id=52598&peptide_id=3791&scanf=12950&charge=3&value=sp|Q08211|DHX9_HUMAN	2	/core/www/modules/match_peptides/blast_html4.php?run_id=52598&search_id=54116&scans_id=52598&peptide_id=3791&scanf=12950&charge=3&value=2	R.GISHVIVDEIHER.D	/core/www/modules/show_out/show_out_wrapper.php?run_id=52598&search_id=54116&scans_id=52598&peptide_id=3791&scanf=12950&charge=3&value=R.GISHVIVDEIHER.D	DHX9
12965	3	2.706	0.024	22/48	/core/www/modules//sdig/index.php?run_id=52598&search_id=54116&scans_id=52598&peptide_id=3806&scanf=12965&charge=3&value=22/48	sp|P51784|UBP11_HUMAN	/core/www/modules//consensus/?run_id=52598&search_id=54116&scans_id=52598&peptide_id=3806&scanf=12965&charge=3&value=sp|P51784|UBP11_HUMAN	0	/core/www/modules/match_peptides/blast_html4.php?run_id=52598&search_id=54116&scans_id=52598&peptide_id=3806&scanf=12965&charge=3&value=0	R.FRDQNPEVAVEGR.L	/core/www/modules/show_out/show_out_wrapper.php?run_id=52598&search_id=54116&scans_id=52598&peptide_id=3806&scanf=12965&charge=3&value=R.FRDQNPEVAVEGR.L	USP11
1298	2	2.032	0.059	2020-07-10	/core/www/modules//sdig/index.php?run_id=52598&search_id=54116&scans_id=52598&peptide_id=3822&scanf=1298&charge=2&value=7/10	sp|P51784|UBP11_HUMAN	/core/www/modules//consensus/?run_id=52598&search_id=54116&scans_id=52598&peptide_id=3822&scanf=1298&charge=2&value=sp|P51784|UBP11_HUMAN	4	/core/www/modules/match_peptides/blast_html4.php?run_id=52598&search_id=54116&scans_id=52598&peptide_id=3822&scanf=1298&charge=2&value=4	R.KPEQHR.L	/core/www/modules/show_out/show_out_wrapper.php?run_id=52598&search_id=54116&scans_id=52598&peptide_id=3822&scanf=1298&charge=2&value=R.KPEQHR.L	USP11
12982	2	2.489	0.119	15/18	/core/www/modules//sdig/index.php?run_id=52598&search_id=54116&scans_id=52598&peptide_id=3824&scanf=12982&charge=2&value=15/18	sp|P51784|UBP11_HUMAN	/core/www/modules//consensus/?run_id=52598&search_id=54116&scans_id=52598&peptide_id=3824&scanf=12982&charge=2&value=sp|P51784|UBP11_HUMAN	2	/core/www/modules/match_peptides/blast_html4.php?run_id=52598&search_id=54116&scans_id=52598&peptide_id=3824&scanf=12982&charge=2&value=2	R.FLVEPQEDTR.L	/core/www/modules/show_out/show_out_wrapper.php?run_id=52598&search_id=54116&scans_id=52598&peptide_id=3824&scanf=12982&charge=2&value=R.FLVEPQEDTR.L	USP11
12985	2	1.615	0.007	2020-11-14	/core/www/modules//sdig/index.php?run_id=52598&search_id=54116&scans_id=52598&peptide_id=3827&scanf=12985&charge=2&value=11/14	sp|Q93009|UBP7_HUMAN	/core/www/modules//consensus/?run_id=52598&search_id=54116&scans_id=52598&peptide_id=3827&scanf=12985&charge=2&value=sp|Q93009|UBP7_HUMAN	7	/core/www/modules/match_peptides/blast_html4.php?run_id=52598&search_id=54116&scans_id=52598&peptide_id=3827&scanf=12985&charge=2&value=7	K.SVPLALQR.V	/core/www/modules/show_out/show_out_wrapper.php?run_id=52598&search_id=54116&scans_id=52598&peptide_id=3827&scanf=12985&charge=2&value=K.SVPLALQR.V	USP7
12986	3	2.789	0.415	19/36	/core/www/modules//sdig/index.php?run_id=52598&search_id=54116&scans_id=52598&peptide_id=3828&scanf=12986&charge=3&value=19/36	sp|P51784|UBP11_HUMAN	/core/www/modules//consensus/?run_id=52598&search_id=54116&scans_id=52598&peptide_id=3828&scanf=12986&charge=3&value=sp|P51784|UBP11_HUMAN	4	/core/www/modules/match_peptides/blast_html4.php?run_id=52598&search_id=54116&scans_id=52598&peptide_id=3828&scanf=12986&charge=3&value=4	R.M*M*VADVFSHR.F	/core/www/modules/show_out/show_out_wrapper.php?run_id=52598&search_id=54116&scans_id=52598&peptide_id=3828&scanf=12986&charge=3&value=R.M*M*VADVFSHR.F	USP11
12992	2	2.426	0.253	14/16	/core/www/modules//sdig/index.php?run_id=52598&search_id=54116&scans_id=52598&peptide_id=3835&scanf=12992&charge=2&value=14/16	sp|P14618|KPYM_HUMAN	/core/www/modules//consensus/?run_id=52598&search_id=54116&scans_id=52598&peptide_id=3835&scanf=12992&charge=2&value=sp|P14618|KPYM_HUMAN	8	/core/www/modules/match_peptides/blast_html4.php?run_id=52598&search_id=54116&scans_id=52598&peptide_id=3835&scanf=12992&charge=2&value=8	K.GDYPLEAVR.M	/core/www/modules/show_out/show_out_wrapper.php?run_id=52598&search_id=54116&scans_id=52598&peptide_id=3835&scanf=12992&charge=2&value=K.GDYPLEAVR.M	PKM
12996	2	2.794	0.368	15/20	/core/www/modules//sdig/index.php?run_id=52598&search_id=54116&scans_id=52598&peptide_id=3839&scanf=12996&charge=2&value=15/20	sp|P51784|UBP11_HUMAN	/core/www/modules//consensus/?run_id=52598&search_id=54116&scans_id=52598&peptide_id=3839&scanf=12996&charge=2&value=sp|P51784|UBP11_HUMAN	0	/core/www/modules/match_peptides/blast_html4.php?run_id=52598&search_id=54116&scans_id=52598&peptide_id=3839&scanf=12996&charge=2&value=0	R.DQNPEVAVEGR.L	/core/www/modules/show_out/show_out_wrapper.php?run_id=52598&search_id=54116&scans_id=52598&peptide_id=3839&scanf=12996&charge=2&value=R.DQNPEVAVEGR.L	USP11
13003	2	2.341	0.237	2020-10-10	/core/www/modules//sdig/index.php?run_id=52598&search_id=54116&scans_id=52598&peptide_id=3847&scanf=13003&charge=2&value=10/10	sp|P51784|UBP11_HUMAN	/core/www/modules//consensus/?run_id=52598&search_id=54116&scans_id=52598&peptide_id=3847&scanf=13003&charge=2&value=sp|P51784|UBP11_HUMAN	2	/core/www/modules/match_peptides/blast_html4.php?run_id=52598&search_id=54116&scans_id=52598&peptide_id=3847&scanf=13003&charge=2&value=2	R.HNDLGK.S	/core/www/modules/show_out/show_out_wrapper.php?run_id=52598&search_id=54116&scans_id=52598&peptide_id=3847&scanf=13003&charge=2&value=R.HNDLGK.S	USP11
13013	2	2.72	0.226	14/16	/core/www/modules//sdig/index.php?run_id=52598&search_id=54116&scans_id=52598&peptide_id=3857&scanf=13013&charge=2&value=14/16	sp|P35579|MYH9_HUMAN	/core/www/modules//consensus/?run_id=52598&search_id=54116&scans_id=52598&peptide_id=3857&scanf=13013&charge=2&value=sp|P35579|MYH9_HUMAN	15	/core/www/modules/match_peptides/blast_html4.php?run_id=52598&search_id=54116&scans_id=52598&peptide_id=3857&scanf=13013&charge=2&value=15	K.FDQLLAEEK.T	/core/www/modules/show_out/show_out_wrapper.php?run_id=52598&search_id=54116&scans_id=52598&peptide_id=3857&scanf=13013&charge=2&value=K.FDQLLAEEK.T	MYH9
13017	2	1.452	0.136	2020-07-10	/core/www/modules//sdig/index.php?run_id=52598&search_id=54116&scans_id=52598&peptide_id=3861&scanf=13017&charge=2&value=7/10	sp|P51784|UBP11_HUMAN	/core/www/modules//consensus/?run_id=52598&search_id=54116&scans_id=52598&peptide_id=3861&scanf=13017&charge=2&value=sp|P51784|UBP11_HUMAN	5	/core/www/modules/match_peptides/blast_html4.php?run_id=52598&search_id=54116&scans_id=52598&peptide_id=3861&scanf=13017&charge=2&value=5	R.NPLGM*K.G	/core/www/modules/show_out/show_out_wrapper.php?run_id=52598&search_id=54116&scans_id=52598&peptide_id=3861&scanf=13017&charge=2&value=R.NPLGM*K.G	USP11
13031	2	4.383	0.474	23/28	/core/www/modules//sdig/index.php?run_id=52598&search_id=54116&scans_id=52598&peptide_id=3876&scanf=13031&charge=2&value=23/28	sp|P11142|HSP7C_HUMAN	/core/www/modules//consensus/?run_id=52598&search_id=54116&scans_id=52598&peptide_id=3876&scanf=13031&charge=2&value=sp|P11142|HSP7C_HUMAN	12	/core/www/modules/match_peptides/blast_html4.php?run_id=52598&search_id=54116&scans_id=52598&peptide_id=3876&scanf=13031&charge=2&value=12	K.NQVAM*NPTNTVFDAK.R	/core/www/modules/show_out/show_out_wrapper.php?run_id=52598&search_id=54116&scans_id=52598&peptide_id=3876&scanf=13031&charge=2&value=K.NQVAM*NPTNTVFDAK.R	HSPA8
13041	2	1.74	0.065	2020-10-14	/core/www/modules//sdig/index.php?run_id=52598&search_id=54116&scans_id=52598&peptide_id=3887&scanf=13041&charge=2&value=10/14	sp|P51784|UBP11_HUMAN	/core/www/modules//consensus/?run_id=52598&search_id=54116&scans_id=52598&peptide_id=3887&scanf=13041&charge=2&value=sp|P51784|UBP11_HUMAN	2	/core/www/modules/match_peptides/blast_html4.php?run_id=52598&search_id=54116&scans_id=52598&peptide_id=3887&scanf=13041&charge=2&value=2	K.NSEGSLDR.L	/core/www/modules/show_out/show_out_wrapper.php?run_id=52598&search_id=54116&scans_id=52598&peptide_id=3887&scanf=13041&charge=2&value=K.NSEGSLDR.L	USP11
13042	2	2.733	0.197	15/20	/core/www/modules//sdig/index.php?run_id=52598&search_id=54116&scans_id=52598&peptide_id=3888&scanf=13042&charge=2&value=15/20	sp|P51784|UBP11_HUMAN	/core/www/modules//consensus/?run_id=52598&search_id=54116&scans_id=52598&peptide_id=3888&scanf=13042&charge=2&value=sp|P51784|UBP11_HUMAN	0	/core/www/modules/match_peptides/blast_html4.php?run_id=52598&search_id=54116&scans_id=52598&peptide_id=3888&scanf=13042&charge=2&value=0	R.DQNPEVAVEGR.L	/core/www/modules/show_out/show_out_wrapper.php?run_id=52598&search_id=54116&scans_id=52598&peptide_id=3888&scanf=13042&charge=2&value=R.DQNPEVAVEGR.L	USP11
13044	2	4.909	0.409	20/24	/core/www/modules//sdig/index.php?run_id=52598&search_id=54116&scans_id=52598&peptide_id=3890&scanf=13044&charge=2&value=20/24	sp|P35579|MYH9_HUMAN	/core/www/modules//consensus/?run_id=52598&search_id=54116&scans_id=52598&peptide_id=3890&scanf=13044&charge=2&value=sp|P35579|MYH9_HUMAN	3	/core/www/modules/match_peptides/blast_html4.php?run_id=52598&search_id=54116&scans_id=52598&peptide_id=3890&scanf=13044&charge=2&value=3	K.IAQLEEQLDNETK.E	/core/www/modules/show_out/show_out_wrapper.php?run_id=52598&search_id=54116&scans_id=52598&peptide_id=3890&scanf=13044&charge=2&value=K.IAQLEEQLDNETK.E	MYH9
13053	2	4.49	0.554	20/22	/core/www/modules//sdig/index.php?run_id=52598&search_id=54116&scans_id=52598&peptide_id=3899&scanf=13053&charge=2&value=20/22	sp|P51784|UBP11_HUMAN	/core/www/modules//consensus/?run_id=52598&search_id=54116&scans_id=52598&peptide_id=3899&scanf=13053&charge=2&value=sp|P51784|UBP11_HUMAN	4	/core/www/modules/match_peptides/blast_html4.php?run_id=52598&search_id=54116&scans_id=52598&peptide_id=3899&scanf=13053&charge=2&value=4	R.YYDEVEAEGYVK.H	/core/www/modules/show_out/show_out_wrapper.php?run_id=52598&search_id=54116&scans_id=52598&peptide_id=3899&scanf=13053&charge=2&value=R.YYDEVEAEGYVK.H	USP11
13074	2	3.851	0.385	18/20	/core/www/modules//sdig/index.php?run_id=52598&search_id=54116&scans_id=52598&peptide_id=3920&scanf=13074&charge=2&value=18/20	sp|P11142|HSP7C_HUMAN	/core/www/modules//consensus/?run_id=52598&search_id=54116&scans_id=52598&peptide_id=3920&scanf=13074&charge=2&value=sp|P11142|HSP7C_HUMAN	14	/core/www/modules/match_peptides/blast_html4.php?run_id=52598&search_id=54116&scans_id=52598&peptide_id=3920&scanf=13074&charge=2&value=14	K.NSLESYAFNM*K.A	/core/www/modules/show_out/show_out_wrapper.php?run_id=52598&search_id=54116&scans_id=52598&peptide_id=3920&scanf=13074&charge=2&value=K.NSLESYAFNM*K.A	HSPA8
13080	3	3.493	0.285	25/48	/core/www/modules//sdig/index.php?run_id=52598&search_id=54116&scans_id=52598&peptide_id=3927&scanf=13080&charge=3&value=25/48	sp|P51784|UBP11_HUMAN	/core/www/modules//consensus/?run_id=52598&search_id=54116&scans_id=52598&peptide_id=3927&scanf=13080&charge=3&value=sp|P51784|UBP11_HUMAN	0	/core/www/modules/match_peptides/blast_html4.php?run_id=52598&search_id=54116&scans_id=52598&peptide_id=3927&scanf=13080&charge=3&value=0	R.FRDQNPEVAVEGR.L	/core/www/modules/show_out/show_out_wrapper.php?run_id=52598&search_id=54116&scans_id=52598&peptide_id=3927&scanf=13080&charge=3&value=R.FRDQNPEVAVEGR.L	USP11
13097	2	2.47	0.121	15/18	/core/www/modules//sdig/index.php?run_id=52598&search_id=54116&scans_id=52598&peptide_id=3944&scanf=13097&charge=2&value=15/18	sp|P51784|UBP11_HUMAN	/core/www/modules//consensus/?run_id=52598&search_id=54116&scans_id=52598&peptide_id=3944&scanf=13097&charge=2&value=sp|P51784|UBP11_HUMAN	2	/core/www/modules/match_peptides/blast_html4.php?run_id=52598&search_id=54116&scans_id=52598&peptide_id=3944&scanf=13097&charge=2&value=2	R.FLVEPQEDTR.L	/core/www/modules/show_out/show_out_wrapper.php?run_id=52598&search_id=54116&scans_id=52598&peptide_id=3944&scanf=13097&charge=2&value=R.FLVEPQEDTR.L	USP11
13102	3	2.458	0.264	19/36	/core/www/modules//sdig/index.php?run_id=52598&search_id=54116&scans_id=52598&peptide_id=3950&scanf=13102&charge=3&value=19/36	sp|P51784|UBP11_HUMAN	/core/www/modules//consensus/?run_id=52598&search_id=54116&scans_id=52598&peptide_id=3950&scanf=13102&charge=3&value=sp|P51784|UBP11_HUMAN	4	/core/www/modules/match_peptides/blast_html4.php?run_id=52598&search_id=54116&scans_id=52598&peptide_id=3950&scanf=13102&charge=3&value=4	R.M*M*VADVFSHR.F	/core/www/modules/show_out/show_out_wrapper.php?run_id=52598&search_id=54116&scans_id=52598&peptide_id=3950&scanf=13102&charge=3&value=R.M*M*VADVFSHR.F	USP11
13115	2	4.705	0.589	21/32	/core/www/modules//sdig/index.php?run_id=52598&search_id=54116&scans_id=52598&peptide_id=3964&scanf=13115&charge=2&value=21/32	tr|A0A0A0MRM8|A0A0A0MRM8_HUMAN	/core/www/modules//consensus/?run_id=52598&search_id=54116&scans_id=52598&peptide_id=3964&scanf=13115&charge=2&value=tr|A0A0A0MRM8|A0A0A0MRM8_HUMAN	0	/core/www/modules/match_peptides/blast_html4.php?run_id=52598&search_id=54116&scans_id=52598&peptide_id=3964&scanf=13115&charge=2&value=0	K.SVTDYAQQNPAAQIPAR.Q	/core/www/modules/show_out/show_out_wrapper.php?run_id=52598&search_id=54116&scans_id=52598&peptide_id=3964&scanf=13115&charge=2&value=K.SVTDYAQQNPAAQIPAR.Q	MYO6
13150	2	4.467	0.509	22/28	/core/www/modules//sdig/index.php?run_id=52598&search_id=54116&scans_id=52598&peptide_id=4001&scanf=13150&charge=2&value=22/28	sp|P11142|HSP7C_HUMAN	/core/www/modules//consensus/?run_id=52598&search_id=54116&scans_id=52598&peptide_id=4001&scanf=13150&charge=2&value=sp|P11142|HSP7C_HUMAN	12	/core/www/modules/match_peptides/blast_html4.php?run_id=52598&search_id=54116&scans_id=52598&peptide_id=4001&scanf=13150&charge=2&value=12	K.NQVAM*NPTNTVFDAK.R	/core/www/modules/show_out/show_out_wrapper.php?run_id=52598&search_id=54116&scans_id=52598&peptide_id=4001&scanf=13150&charge=2&value=K.NQVAM*NPTNTVFDAK.R	HSPA8
13151	2	4.687	0.572	21/28	/core/www/modules//sdig/index.php?run_id=52598&search_id=54116&scans_id=52598&peptide_id=4002&scanf=13151&charge=2&value=21/28	sp|P35579|MYH9_HUMAN	/core/www/modules//consensus/?run_id=52598&search_id=54116&scans_id=52598&peptide_id=4002&scanf=13151&charge=2&value=sp|P35579|MYH9_HUMAN	4	/core/www/modules/match_peptides/blast_html4.php?run_id=52598&search_id=54116&scans_id=52598&peptide_id=4002&scanf=13151&charge=2&value=4	R.LTEM*ETLQSQLM*AEK.L	/core/www/modules/show_out/show_out_wrapper.php?run_id=52598&search_id=54116&scans_id=52598&peptide_id=4002&scanf=13151&charge=2&value=R.LTEM*ETLQSQLM*AEK.L	MYH9
13154	2	2.99	0.365	15/20	/core/www/modules//sdig/index.php?run_id=52598&search_id=54116&scans_id=52598&peptide_id=4005&scanf=13154&charge=2&value=15/20	sp|P51784|UBP11_HUMAN	/core/www/modules//consensus/?run_id=52598&search_id=54116&scans_id=52598&peptide_id=4005&scanf=13154&charge=2&value=sp|P51784|UBP11_HUMAN	0	/core/www/modules/match_peptides/blast_html4.php?run_id=52598&search_id=54116&scans_id=52598&peptide_id=4005&scanf=13154&charge=2&value=0	R.DQNPEVAVEGR.L	/core/www/modules/show_out/show_out_wrapper.php?run_id=52598&search_id=54116&scans_id=52598&peptide_id=4005&scanf=13154&charge=2&value=R.DQNPEVAVEGR.L	USP11
13158	2	1.955	0.022	2020-09-14	/core/www/modules//sdig/index.php?run_id=52598&search_id=54116&scans_id=52598&peptide_id=4009&scanf=13158&charge=2&value=9/14	sp|P51784|UBP11_HUMAN	/core/www/modules//consensus/?run_id=52598&search_id=54116&scans_id=52598&peptide_id=4009&scanf=13158&charge=2&value=sp|P51784|UBP11_HUMAN	2	/core/www/modules/match_peptides/blast_html4.php?run_id=52598&search_id=54116&scans_id=52598&peptide_id=4009&scanf=13158&charge=2&value=2	K.NSEGSLDR.L	/core/www/modules/show_out/show_out_wrapper.php?run_id=52598&search_id=54116&scans_id=52598&peptide_id=4009&scanf=13158&charge=2&value=K.NSEGSLDR.L	USP11
13168	2	4.501	0.529	20/22	/core/www/modules//sdig/index.php?run_id=52598&search_id=54116&scans_id=52598&peptide_id=4018&scanf=13168&charge=2&value=20/22	sp|P51784|UBP11_HUMAN	/core/www/modules//consensus/?run_id=52598&search_id=54116&scans_id=52598&peptide_id=4018&scanf=13168&charge=2&value=sp|P51784|UBP11_HUMAN	4	/core/www/modules/match_peptides/blast_html4.php?run_id=52598&search_id=54116&scans_id=52598&peptide_id=4018&scanf=13168&charge=2&value=4	R.YYDEVEAEGYVK.H	/core/www/modules/show_out/show_out_wrapper.php?run_id=52598&search_id=54116&scans_id=52598&peptide_id=4018&scanf=13168&charge=2&value=R.YYDEVEAEGYVK.H	USP11
1317	2	2.434	0.251	2020-12-14	/core/www/modules//sdig/index.php?run_id=52598&search_id=54116&scans_id=52598&peptide_id=4020&scanf=1317&charge=2&value=12/14	sp|P51784|UBP11_HUMAN	/core/www/modules//consensus/?run_id=52598&search_id=54116&scans_id=52598&peptide_id=4020&scanf=1317&charge=2&value=sp|P51784|UBP11_HUMAN	2	/core/www/modules/match_peptides/blast_html4.php?run_id=52598&search_id=54116&scans_id=52598&peptide_id=4020&scanf=1317&charge=2&value=2	K.NSEGSLDR.L	/core/www/modules/show_out/show_out_wrapper.php?run_id=52598&search_id=54116&scans_id=52598&peptide_id=4020&scanf=1317&charge=2&value=K.NSEGSLDR.L	USP11
13172	3	4.891	0.298	25/52	/core/www/modules//sdig/index.php?run_id=52598&search_id=54116&scans_id=52598&peptide_id=4023&scanf=13172&charge=3&value=25/52	sp|Q93009|UBP7_HUMAN	/core/www/modules//consensus/?run_id=52598&search_id=54116&scans_id=52598&peptide_id=4023&scanf=13172&charge=3&value=sp|Q93009|UBP7_HUMAN	3	/core/www/modules/match_peptides/blast_html4.php?run_id=52598&search_id=54116&scans_id=52598&peptide_id=4023&scanf=13172&charge=3&value=3	R.HQYINEDEYEVNLK.D	/core/www/modules/show_out/show_out_wrapper.php?run_id=52598&search_id=54116&scans_id=52598&peptide_id=4023&scanf=13172&charge=3&value=R.HQYINEDEYEVNLK.D	USP7
13173	2	1.847	0.037	2020-10-12	/core/www/modules//sdig/index.php?run_id=52598&search_id=54116&scans_id=52598&peptide_id=4024&scanf=13173&charge=2&value=10/12	sp|Q9H040|SPRTN_HUMAN	/core/www/modules//consensus/?run_id=52598&search_id=54116&scans_id=52598&peptide_id=4024&scanf=13173&charge=2&value=sp|Q9H040|SPRTN_HUMAN	1	/core/www/modules/match_peptides/blast_html4.php?run_id=52598&search_id=54116&scans_id=52598&peptide_id=4024&scanf=13173&charge=2&value=1	R.LSEPLLK.L	/core/www/modules/show_out/show_out_wrapper.php?run_id=52598&search_id=54116&scans_id=52598&peptide_id=4024&scanf=13173&charge=2&value=R.LSEPLLK.L	SPRTN
13189	2	3.701	0.396	16/20	/core/www/modules//sdig/index.php?run_id=52598&search_id=54116&scans_id=52598&peptide_id=4040&scanf=13189&charge=2&value=16/20	sp|P11142|HSP7C_HUMAN	/core/www/modules//consensus/?run_id=52598&search_id=54116&scans_id=52598&peptide_id=4040&scanf=13189&charge=2&value=sp|P11142|HSP7C_HUMAN	14	/core/www/modules/match_peptides/blast_html4.php?run_id=52598&search_id=54116&scans_id=52598&peptide_id=4040&scanf=13189&charge=2&value=14	K.NSLESYAFNM*K.A	/core/www/modules/show_out/show_out_wrapper.php?run_id=52598&search_id=54116&scans_id=52598&peptide_id=4040&scanf=13189&charge=2&value=K.NSLESYAFNM*K.A	HSPA8
13192	3	3.643	0.241	23/48	/core/www/modules//sdig/index.php?run_id=52598&search_id=54116&scans_id=52598&peptide_id=4044&scanf=13192&charge=3&value=23/48	sp|P51784|UBP11_HUMAN	/core/www/modules//consensus/?run_id=52598&search_id=54116&scans_id=52598&peptide_id=4044&scanf=13192&charge=3&value=sp|P51784|UBP11_HUMAN	0	/core/www/modules/match_peptides/blast_html4.php?run_id=52598&search_id=54116&scans_id=52598&peptide_id=4044&scanf=13192&charge=3&value=0	R.FRDQNPEVAVEGR.L	/core/www/modules/show_out/show_out_wrapper.php?run_id=52598&search_id=54116&scans_id=52598&peptide_id=4044&scanf=13192&charge=3&value=R.FRDQNPEVAVEGR.L	USP11
13194	2	5.437	0.632	21/36	/core/www/modules//sdig/index.php?run_id=52598&search_id=54116&scans_id=52598&peptide_id=4046&scanf=13194&charge=2&value=21/36	sp|Q01813|PFKAP_HUMAN	/core/www/modules//consensus/?run_id=52598&search_id=54116&scans_id=52598&peptide_id=4046&scanf=13194&charge=2&value=sp|Q01813|PFKAP_HUMAN	1	/core/www/modules/match_peptides/blast_html4.php?run_id=52598&search_id=54116&scans_id=52598&peptide_id=4046&scanf=13194&charge=2&value=1	K.AIGVLTSGGDAQGM*NAAVR.A	/core/www/modules/show_out/show_out_wrapper.php?run_id=52598&search_id=54116&scans_id=52598&peptide_id=4046&scanf=13194&charge=2&value=K.AIGVLTSGGDAQGM*NAAVR.A	PFKP
13198	2	4.121	0.503	18/26	/core/www/modules//sdig/index.php?run_id=52598&search_id=54116&scans_id=52598&peptide_id=4050&scanf=13198&charge=2&value=18/26	sp|P34932|HSP74_HUMAN	/core/www/modules//consensus/?run_id=52598&search_id=54116&scans_id=52598&peptide_id=4050&scanf=13198&charge=2&value=sp|P34932|HSP74_HUMAN	11	/core/www/modules/match_peptides/blast_html4.php?run_id=52598&search_id=54116&scans_id=52598&peptide_id=4050&scanf=13198&charge=2&value=11	K.ELSTTLNADEAVTR.G	/core/www/modules/show_out/show_out_wrapper.php?run_id=52598&search_id=54116&scans_id=52598&peptide_id=4050&scanf=13198&charge=2&value=K.ELSTTLNADEAVTR.G	HSPA4
13212	2	3.019	0.196	15/18	/core/www/modules//sdig/index.php?run_id=52598&search_id=54116&scans_id=52598&peptide_id=4065&scanf=13212&charge=2&value=15/18	sp|P51784|UBP11_HUMAN	/core/www/modules//consensus/?run_id=52598&search_id=54116&scans_id=52598&peptide_id=4065&scanf=13212&charge=2&value=sp|P51784|UBP11_HUMAN	2	/core/www/modules/match_peptides/blast_html4.php?run_id=52598&search_id=54116&scans_id=52598&peptide_id=4065&scanf=13212&charge=2&value=2	R.FLVEPQEDTR.L	/core/www/modules/show_out/show_out_wrapper.php?run_id=52598&search_id=54116&scans_id=52598&peptide_id=4065&scanf=13212&charge=2&value=R.FLVEPQEDTR.L	USP11
13215	3	2.863	0.465	20/36	/core/www/modules//sdig/index.php?run_id=52598&search_id=54116&scans_id=52598&peptide_id=4068&scanf=13215&charge=3&value=20/36	sp|P51784|UBP11_HUMAN	/core/www/modules//consensus/?run_id=52598&search_id=54116&scans_id=52598&peptide_id=4068&scanf=13215&charge=3&value=sp|P51784|UBP11_HUMAN	4	/core/www/modules/match_peptides/blast_html4.php?run_id=52598&search_id=54116&scans_id=52598&peptide_id=4068&scanf=13215&charge=3&value=4	R.M*M*VADVFSHR.F	/core/www/modules/show_out/show_out_wrapper.php?run_id=52598&search_id=54116&scans_id=52598&peptide_id=4068&scanf=13215&charge=3&value=R.M*M*VADVFSHR.F	USP11
13221	3	3.277	0.406	26/48	/core/www/modules//sdig/index.php?run_id=52598&search_id=54116&scans_id=52598&peptide_id=4075&scanf=13221&charge=3&value=26/48	sp|O14654|IRS4_HUMAN	/core/www/modules//consensus/?run_id=52598&search_id=54116&scans_id=52598&peptide_id=4075&scanf=13221&charge=3&value=sp|O14654|IRS4_HUMAN	0	/core/www/modules/match_peptides/blast_html4.php?run_id=52598&search_id=54116&scans_id=52598&peptide_id=4075&scanf=13221&charge=3&value=0	R.GLDKEVSYNWDPK.D	/core/www/modules/show_out/show_out_wrapper.php?run_id=52598&search_id=54116&scans_id=52598&peptide_id=4075&scanf=13221&charge=3&value=R.GLDKEVSYNWDPK.D	IRS4
13222	2	2.252	0.258	2020-12-16	/core/www/modules//sdig/index.php?run_id=52598&search_id=54116&scans_id=52598&peptide_id=4076&scanf=13222&charge=2&value=12/16	sp|P35579|MYH9_HUMAN	/core/www/modules//consensus/?run_id=52598&search_id=54116&scans_id=52598&peptide_id=4076&scanf=13222&charge=2&value=sp|P35579|MYH9_HUMAN	6	/core/www/modules/match_peptides/blast_html4.php?run_id=52598&search_id=54116&scans_id=52598&peptide_id=4076&scanf=13222&charge=2&value=6	K.KLVWVPSDK.S	/core/www/modules/show_out/show_out_wrapper.php?run_id=52598&search_id=54116&scans_id=52598&peptide_id=4076&scanf=13222&charge=2&value=K.KLVWVPSDK.S	MYH9
13223	2	1.777	0.103	14/24	/core/www/modules//sdig/index.php?run_id=52598&search_id=54116&scans_id=52598&peptide_id=4077&scanf=13223&charge=2&value=14/24	sp|Q9Y3Z3|SAMH1_HUMAN	/core/www/modules//consensus/?run_id=52598&search_id=54116&scans_id=52598&peptide_id=4077&scanf=13223&charge=2&value=sp|Q9Y3Z3|SAMH1_HUMAN	0	/core/www/modules/match_peptides/blast_html4.php?run_id=52598&search_id=54116&scans_id=52598&peptide_id=4077&scanf=13223&charge=2&value=0	K.ADDYIEITGAGGK.K	/core/www/modules/show_out/show_out_wrapper.php?run_id=52598&search_id=54116&scans_id=52598&peptide_id=4077&scanf=13223&charge=2&value=K.ADDYIEITGAGGK.K	SAMHD1
13227	2	1.962	0.09	2020-09-10	/core/www/modules//sdig/index.php?run_id=52598&search_id=54116&scans_id=52598&peptide_id=4081&scanf=13227&charge=2&value=9/10	sp|P51784|UBP11_HUMAN	/core/www/modules//consensus/?run_id=52598&search_id=54116&scans_id=52598&peptide_id=4081&scanf=13227&charge=2&value=sp|P51784|UBP11_HUMAN	2	/core/www/modules/match_peptides/blast_html4.php?run_id=52598&search_id=54116&scans_id=52598&peptide_id=4081&scanf=13227&charge=2&value=2	R.HNDLGK.S	/core/www/modules/show_out/show_out_wrapper.php?run_id=52598&search_id=54116&scans_id=52598&peptide_id=4081&scanf=13227&charge=2&value=R.HNDLGK.S	USP11
13232	3	2.321	0.321	15/40	/core/www/modules//sdig/index.php?run_id=52598&search_id=54116&scans_id=52598&peptide_id=4087&scanf=13232&charge=3&value=15/40	sp|P0DMV9|HS71B_HUMAN	/core/www/modules//consensus/?run_id=52598&search_id=54116&scans_id=52598&peptide_id=4087&scanf=13232&charge=3&value=sp|P0DMV9|HS71B_HUMAN	15	/core/www/modules/match_peptides/blast_html4.php?run_id=52598&search_id=54116&scans_id=52598&peptide_id=4087&scanf=13232&charge=3&value=15	R.LVNHFVEEFKR.K	/core/www/modules/show_out/show_out_wrapper.php?run_id=52598&search_id=54116&scans_id=52598&peptide_id=4087&scanf=13232&charge=3&value=R.LVNHFVEEFKR.K	HSPA1B
13235	2	2.77	0.069	14/18	/core/www/modules//sdig/index.php?run_id=52598&search_id=54116&scans_id=52598&peptide_id=4089&scanf=13235&charge=2&value=14/18	sp|P51784|UBP11_HUMAN	/core/www/modules//consensus/?run_id=52598&search_id=54116&scans_id=52598&peptide_id=4089&scanf=13235&charge=2&value=sp|P51784|UBP11_HUMAN	2	/core/www/modules/match_peptides/blast_html4.php?run_id=52598&search_id=54116&scans_id=52598&peptide_id=4089&scanf=13235&charge=2&value=2	R.FLVEPQEDTR.L	/core/www/modules/show_out/show_out_wrapper.php?run_id=52598&search_id=54116&scans_id=52598&peptide_id=4089&scanf=13235&charge=2&value=R.FLVEPQEDTR.L	USP11
13240	2	3.258	0.393	18/22	/core/www/modules//sdig/index.php?run_id=52598&search_id=54116&scans_id=52598&peptide_id=4095&scanf=13240&charge=2&value=18/22	sp|P10809|CH60_HUMAN	/core/www/modules//consensus/?run_id=52598&search_id=54116&scans_id=52598&peptide_id=4095&scanf=13240&charge=2&value=sp|P10809|CH60_HUMAN	5	/core/www/modules/match_peptides/blast_html4.php?run_id=52598&search_id=54116&scans_id=52598&peptide_id=4095&scanf=13240&charge=2&value=5	K.NAGVEGSLIVEK.I	/core/www/modules/show_out/show_out_wrapper.php?run_id=52598&search_id=54116&scans_id=52598&peptide_id=4095&scanf=13240&charge=2&value=K.NAGVEGSLIVEK.I	HSPD1
13247	3	2.607	0.275	15/40	/core/www/modules//sdig/index.php?run_id=52598&search_id=54116&scans_id=52598&peptide_id=4102&scanf=13247&charge=3&value=15/40	sp|P35579|MYH9_HUMAN	/core/www/modules//consensus/?run_id=52598&search_id=54116&scans_id=52598&peptide_id=4102&scanf=13247&charge=3&value=sp|P35579|MYH9_HUMAN	5	/core/www/modules/match_peptides/blast_html4.php?run_id=52598&search_id=54116&scans_id=52598&peptide_id=4102&scanf=13247&charge=3&value=5	K.VDYKADEWLM*K.N	/core/www/modules/show_out/show_out_wrapper.php?run_id=52598&search_id=54116&scans_id=52598&peptide_id=4102&scanf=13247&charge=3&value=K.VDYKADEWLM*K.N	MYH9
1328	2	2.59	0.299	2020-10-10	/core/www/modules//sdig/index.php?run_id=52598&search_id=54116&scans_id=52598&peptide_id=4136&scanf=1328&charge=2&value=10/10	sp|P51784|UBP11_HUMAN	/core/www/modules//consensus/?run_id=52598&search_id=54116&scans_id=52598&peptide_id=4136&scanf=1328&charge=2&value=sp|P51784|UBP11_HUMAN	2	/core/www/modules/match_peptides/blast_html4.php?run_id=52598&search_id=54116&scans_id=52598&peptide_id=4136&scanf=1328&charge=2&value=2	R.HNDLGK.S	/core/www/modules/show_out/show_out_wrapper.php?run_id=52598&search_id=54116&scans_id=52598&peptide_id=4136&scanf=1328&charge=2&value=R.HNDLGK.S	USP11
13282	4	2.48	0.001	30/144	/core/www/modules//sdig/index.php?run_id=52598&search_id=54116&scans_id=52598&peptide_id=4138&scanf=13282&charge=4&value=30/144	sp|P51784|UBP11_HUMAN	/core/www/modules//consensus/?run_id=52598&search_id=54116&scans_id=52598&peptide_id=4138&scanf=13282&charge=4&value=sp|P51784|UBP11_HUMAN	6	/core/www/modules/match_peptides/blast_html4.php?run_id=52598&search_id=54116&scans_id=52598&peptide_id=4138&scanf=13282&charge=4&value=6	K.KDGTWPSAQLHVM*NNNM*SEEDEDFK.G	/core/www/modules/show_out/show_out_wrapper.php?run_id=52598&search_id=54116&scans_id=52598&peptide_id=4138&scanf=13282&charge=4&value=K.KDGTWPSAQLHVM*NNNM*SEEDEDFK.G	USP11
13284	2	4.417	0.55	20/22	/core/www/modules//sdig/index.php?run_id=52598&search_id=54116&scans_id=52598&peptide_id=4140&scanf=13284&charge=2&value=20/22	sp|P51784|UBP11_HUMAN	/core/www/modules//consensus/?run_id=52598&search_id=54116&scans_id=52598&peptide_id=4140&scanf=13284&charge=2&value=sp|P51784|UBP11_HUMAN	4	/core/www/modules/match_peptides/blast_html4.php?run_id=52598&search_id=54116&scans_id=52598&peptide_id=4140&scanf=13284&charge=2&value=4	R.YYDEVEAEGYVK.H	/core/www/modules/show_out/show_out_wrapper.php?run_id=52598&search_id=54116&scans_id=52598&peptide_id=4140&scanf=13284&charge=2&value=R.YYDEVEAEGYVK.H	USP11
13296	2	3.534	0.466	21/28	/core/www/modules//sdig/index.php?run_id=52598&search_id=54116&scans_id=52598&peptide_id=4153&scanf=13296&charge=2&value=21/28	sp|P11142|HSP7C_HUMAN	/core/www/modules//consensus/?run_id=52598&search_id=54116&scans_id=52598&peptide_id=4153&scanf=13296&charge=2&value=sp|P11142|HSP7C_HUMAN	12	/core/www/modules/match_peptides/blast_html4.php?run_id=52598&search_id=54116&scans_id=52598&peptide_id=4153&scanf=13296&charge=2&value=12	K.NQVAM*NPTNTVFDAK.R	/core/www/modules/show_out/show_out_wrapper.php?run_id=52598&search_id=54116&scans_id=52598&peptide_id=4153&scanf=13296&charge=2&value=K.NQVAM*NPTNTVFDAK.R	HSPA8
13306	3	3.199	0.427	23/60	/core/www/modules//sdig/index.php?run_id=52598&search_id=54116&scans_id=52598&peptide_id=4163&scanf=13306&charge=3&value=23/60	sp|P35579|MYH9_HUMAN	/core/www/modules//consensus/?run_id=52598&search_id=54116&scans_id=52598&peptide_id=4163&scanf=13306&charge=3&value=sp|P35579|MYH9_HUMAN	4	/core/www/modules/match_peptides/blast_html4.php?run_id=52598&search_id=54116&scans_id=52598&peptide_id=4163&scanf=13306&charge=3&value=4	R.HEM*PPHIYAITDTAYR.S	/core/www/modules/show_out/show_out_wrapper.php?run_id=52598&search_id=54116&scans_id=52598&peptide_id=4163&scanf=13306&charge=3&value=R.HEM*PPHIYAITDTAYR.S	MYH9
13308	2	3.178	0.395	17/20	/core/www/modules//sdig/index.php?run_id=52598&search_id=54116&scans_id=52598&peptide_id=4165&scanf=13308&charge=2&value=17/20	sp|P11142|HSP7C_HUMAN	/core/www/modules//consensus/?run_id=52598&search_id=54116&scans_id=52598&peptide_id=4165&scanf=13308&charge=2&value=sp|P11142|HSP7C_HUMAN	14	/core/www/modules/match_peptides/blast_html4.php?run_id=52598&search_id=54116&scans_id=52598&peptide_id=4165&scanf=13308&charge=2&value=14	K.NSLESYAFNM*K.A	/core/www/modules/show_out/show_out_wrapper.php?run_id=52598&search_id=54116&scans_id=52598&peptide_id=4165&scanf=13308&charge=2&value=K.NSLESYAFNM*K.A	HSPA8
13309	3	3.407	0.209	27/48	/core/www/modules//sdig/index.php?run_id=52598&search_id=54116&scans_id=52598&peptide_id=4166&scanf=13309&charge=3&value=27/48	sp|P51784|UBP11_HUMAN	/core/www/modules//consensus/?run_id=52598&search_id=54116&scans_id=52598&peptide_id=4166&scanf=13309&charge=3&value=sp|P51784|UBP11_HUMAN	0	/core/www/modules/match_peptides/blast_html4.php?run_id=52598&search_id=54116&scans_id=52598&peptide_id=4166&scanf=13309&charge=3&value=0	R.FRDQNPEVAVEGR.L	/core/www/modules/show_out/show_out_wrapper.php?run_id=52598&search_id=54116&scans_id=52598&peptide_id=4166&scanf=13309&charge=3&value=R.FRDQNPEVAVEGR.L	USP11
1331	2	1.776	0.103	2020-08-14	/core/www/modules//sdig/index.php?run_id=52598&search_id=54116&scans_id=52598&peptide_id=4167&scanf=1331&charge=2&value=8/14	sp|P51784|UBP11_HUMAN	/core/www/modules//consensus/?run_id=52598&search_id=54116&scans_id=52598&peptide_id=4167&scanf=1331&charge=2&value=sp|P51784|UBP11_HUMAN	4	/core/www/modules/match_peptides/blast_html4.php?run_id=52598&search_id=54116&scans_id=52598&peptide_id=4167&scanf=1331&charge=2&value=4	K.HTGISPER.M	/core/www/modules/show_out/show_out_wrapper.php?run_id=52598&search_id=54116&scans_id=52598&peptide_id=4167&scanf=1331&charge=2&value=K.HTGISPER.M	USP11
13316	2	2.741	0.193	2020-12-20	/core/www/modules//sdig/index.php?run_id=52598&search_id=54116&scans_id=52598&peptide_id=4174&scanf=13316&charge=2&value=12/20	sp|P51784|UBP11_HUMAN	/core/www/modules//consensus/?run_id=52598&search_id=54116&scans_id=52598&peptide_id=4174&scanf=13316&charge=2&value=sp|P51784|UBP11_HUMAN	0	/core/www/modules/match_peptides/blast_html4.php?run_id=52598&search_id=54116&scans_id=52598&peptide_id=4174&scanf=13316&charge=2&value=0	R.DQNPEVAVEGR.L	/core/www/modules/show_out/show_out_wrapper.php?run_id=52598&search_id=54116&scans_id=52598&peptide_id=4174&scanf=13316&charge=2&value=R.DQNPEVAVEGR.L	USP11
13327	2	2.697	0.149	15/18	/core/www/modules//sdig/index.php?run_id=52598&search_id=54116&scans_id=52598&peptide_id=4185&scanf=13327&charge=2&value=15/18	sp|P51784|UBP11_HUMAN	/core/www/modules//consensus/?run_id=52598&search_id=54116&scans_id=52598&peptide_id=4185&scanf=13327&charge=2&value=sp|P51784|UBP11_HUMAN	2	/core/www/modules/match_peptides/blast_html4.php?run_id=52598&search_id=54116&scans_id=52598&peptide_id=4185&scanf=13327&charge=2&value=2	R.FLVEPQEDTR.L	/core/www/modules/show_out/show_out_wrapper.php?run_id=52598&search_id=54116&scans_id=52598&peptide_id=4185&scanf=13327&charge=2&value=R.FLVEPQEDTR.L	USP11
13332	3	2.756	0.4	20/36	/core/www/modules//sdig/index.php?run_id=52598&search_id=54116&scans_id=52598&peptide_id=4191&scanf=13332&charge=3&value=20/36	sp|P51784|UBP11_HUMAN	/core/www/modules//consensus/?run_id=52598&search_id=54116&scans_id=52598&peptide_id=4191&scanf=13332&charge=3&value=sp|P51784|UBP11_HUMAN	4	/core/www/modules/match_peptides/blast_html4.php?run_id=52598&search_id=54116&scans_id=52598&peptide_id=4191&scanf=13332&charge=3&value=4	R.M*M*VADVFSHR.F	/core/www/modules/show_out/show_out_wrapper.php?run_id=52598&search_id=54116&scans_id=52598&peptide_id=4191&scanf=13332&charge=3&value=R.M*M*VADVFSHR.F	USP11
13335	2	4.685	0.539	22/40	/core/www/modules//sdig/index.php?run_id=52598&search_id=54116&scans_id=52598&peptide_id=4194&scanf=13335&charge=2&value=22/40	sp|P11021|GRP78_HUMAN	/core/www/modules//consensus/?run_id=52598&search_id=54116&scans_id=52598&peptide_id=4194&scanf=13335&charge=2&value=sp|P11021|GRP78_HUMAN	1	/core/www/modules/match_peptides/blast_html4.php?run_id=52598&search_id=54116&scans_id=52598&peptide_id=4194&scanf=13335&charge=2&value=1	K.LYGSAGPPPTGEEDTAEKDEL.-	/core/www/modules/show_out/show_out_wrapper.php?run_id=52598&search_id=54116&scans_id=52598&peptide_id=4194&scanf=13335&charge=2&value=K.LYGSAGPPPTGEEDTAEKDEL.-	HSPA5
13341	2	1.788	0.056	2020-10-14	/core/www/modules//sdig/index.php?run_id=52598&search_id=54116&scans_id=52598&peptide_id=4201&scanf=13341&charge=2&value=10/14	sp|P51784|UBP11_HUMAN	/core/www/modules//consensus/?run_id=52598&search_id=54116&scans_id=52598&peptide_id=4201&scanf=13341&charge=2&value=sp|P51784|UBP11_HUMAN	2	/core/www/modules/match_peptides/blast_html4.php?run_id=52598&search_id=54116&scans_id=52598&peptide_id=4201&scanf=13341&charge=2&value=2	K.NSEGSLDR.L	/core/www/modules/show_out/show_out_wrapper.php?run_id=52598&search_id=54116&scans_id=52598&peptide_id=4201&scanf=13341&charge=2&value=K.NSEGSLDR.L	USP11
13342	2	2.146	0.137	2020-11-12	/core/www/modules//sdig/index.php?run_id=52598&search_id=54116&scans_id=52598&peptide_id=4202&scanf=13342&charge=2&value=11/12	sp|Q9Y285|SYFA_HUMAN	/core/www/modules//consensus/?run_id=52598&search_id=54116&scans_id=52598&peptide_id=4202&scanf=13342&charge=2&value=sp|Q9Y285|SYFA_HUMAN	3	/core/www/modules/match_peptides/blast_html4.php?run_id=52598&search_id=54116&scans_id=52598&peptide_id=4202&scanf=13342&charge=2&value=3	K.LGITQLR.F	/core/www/modules/show_out/show_out_wrapper.php?run_id=52598&search_id=54116&scans_id=52598&peptide_id=4202&scanf=13342&charge=2&value=K.LGITQLR.F	FARSA
13350	2	3.482	0.465	16/20	/core/www/modules//sdig/index.php?run_id=52598&search_id=54116&scans_id=52598&peptide_id=4210&scanf=13350&charge=2&value=16/20	sp|P34931|HS71L_HUMAN	/core/www/modules//consensus/?run_id=52598&search_id=54116&scans_id=52598&peptide_id=4210&scanf=13350&charge=2&value=sp|P34931|HS71L_HUMAN	23	/core/www/modules/match_peptides/blast_html4.php?run_id=52598&search_id=54116&scans_id=52598&peptide_id=4210&scanf=13350&charge=2&value=23	K.NALESYAFNM*K.S	/core/www/modules/show_out/show_out_wrapper.php?run_id=52598&search_id=54116&scans_id=52598&peptide_id=4210&scanf=13350&charge=2&value=K.NALESYAFNM*K.S	HSPA1L
13376	2	4.147	0.468	22/26	/core/www/modules//sdig/index.php?run_id=52598&search_id=54116&scans_id=52598&peptide_id=4237&scanf=13376&charge=2&value=22/26	sp|Q16513|PKN2_HUMAN	/core/www/modules//consensus/?run_id=52598&search_id=54116&scans_id=52598&peptide_id=4237&scanf=13376&charge=2&value=sp|Q16513|PKN2_HUMAN	0	/core/www/modules/match_peptides/blast_html4.php?run_id=52598&search_id=54116&scans_id=52598&peptide_id=4237&scanf=13376&charge=2&value=0	R.ASSLGEIDESSELR.V	/core/www/modules/show_out/show_out_wrapper.php?run_id=52598&search_id=54116&scans_id=52598&peptide_id=4237&scanf=13376&charge=2&value=R.ASSLGEIDESSELR.V	PKN2
13391	2	2.12	0.255	2020-10-10	/core/www/modules//sdig/index.php?run_id=52598&search_id=54116&scans_id=52598&peptide_id=4254&scanf=13391&charge=2&value=10/10	sp|P51784|UBP11_HUMAN	/core/www/modules//consensus/?run_id=52598&search_id=54116&scans_id=52598&peptide_id=4254&scanf=13391&charge=2&value=sp|P51784|UBP11_HUMAN	2	/core/www/modules/match_peptides/blast_html4.php?run_id=52598&search_id=54116&scans_id=52598&peptide_id=4254&scanf=13391&charge=2&value=2	R.HNDLGK.S	/core/www/modules/show_out/show_out_wrapper.php?run_id=52598&search_id=54116&scans_id=52598&peptide_id=4254&scanf=13391&charge=2&value=R.HNDLGK.S	USP11
13400	2	4.594	0.572	20/22	/core/www/modules//sdig/index.php?run_id=52598&search_id=54116&scans_id=52598&peptide_id=4263&scanf=13400&charge=2&value=20/22	sp|P51784|UBP11_HUMAN	/core/www/modules//consensus/?run_id=52598&search_id=54116&scans_id=52598&peptide_id=4263&scanf=13400&charge=2&value=sp|P51784|UBP11_HUMAN	4	/core/www/modules/match_peptides/blast_html4.php?run_id=52598&search_id=54116&scans_id=52598&peptide_id=4263&scanf=13400&charge=2&value=4	R.YYDEVEAEGYVK.H	/core/www/modules/show_out/show_out_wrapper.php?run_id=52598&search_id=54116&scans_id=52598&peptide_id=4263&scanf=13400&charge=2&value=R.YYDEVEAEGYVK.H	USP11
13406	2	1.885	0.11	2020-12-14	/core/www/modules//sdig/index.php?run_id=52598&search_id=54116&scans_id=52598&peptide_id=4269&scanf=13406&charge=2&value=12/14	sp|P51784|UBP11_HUMAN	/core/www/modules//consensus/?run_id=52598&search_id=54116&scans_id=52598&peptide_id=4269&scanf=13406&charge=2&value=sp|P51784|UBP11_HUMAN	4	/core/www/modules/match_peptides/blast_html4.php?run_id=52598&search_id=54116&scans_id=52598&peptide_id=4269&scanf=13406&charge=2&value=4	R.IEAIEGSR.E	/core/www/modules/show_out/show_out_wrapper.php?run_id=52598&search_id=54116&scans_id=52598&peptide_id=4269&scanf=13406&charge=2&value=R.IEAIEGSR.E	USP11
13411	2	4.124	0.445	19/28	/core/www/modules//sdig/index.php?run_id=52598&search_id=54116&scans_id=52598&peptide_id=4275&scanf=13411&charge=2&value=19/28	sp|P11142|HSP7C_HUMAN	/core/www/modules//consensus/?run_id=52598&search_id=54116&scans_id=52598&peptide_id=4275&scanf=13411&charge=2&value=sp|P11142|HSP7C_HUMAN	12	/core/www/modules/match_peptides/blast_html4.php?run_id=52598&search_id=54116&scans_id=52598&peptide_id=4275&scanf=13411&charge=2&value=12	K.NQVAM*NPTNTVFDAK.R	/core/www/modules/show_out/show_out_wrapper.php?run_id=52598&search_id=54116&scans_id=52598&peptide_id=4275&scanf=13411&charge=2&value=K.NQVAM*NPTNTVFDAK.R	HSPA8
13417	3	2.305	0.178	20/76	/core/www/modules//sdig/index.php?run_id=52598&search_id=54116&scans_id=52598&peptide_id=4281&scanf=13417&charge=3&value=20/76	sp|Q06787|FMR1_HUMAN	/core/www/modules//consensus/?run_id=52598&search_id=54116&scans_id=52598&peptide_id=4281&scanf=13417&charge=3&value=sp|Q06787|FMR1_HUMAN	8	/core/www/modules/match_peptides/blast_html4.php?run_id=52598&search_id=54116&scans_id=52598&peptide_id=4281&scanf=13417&charge=3&value=8	K.NVPQEEEIM*PPNSLPSNNSR.V	/core/www/modules/show_out/show_out_wrapper.php?run_id=52598&search_id=54116&scans_id=52598&peptide_id=4281&scanf=13417&charge=3&value=K.NVPQEEEIM*PPNSLPSNNSR.V	FMR1
13421	3	2.55	0.126	23/36	/core/www/modules//sdig/index.php?run_id=52598&search_id=54116&scans_id=52598&peptide_id=4285&scanf=13421&charge=3&value=23/36	sp|P51784|UBP11_HUMAN	/core/www/modules//consensus/?run_id=52598&search_id=54116&scans_id=52598&peptide_id=4285&scanf=13421&charge=3&value=sp|P51784|UBP11_HUMAN	4	/core/www/modules/match_peptides/blast_html4.php?run_id=52598&search_id=54116&scans_id=52598&peptide_id=4285&scanf=13421&charge=3&value=4	R.M*MVADVFSHR.F	/core/www/modules/show_out/show_out_wrapper.php?run_id=52598&search_id=54116&scans_id=52598&peptide_id=4285&scanf=13421&charge=3&value=R.M*MVADVFSHR.F	USP11
13426	3	3.004	0.122	24/48	/core/www/modules//sdig/index.php?run_id=52598&search_id=54116&scans_id=52598&peptide_id=4290&scanf=13426&charge=3&value=24/48	sp|P51784|UBP11_HUMAN	/core/www/modules//consensus/?run_id=52598&search_id=54116&scans_id=52598&peptide_id=4290&scanf=13426&charge=3&value=sp|P51784|UBP11_HUMAN	0	/core/www/modules/match_peptides/blast_html4.php?run_id=52598&search_id=54116&scans_id=52598&peptide_id=4290&scanf=13426&charge=3&value=0	R.FRDQNPEVAVEGR.L	/core/www/modules/show_out/show_out_wrapper.php?run_id=52598&search_id=54116&scans_id=52598&peptide_id=4290&scanf=13426&charge=3&value=R.FRDQNPEVAVEGR.L	USP11
13430	2	2.113	0.225	2020-12-16	/core/www/modules//sdig/index.php?run_id=52598&search_id=54116&scans_id=52598&peptide_id=4295&scanf=13430&charge=2&value=12/16	sp|P13639|EF2_HUMAN	/core/www/modules//consensus/?run_id=52598&search_id=54116&scans_id=52598&peptide_id=4295&scanf=13430&charge=2&value=sp|P13639|EF2_HUMAN	3	/core/www/modules/match_peptides/blast_html4.php?run_id=52598&search_id=54116&scans_id=52598&peptide_id=4295&scanf=13430&charge=2&value=3	K.GVQYLNEIK.D	/core/www/modules/show_out/show_out_wrapper.php?run_id=52598&search_id=54116&scans_id=52598&peptide_id=4295&scanf=13430&charge=2&value=K.GVQYLNEIK.D	EEF2
13442	2	2.896	0.28	15/18	/core/www/modules//sdig/index.php?run_id=52598&search_id=54116&scans_id=52598&peptide_id=4307&scanf=13442&charge=2&value=15/18	sp|P51784|UBP11_HUMAN	/core/www/modules//consensus/?run_id=52598&search_id=54116&scans_id=52598&peptide_id=4307&scanf=13442&charge=2&value=sp|P51784|UBP11_HUMAN	2	/core/www/modules/match_peptides/blast_html4.php?run_id=52598&search_id=54116&scans_id=52598&peptide_id=4307&scanf=13442&charge=2&value=2	R.FLVEPQEDTR.L	/core/www/modules/show_out/show_out_wrapper.php?run_id=52598&search_id=54116&scans_id=52598&peptide_id=4307&scanf=13442&charge=2&value=R.FLVEPQEDTR.L	USP11
13447	2	3.744	0.533	19/24	/core/www/modules//sdig/index.php?run_id=52598&search_id=54116&scans_id=52598&peptide_id=4312&scanf=13447&charge=2&value=19/24	sp|P35030|TRY3_HUMAN	/core/www/modules//consensus/?run_id=52598&search_id=54116&scans_id=52598&peptide_id=4312&scanf=13447&charge=2&value=sp|P35030|TRY3_HUMAN	5	/core/www/modules/match_peptides/blast_html4.php?run_id=52598&search_id=54116&scans_id=52598&peptide_id=4312&scanf=13447&charge=2&value=5	K.VLEGNEQFINAAK.I	/core/www/modules/show_out/show_out_wrapper.php?run_id=52598&search_id=54116&scans_id=52598&peptide_id=4312&scanf=13447&charge=2&value=K.VLEGNEQFINAAK.I	PRSS3
13448	3	2.429	0.359	19/36	/core/www/modules//sdig/index.php?run_id=52598&search_id=54116&scans_id=52598&peptide_id=4313&scanf=13448&charge=3&value=19/36	sp|P51784|UBP11_HUMAN	/core/www/modules//consensus/?run_id=52598&search_id=54116&scans_id=52598&peptide_id=4313&scanf=13448&charge=3&value=sp|P51784|UBP11_HUMAN	4	/core/www/modules/match_peptides/blast_html4.php?run_id=52598&search_id=54116&scans_id=52598&peptide_id=4313&scanf=13448&charge=3&value=4	R.M*M*VADVFSHR.F	/core/www/modules/show_out/show_out_wrapper.php?run_id=52598&search_id=54116&scans_id=52598&peptide_id=4313&scanf=13448&charge=3&value=R.M*M*VADVFSHR.F	USP11
13456	3	2.662	0.159	18/48	/core/www/modules//sdig/index.php?run_id=52598&search_id=54116&scans_id=52598&peptide_id=4322&scanf=13456&charge=3&value=18/48	sp|P35579|MYH9_HUMAN	/core/www/modules//consensus/?run_id=52598&search_id=54116&scans_id=52598&peptide_id=4322&scanf=13456&charge=3&value=sp|P35579|MYH9_HUMAN	3	/core/www/modules/match_peptides/blast_html4.php?run_id=52598&search_id=54116&scans_id=52598&peptide_id=4322&scanf=13456&charge=3&value=3	K.LKDVLLQVDDERR.N	/core/www/modules/show_out/show_out_wrapper.php?run_id=52598&search_id=54116&scans_id=52598&peptide_id=4322&scanf=13456&charge=3&value=K.LKDVLLQVDDERR.N	MYH9
13459	2	2.207	0.132	2020-12-18	/core/www/modules//sdig/index.php?run_id=52598&search_id=54116&scans_id=52598&peptide_id=4325&scanf=13459&charge=2&value=12/18	sp|Q9Y3Z3|SAMH1_HUMAN	/core/www/modules//consensus/?run_id=52598&search_id=54116&scans_id=52598&peptide_id=4325&scanf=13459&charge=2&value=sp|Q9Y3Z3|SAMH1_HUMAN	0	/core/www/modules/match_peptides/blast_html4.php?run_id=52598&search_id=54116&scans_id=52598&peptide_id=4325&scanf=13459&charge=2&value=0	K.NQVSQLLPEK.F	/core/www/modules/show_out/show_out_wrapper.php?run_id=52598&search_id=54116&scans_id=52598&peptide_id=4325&scanf=13459&charge=2&value=K.NQVSQLLPEK.F	SAMHD1
13466	2	3.717	0.451	17/20	/core/www/modules//sdig/index.php?run_id=52598&search_id=54116&scans_id=52598&peptide_id=4331&scanf=13466&charge=2&value=17/20	sp|P34931|HS71L_HUMAN	/core/www/modules//consensus/?run_id=52598&search_id=54116&scans_id=52598&peptide_id=4331&scanf=13466&charge=2&value=sp|P34931|HS71L_HUMAN	23	/core/www/modules/match_peptides/blast_html4.php?run_id=52598&search_id=54116&scans_id=52598&peptide_id=4331&scanf=13466&charge=2&value=23	K.NALESYAFNM*K.S	/core/www/modules/show_out/show_out_wrapper.php?run_id=52598&search_id=54116&scans_id=52598&peptide_id=4331&scanf=13466&charge=2&value=K.NALESYAFNM*K.S	HSPA1L
13467	2	2.855	0.36	15/18	/core/www/modules//sdig/index.php?run_id=52598&search_id=54116&scans_id=52598&peptide_id=4332&scanf=13467&charge=2&value=15/18	sp|P41219|PERI_HUMAN	/core/www/modules//consensus/?run_id=52598&search_id=54116&scans_id=52598&peptide_id=4332&scanf=13467&charge=2&value=sp|P41219|PERI_HUMAN	10	/core/www/modules/match_peptides/blast_html4.php?run_id=52598&search_id=54116&scans_id=52598&peptide_id=4332&scanf=13467&charge=2&value=10	K.NLQEAEEWYK.S	/core/www/modules/show_out/show_out_wrapper.php?run_id=52598&search_id=54116&scans_id=52598&peptide_id=4332&scanf=13467&charge=2&value=K.NLQEAEEWYK.S	PRPH
13472	2	2.374	0.247	13/14	/core/www/modules//sdig/index.php?run_id=52598&search_id=54116&scans_id=52598&peptide_id=4338&scanf=13472&charge=2&value=13/14	sp|Q93009|UBP7_HUMAN	/core/www/modules//consensus/?run_id=52598&search_id=54116&scans_id=52598&peptide_id=4338&scanf=13472&charge=2&value=sp|Q93009|UBP7_HUMAN	5	/core/www/modules/match_peptides/blast_html4.php?run_id=52598&search_id=54116&scans_id=52598&peptide_id=4338&scanf=13472&charge=2&value=5	R.MNYFQVAK.T	/core/www/modules/show_out/show_out_wrapper.php?run_id=52598&search_id=54116&scans_id=52598&peptide_id=4338&scanf=13472&charge=2&value=R.MNYFQVAK.T	USP7
13475	2	2.619	0.303	14/20	/core/www/modules//sdig/index.php?run_id=52598&search_id=54116&scans_id=52598&peptide_id=4341&scanf=13475&charge=2&value=14/20	sp|P51784|UBP11_HUMAN	/core/www/modules//consensus/?run_id=52598&search_id=54116&scans_id=52598&peptide_id=4341&scanf=13475&charge=2&value=sp|P51784|UBP11_HUMAN	0	/core/www/modules/match_peptides/blast_html4.php?run_id=52598&search_id=54116&scans_id=52598&peptide_id=4341&scanf=13475&charge=2&value=0	R.DQNPEVAVEGR.L	/core/www/modules/show_out/show_out_wrapper.php?run_id=52598&search_id=54116&scans_id=52598&peptide_id=4341&scanf=13475&charge=2&value=R.DQNPEVAVEGR.L	USP11
13481	2	1.391	0.06	2020-06-10	/core/www/modules//sdig/index.php?run_id=52598&search_id=54116&scans_id=52598&peptide_id=4348&scanf=13481&charge=2&value=6/10	sp|P51784|UBP11_HUMAN	/core/www/modules//consensus/?run_id=52598&search_id=54116&scans_id=52598&peptide_id=4348&scanf=13481&charge=2&value=sp|P51784|UBP11_HUMAN	5	/core/www/modules/match_peptides/blast_html4.php?run_id=52598&search_id=54116&scans_id=52598&peptide_id=4348&scanf=13481&charge=2&value=5	R.NPLGM*K.G	/core/www/modules/show_out/show_out_wrapper.php?run_id=52598&search_id=54116&scans_id=52598&peptide_id=4348&scanf=13481&charge=2&value=R.NPLGM*K.G	USP11
13483	2	2.884	0.29	16/20	/core/www/modules//sdig/index.php?run_id=52598&search_id=54116&scans_id=52598&peptide_id=4350&scanf=13483&charge=2&value=16/20	sp|P11142|HSP7C_HUMAN	/core/www/modules//consensus/?run_id=52598&search_id=54116&scans_id=52598&peptide_id=4350&scanf=13483&charge=2&value=sp|P11142|HSP7C_HUMAN	14	/core/www/modules/match_peptides/blast_html4.php?run_id=52598&search_id=54116&scans_id=52598&peptide_id=4350&scanf=13483&charge=2&value=14	K.NSLESYAFNM*K.A	/core/www/modules/show_out/show_out_wrapper.php?run_id=52598&search_id=54116&scans_id=52598&peptide_id=4350&scanf=13483&charge=2&value=K.NSLESYAFNM*K.A	HSPA8
13489	3	2.42	0.159	21/52	/core/www/modules//sdig/index.php?run_id=52598&search_id=54116&scans_id=52598&peptide_id=4355&scanf=13489&charge=3&value=21/52	sp|Q9BQE3|TBA1C_HUMAN	/core/www/modules//consensus/?run_id=52598&search_id=54116&scans_id=52598&peptide_id=4355&scanf=13489&charge=3&value=sp|Q9BQE3|TBA1C_HUMAN	21	/core/www/modules/match_peptides/blast_html4.php?run_id=52598&search_id=54116&scans_id=52598&peptide_id=4355&scanf=13489&charge=3&value=21	R.NLDIERPTYTNLNR.L	/core/www/modules/show_out/show_out_wrapper.php?run_id=52598&search_id=54116&scans_id=52598&peptide_id=4355&scanf=13489&charge=3&value=R.NLDIERPTYTNLNR.L	TUBA1C
13494	2	2.729	0.408	15/24	/core/www/modules//sdig/index.php?run_id=52598&search_id=54116&scans_id=52598&peptide_id=4361&scanf=13494&charge=2&value=15/24	sp|P34931|HS71L_HUMAN	/core/www/modules//consensus/?run_id=52598&search_id=54116&scans_id=52598&peptide_id=4361&scanf=13494&charge=2&value=sp|P34931|HS71L_HUMAN	42	/core/www/modules/match_peptides/blast_html4.php?run_id=52598&search_id=54116&scans_id=52598&peptide_id=4361&scanf=13494&charge=2&value=42	R.TTPSYVAFTDTER.L	/core/www/modules/show_out/show_out_wrapper.php?run_id=52598&search_id=54116&scans_id=52598&peptide_id=4361&scanf=13494&charge=2&value=R.TTPSYVAFTDTER.L	HSPA1L
13521	2	2.665	0.419	16/20	/core/www/modules//sdig/index.php?run_id=52598&search_id=54116&scans_id=52598&peptide_id=4390&scanf=13521&charge=2&value=16/20	sp|P51784|UBP11_HUMAN	/core/www/modules//consensus/?run_id=52598&search_id=54116&scans_id=52598&peptide_id=4390&scanf=13521&charge=2&value=sp|P51784|UBP11_HUMAN	0	/core/www/modules/match_peptides/blast_html4.php?run_id=52598&search_id=54116&scans_id=52598&peptide_id=4390&scanf=13521&charge=2&value=0	R.DQNPEVAVEGR.L	/core/www/modules/show_out/show_out_wrapper.php?run_id=52598&search_id=54116&scans_id=52598&peptide_id=4390&scanf=13521&charge=2&value=R.DQNPEVAVEGR.L	USP11
13527	2	3.818	0.372	17/28	/core/www/modules//sdig/index.php?run_id=52598&search_id=54116&scans_id=52598&peptide_id=4396&scanf=13527&charge=2&value=17/28	sp|P11142|HSP7C_HUMAN	/core/www/modules//consensus/?run_id=52598&search_id=54116&scans_id=52598&peptide_id=4396&scanf=13527&charge=2&value=sp|P11142|HSP7C_HUMAN	12	/core/www/modules/match_peptides/blast_html4.php?run_id=52598&search_id=54116&scans_id=52598&peptide_id=4396&scanf=13527&charge=2&value=12	K.NQVAM*NPTNTVFDAK.R	/core/www/modules/show_out/show_out_wrapper.php?run_id=52598&search_id=54116&scans_id=52598&peptide_id=4396&scanf=13527&charge=2&value=K.NQVAM*NPTNTVFDAK.R	HSPA8
13531	2	2.442	0.285	2020-10-10	/core/www/modules//sdig/index.php?run_id=52598&search_id=54116&scans_id=52598&peptide_id=4401&scanf=13531&charge=2&value=10/10	sp|P51784|UBP11_HUMAN	/core/www/modules//consensus/?run_id=52598&search_id=54116&scans_id=52598&peptide_id=4401&scanf=13531&charge=2&value=sp|P51784|UBP11_HUMAN	2	/core/www/modules/match_peptides/blast_html4.php?run_id=52598&search_id=54116&scans_id=52598&peptide_id=4401&scanf=13531&charge=2&value=2	R.HNDLGK.S	/core/www/modules/show_out/show_out_wrapper.php?run_id=52598&search_id=54116&scans_id=52598&peptide_id=4401&scanf=13531&charge=2&value=R.HNDLGK.S	USP11
13534	2	3.567	0.504	18/22	/core/www/modules//sdig/index.php?run_id=52598&search_id=54116&scans_id=52598&peptide_id=4403&scanf=13534&charge=2&value=18/22	sp|P25705|ATPA_HUMAN	/core/www/modules//consensus/?run_id=52598&search_id=54116&scans_id=52598&peptide_id=4403&scanf=13534&charge=2&value=sp|P25705|ATPA_HUMAN	7	/core/www/modules/match_peptides/blast_html4.php?run_id=52598&search_id=54116&scans_id=52598&peptide_id=4403&scanf=13534&charge=2&value=7	R.VVDALGNAIDGK.G	/core/www/modules/show_out/show_out_wrapper.php?run_id=52598&search_id=54116&scans_id=52598&peptide_id=4403&scanf=13534&charge=2&value=R.VVDALGNAIDGK.G	ATP5A1
13540	2	4.431	0.529	20/22	/core/www/modules//sdig/index.php?run_id=52598&search_id=54116&scans_id=52598&peptide_id=4410&scanf=13540&charge=2&value=20/22	sp|P51784|UBP11_HUMAN	/core/www/modules//consensus/?run_id=52598&search_id=54116&scans_id=52598&peptide_id=4410&scanf=13540&charge=2&value=sp|P51784|UBP11_HUMAN	4	/core/www/modules/match_peptides/blast_html4.php?run_id=52598&search_id=54116&scans_id=52598&peptide_id=4410&scanf=13540&charge=2&value=4	R.YYDEVEAEGYVK.H	/core/www/modules/show_out/show_out_wrapper.php?run_id=52598&search_id=54116&scans_id=52598&peptide_id=4410&scanf=13540&charge=2&value=R.YYDEVEAEGYVK.H	USP11
13541	3	2.445	0.13	20/36	/core/www/modules//sdig/index.php?run_id=52598&search_id=54116&scans_id=52598&peptide_id=4411&scanf=13541&charge=3&value=20/36	sp|P51784|UBP11_HUMAN	/core/www/modules//consensus/?run_id=52598&search_id=54116&scans_id=52598&peptide_id=4411&scanf=13541&charge=3&value=sp|P51784|UBP11_HUMAN	4	/core/www/modules/match_peptides/blast_html4.php?run_id=52598&search_id=54116&scans_id=52598&peptide_id=4411&scanf=13541&charge=3&value=4	R.M*MVADVFSHR.F	/core/www/modules/show_out/show_out_wrapper.php?run_id=52598&search_id=54116&scans_id=52598&peptide_id=4411&scanf=13541&charge=3&value=R.M*MVADVFSHR.F	USP11
13557	2	2.026	0.201	2020-12-14	/core/www/modules//sdig/index.php?run_id=52598&search_id=54116&scans_id=52598&peptide_id=4426&scanf=13557&charge=2&value=12/14	sp|P51784|UBP11_HUMAN	/core/www/modules//consensus/?run_id=52598&search_id=54116&scans_id=52598&peptide_id=4426&scanf=13557&charge=2&value=sp|P51784|UBP11_HUMAN	5	/core/www/modules/match_peptides/blast_html4.php?run_id=52598&search_id=54116&scans_id=52598&peptide_id=4426&scanf=13557&charge=2&value=5	R.SIVPHVFK.N	/core/www/modules/show_out/show_out_wrapper.php?run_id=52598&search_id=54116&scans_id=52598&peptide_id=4426&scanf=13557&charge=2&value=R.SIVPHVFK.N	USP11
13562	2	2.848	0.271	17/18	/core/www/modules//sdig/index.php?run_id=52598&search_id=54116&scans_id=52598&peptide_id=4432&scanf=13562&charge=2&value=17/18	sp|P51784|UBP11_HUMAN	/core/www/modules//consensus/?run_id=52598&search_id=54116&scans_id=52598&peptide_id=4432&scanf=13562&charge=2&value=sp|P51784|UBP11_HUMAN	2	/core/www/modules/match_peptides/blast_html4.php?run_id=52598&search_id=54116&scans_id=52598&peptide_id=4432&scanf=13562&charge=2&value=2	R.FLVEPQEDTR.L	/core/www/modules/show_out/show_out_wrapper.php?run_id=52598&search_id=54116&scans_id=52598&peptide_id=4432&scanf=13562&charge=2&value=R.FLVEPQEDTR.L	USP11
1357	2	2.2	0.143	2020-10-12	/core/www/modules//sdig/index.php?run_id=52598&search_id=54116&scans_id=52598&peptide_id=4440&scanf=1357&charge=2&value=10/12	sp|P51784|UBP11_HUMAN	/core/www/modules//consensus/?run_id=52598&search_id=54116&scans_id=52598&peptide_id=4440&scanf=1357&charge=2&value=sp|P51784|UBP11_HUMAN	4	/core/www/modules/match_peptides/blast_html4.php?run_id=52598&search_id=54116&scans_id=52598&peptide_id=4440&scanf=1357&charge=2&value=4	R.RKPEQHR.L	/core/www/modules/show_out/show_out_wrapper.php?run_id=52598&search_id=54116&scans_id=52598&peptide_id=4440&scanf=1357&charge=2&value=R.RKPEQHR.L	USP11
13573	3	2.981	0.388	18/36	/core/www/modules//sdig/index.php?run_id=52598&search_id=54116&scans_id=52598&peptide_id=4444&scanf=13573&charge=3&value=18/36	sp|P51784|UBP11_HUMAN	/core/www/modules//consensus/?run_id=52598&search_id=54116&scans_id=52598&peptide_id=4444&scanf=13573&charge=3&value=sp|P51784|UBP11_HUMAN	4	/core/www/modules/match_peptides/blast_html4.php?run_id=52598&search_id=54116&scans_id=52598&peptide_id=4444&scanf=13573&charge=3&value=4	R.M*M*VADVFSHR.F	/core/www/modules/show_out/show_out_wrapper.php?run_id=52598&search_id=54116&scans_id=52598&peptide_id=4444&scanf=13573&charge=3&value=R.M*M*VADVFSHR.F	USP11
13582	2	3.185	0.419	16/20	/core/www/modules//sdig/index.php?run_id=52598&search_id=54116&scans_id=52598&peptide_id=4453&scanf=13582&charge=2&value=16/20	sp|P34931|HS71L_HUMAN	/core/www/modules//consensus/?run_id=52598&search_id=54116&scans_id=52598&peptide_id=4453&scanf=13582&charge=2&value=sp|P34931|HS71L_HUMAN	23	/core/www/modules/match_peptides/blast_html4.php?run_id=52598&search_id=54116&scans_id=52598&peptide_id=4453&scanf=13582&charge=2&value=23	K.NALESYAFNM*K.S	/core/www/modules/show_out/show_out_wrapper.php?run_id=52598&search_id=54116&scans_id=52598&peptide_id=4453&scanf=13582&charge=2&value=K.NALESYAFNM*K.S	HSPA1L
13584	3	3.231	0.233	24/48	/core/www/modules//sdig/index.php?run_id=52598&search_id=54116&scans_id=52598&peptide_id=4455&scanf=13584&charge=3&value=24/48	sp|P51784|UBP11_HUMAN	/core/www/modules//consensus/?run_id=52598&search_id=54116&scans_id=52598&peptide_id=4455&scanf=13584&charge=3&value=sp|P51784|UBP11_HUMAN	0	/core/www/modules/match_peptides/blast_html4.php?run_id=52598&search_id=54116&scans_id=52598&peptide_id=4455&scanf=13584&charge=3&value=0	R.FRDQNPEVAVEGR.L	/core/www/modules/show_out/show_out_wrapper.php?run_id=52598&search_id=54116&scans_id=52598&peptide_id=4455&scanf=13584&charge=3&value=R.FRDQNPEVAVEGR.L	USP11
13598	2	1.762	0.084	2020-09-14	/core/www/modules//sdig/index.php?run_id=52598&search_id=54116&scans_id=52598&peptide_id=4470&scanf=13598&charge=2&value=9/14	sp|P51784|UBP11_HUMAN	/core/www/modules//consensus/?run_id=52598&search_id=54116&scans_id=52598&peptide_id=4470&scanf=13598&charge=2&value=sp|P51784|UBP11_HUMAN	2	/core/www/modules/match_peptides/blast_html4.php?run_id=52598&search_id=54116&scans_id=52598&peptide_id=4470&scanf=13598&charge=2&value=2	K.NSEGSLDR.L	/core/www/modules/show_out/show_out_wrapper.php?run_id=52598&search_id=54116&scans_id=52598&peptide_id=4470&scanf=13598&charge=2&value=K.NSEGSLDR.L	USP11
13601	2	2.781	0.344	17/20	/core/www/modules//sdig/index.php?run_id=52598&search_id=54116&scans_id=52598&peptide_id=4474&scanf=13601&charge=2&value=17/20	sp|P11142|HSP7C_HUMAN	/core/www/modules//consensus/?run_id=52598&search_id=54116&scans_id=52598&peptide_id=4474&scanf=13601&charge=2&value=sp|P11142|HSP7C_HUMAN	14	/core/www/modules/match_peptides/blast_html4.php?run_id=52598&search_id=54116&scans_id=52598&peptide_id=4474&scanf=13601&charge=2&value=14	K.NSLESYAFNM*K.A	/core/www/modules/show_out/show_out_wrapper.php?run_id=52598&search_id=54116&scans_id=52598&peptide_id=4474&scanf=13601&charge=2&value=K.NSLESYAFNM*K.A	HSPA8
13604	3	2.196	0.226	23/52	/core/www/modules//sdig/index.php?run_id=52598&search_id=54116&scans_id=52598&peptide_id=4476&scanf=13604&charge=3&value=23/52	sp|P51784|UBP11_HUMAN	/core/www/modules//consensus/?run_id=52598&search_id=54116&scans_id=52598&peptide_id=4476&scanf=13604&charge=3&value=sp|P51784|UBP11_HUMAN	4	/core/www/modules/match_peptides/blast_html4.php?run_id=52598&search_id=54116&scans_id=52598&peptide_id=4476&scanf=13604&charge=3&value=4	K.YDLIAVSNHYGGM*R.D	/core/www/modules/show_out/show_out_wrapper.php?run_id=52598&search_id=54116&scans_id=52598&peptide_id=4476&scanf=13604&charge=3&value=K.YDLIAVSNHYGGM*R.D	USP11
13617	4	6.25	0.53	48/150	/core/www/modules//sdig/index.php?run_id=52598&search_id=54116&scans_id=52598&peptide_id=4490&scanf=13617&charge=4&value=48/150	sp|P51784|UBP11_HUMAN	/core/www/modules//consensus/?run_id=52598&search_id=54116&scans_id=52598&peptide_id=4490&scanf=13617&charge=4&value=sp|P51784|UBP11_HUMAN	4	/core/www/modules/match_peptides/blast_html4.php?run_id=52598&search_id=54116&scans_id=52598&peptide_id=4490&scanf=13617&charge=4&value=4	K.KEYVELC#DAAGRPDQEVAQEAWQNHK.R	/core/www/modules/show_out/show_out_wrapper.php?run_id=52598&search_id=54116&scans_id=52598&peptide_id=4490&scanf=13617&charge=4&value=K.KEYVELC#DAAGRPDQEVAQEAWQNHK.R	USP11
13642	2	2.367	0.288	2020-09-10	/core/www/modules//sdig/index.php?run_id=52598&search_id=54116&scans_id=52598&peptide_id=4516&scanf=13642&charge=2&value=9/10	sp|P51784|UBP11_HUMAN	/core/www/modules//consensus/?run_id=52598&search_id=54116&scans_id=52598&peptide_id=4516&scanf=13642&charge=2&value=sp|P51784|UBP11_HUMAN	2	/core/www/modules/match_peptides/blast_html4.php?run_id=52598&search_id=54116&scans_id=52598&peptide_id=4516&scanf=13642&charge=2&value=2	R.HNDLGK.S	/core/www/modules/show_out/show_out_wrapper.php?run_id=52598&search_id=54116&scans_id=52598&peptide_id=4516&scanf=13642&charge=2&value=R.HNDLGK.S	USP11
13647	2	4.263	0.485	22/28	/core/www/modules//sdig/index.php?run_id=52598&search_id=54116&scans_id=52598&peptide_id=4521&scanf=13647&charge=2&value=22/28	sp|P11142|HSP7C_HUMAN	/core/www/modules//consensus/?run_id=52598&search_id=54116&scans_id=52598&peptide_id=4521&scanf=13647&charge=2&value=sp|P11142|HSP7C_HUMAN	12	/core/www/modules/match_peptides/blast_html4.php?run_id=52598&search_id=54116&scans_id=52598&peptide_id=4521&scanf=13647&charge=2&value=12	K.NQVAM*NPTNTVFDAK.R	/core/www/modules/show_out/show_out_wrapper.php?run_id=52598&search_id=54116&scans_id=52598&peptide_id=4521&scanf=13647&charge=2&value=K.NQVAM*NPTNTVFDAK.R	HSPA8
13654	2	4.523	0.5	18/30	/core/www/modules//sdig/index.php?run_id=52598&search_id=54116&scans_id=52598&peptide_id=4528&scanf=13654&charge=2&value=18/30	sp|P61221|ABCE1_HUMAN	/core/www/modules//consensus/?run_id=52598&search_id=54116&scans_id=52598&peptide_id=4528&scanf=13654&charge=2&value=sp|P61221|ABCE1_HUMAN	0	/core/www/modules/match_peptides/blast_html4.php?run_id=52598&search_id=54116&scans_id=52598&peptide_id=4528&scanf=13654&charge=2&value=0	K.NTVANSPQTLLAGM*NK.F	/core/www/modules/show_out/show_out_wrapper.php?run_id=52598&search_id=54116&scans_id=52598&peptide_id=4528&scanf=13654&charge=2&value=K.NTVANSPQTLLAGM*NK.F	ABCE1
13655	2	4.579	0.531	20/22	/core/www/modules//sdig/index.php?run_id=52598&search_id=54116&scans_id=52598&peptide_id=4529&scanf=13655&charge=2&value=20/22	sp|P51784|UBP11_HUMAN	/core/www/modules//consensus/?run_id=52598&search_id=54116&scans_id=52598&peptide_id=4529&scanf=13655&charge=2&value=sp|P51784|UBP11_HUMAN	4	/core/www/modules/match_peptides/blast_html4.php?run_id=52598&search_id=54116&scans_id=52598&peptide_id=4529&scanf=13655&charge=2&value=4	R.YYDEVEAEGYVK.H	/core/www/modules/show_out/show_out_wrapper.php?run_id=52598&search_id=54116&scans_id=52598&peptide_id=4529&scanf=13655&charge=2&value=R.YYDEVEAEGYVK.H	USP11
13672	2	2.477	0.291	2020-12-14	/core/www/modules//sdig/index.php?run_id=52598&search_id=54116&scans_id=52598&peptide_id=4547&scanf=13672&charge=2&value=12/14	sp|P51784|UBP11_HUMAN	/core/www/modules//consensus/?run_id=52598&search_id=54116&scans_id=52598&peptide_id=4547&scanf=13672&charge=2&value=sp|P51784|UBP11_HUMAN	5	/core/www/modules/match_peptides/blast_html4.php?run_id=52598&search_id=54116&scans_id=52598&peptide_id=4547&scanf=13672&charge=2&value=5	R.SIVPHVFK.N	/core/www/modules/show_out/show_out_wrapper.php?run_id=52598&search_id=54116&scans_id=52598&peptide_id=4547&scanf=13672&charge=2&value=R.SIVPHVFK.N	USP11
13677	2	2.695	0.199	16/18	/core/www/modules//sdig/index.php?run_id=52598&search_id=54116&scans_id=52598&peptide_id=4552&scanf=13677&charge=2&value=16/18	sp|P51784|UBP11_HUMAN	/core/www/modules//consensus/?run_id=52598&search_id=54116&scans_id=52598&peptide_id=4552&scanf=13677&charge=2&value=sp|P51784|UBP11_HUMAN	2	/core/www/modules/match_peptides/blast_html4.php?run_id=52598&search_id=54116&scans_id=52598&peptide_id=4552&scanf=13677&charge=2&value=2	R.FLVEPQEDTR.L	/core/www/modules/show_out/show_out_wrapper.php?run_id=52598&search_id=54116&scans_id=52598&peptide_id=4552&scanf=13677&charge=2&value=R.FLVEPQEDTR.L	USP11
13682	3	2.659	0.388	19/36	/core/www/modules//sdig/index.php?run_id=52598&search_id=54116&scans_id=52598&peptide_id=4558&scanf=13682&charge=3&value=19/36	sp|P51784|UBP11_HUMAN	/core/www/modules//consensus/?run_id=52598&search_id=54116&scans_id=52598&peptide_id=4558&scanf=13682&charge=3&value=sp|P51784|UBP11_HUMAN	4	/core/www/modules/match_peptides/blast_html4.php?run_id=52598&search_id=54116&scans_id=52598&peptide_id=4558&scanf=13682&charge=3&value=4	R.M*M*VADVFSHR.F	/core/www/modules/show_out/show_out_wrapper.php?run_id=52598&search_id=54116&scans_id=52598&peptide_id=4558&scanf=13682&charge=3&value=R.M*M*VADVFSHR.F	USP11
13689	3	2.243	0.067	15/36	/core/www/modules//sdig/index.php?run_id=52598&search_id=54116&scans_id=52598&peptide_id=4565&scanf=13689&charge=3&value=15/36	sp|P51784|UBP11_HUMAN	/core/www/modules//consensus/?run_id=52598&search_id=54116&scans_id=52598&peptide_id=4565&scanf=13689&charge=3&value=sp|P51784|UBP11_HUMAN	4	/core/www/modules/match_peptides/blast_html4.php?run_id=52598&search_id=54116&scans_id=52598&peptide_id=4565&scanf=13689&charge=3&value=4	R.M*MVADVFSHR.F	/core/www/modules/show_out/show_out_wrapper.php?run_id=52598&search_id=54116&scans_id=52598&peptide_id=4565&scanf=13689&charge=3&value=R.M*MVADVFSHR.F	USP11
13697	2	3.21	0.257	14/18	/core/www/modules//sdig/index.php?run_id=52598&search_id=54116&scans_id=52598&peptide_id=4573&scanf=13697&charge=2&value=14/18	sp|Q93009|UBP7_HUMAN	/core/www/modules//consensus/?run_id=52598&search_id=54116&scans_id=52598&peptide_id=4573&scanf=13697&charge=2&value=sp|Q93009|UBP7_HUMAN	4	/core/www/modules/match_peptides/blast_html4.php?run_id=52598&search_id=54116&scans_id=52598&peptide_id=4573&scanf=13697&charge=2&value=4	R.EEEITLYPDK.H	/core/www/modules/show_out/show_out_wrapper.php?run_id=52598&search_id=54116&scans_id=52598&peptide_id=4573&scanf=13697&charge=2&value=R.EEEITLYPDK.H	USP7
13718	3	2.512	0.314	23/52	/core/www/modules//sdig/index.php?run_id=52598&search_id=54116&scans_id=52598&peptide_id=4594&scanf=13718&charge=3&value=23/52	sp|P51784|UBP11_HUMAN	/core/www/modules//consensus/?run_id=52598&search_id=54116&scans_id=52598&peptide_id=4594&scanf=13718&charge=3&value=sp|P51784|UBP11_HUMAN	4	/core/www/modules/match_peptides/blast_html4.php?run_id=52598&search_id=54116&scans_id=52598&peptide_id=4594&scanf=13718&charge=3&value=4	K.YDLIAVSNHYGGM*R.D	/core/www/modules/show_out/show_out_wrapper.php?run_id=52598&search_id=54116&scans_id=52598&peptide_id=4594&scanf=13718&charge=3&value=K.YDLIAVSNHYGGM*R.D	USP11
1372	2	2.21	0.037	2020-10-12	/core/www/modules//sdig/index.php?run_id=52598&search_id=54116&scans_id=52598&peptide_id=4596&scanf=1372&charge=2&value=10/12	sp|P0DMV9|HS71B_HUMAN	/core/www/modules//consensus/?run_id=52598&search_id=54116&scans_id=52598&peptide_id=4596&scanf=1372&charge=2&value=sp|P0DMV9|HS71B_HUMAN	30	/core/www/modules/match_peptides/blast_html4.php?run_id=52598&search_id=54116&scans_id=52598&peptide_id=4596&scanf=1372&charge=2&value=30	R.M*VQEAEK.Y	/core/www/modules/show_out/show_out_wrapper.php?run_id=52598&search_id=54116&scans_id=52598&peptide_id=4596&scanf=1372&charge=2&value=R.M*VQEAEK.Y	HSPA1B
13722	2	3.278	0.431	16/20	/core/www/modules//sdig/index.php?run_id=52598&search_id=54116&scans_id=52598&peptide_id=4599&scanf=13722&charge=2&value=16/20	sp|P68104|EF1A1_HUMAN	/core/www/modules//consensus/?run_id=52598&search_id=54116&scans_id=52598&peptide_id=4599&scanf=13722&charge=2&value=sp|P68104|EF1A1_HUMAN	29	/core/www/modules/match_peptides/blast_html4.php?run_id=52598&search_id=54116&scans_id=52598&peptide_id=4599&scanf=13722&charge=2&value=29	K.IGGIGTVPVGR.V	/core/www/modules/show_out/show_out_wrapper.php?run_id=52598&search_id=54116&scans_id=52598&peptide_id=4599&scanf=13722&charge=2&value=K.IGGIGTVPVGR.V	EEF1A1
13754	2	3.027	0.377	15/18	/core/www/modules//sdig/index.php?run_id=52598&search_id=54116&scans_id=52598&peptide_id=4633&scanf=13754&charge=2&value=15/18	sp|Q9BQE3|TBA1C_HUMAN	/core/www/modules//consensus/?run_id=52598&search_id=54116&scans_id=52598&peptide_id=4633&scanf=13754&charge=2&value=sp|Q9BQE3|TBA1C_HUMAN	15	/core/www/modules/match_peptides/blast_html4.php?run_id=52598&search_id=54116&scans_id=52598&peptide_id=4633&scanf=13754&charge=2&value=15	K.DVNAAIATIK.T	/core/www/modules/show_out/show_out_wrapper.php?run_id=52598&search_id=54116&scans_id=52598&peptide_id=4633&scanf=13754&charge=2&value=K.DVNAAIATIK.T	TUBA1C
13762	2	3.545	0.514	23/28	/core/www/modules//sdig/index.php?run_id=52598&search_id=54116&scans_id=52598&peptide_id=4642&scanf=13762&charge=2&value=23/28	sp|P11142|HSP7C_HUMAN	/core/www/modules//consensus/?run_id=52598&search_id=54116&scans_id=52598&peptide_id=4642&scanf=13762&charge=2&value=sp|P11142|HSP7C_HUMAN	12	/core/www/modules/match_peptides/blast_html4.php?run_id=52598&search_id=54116&scans_id=52598&peptide_id=4642&scanf=13762&charge=2&value=12	K.NQVAM*NPTNTVFDAK.R	/core/www/modules/show_out/show_out_wrapper.php?run_id=52598&search_id=54116&scans_id=52598&peptide_id=4642&scanf=13762&charge=2&value=K.NQVAM*NPTNTVFDAK.R	HSPA8
13770	2	4.219	0.542	20/22	/core/www/modules//sdig/index.php?run_id=52598&search_id=54116&scans_id=52598&peptide_id=4650&scanf=13770&charge=2&value=20/22	sp|P51784|UBP11_HUMAN	/core/www/modules//consensus/?run_id=52598&search_id=54116&scans_id=52598&peptide_id=4650&scanf=13770&charge=2&value=sp|P51784|UBP11_HUMAN	4	/core/www/modules/match_peptides/blast_html4.php?run_id=52598&search_id=54116&scans_id=52598&peptide_id=4650&scanf=13770&charge=2&value=4	R.YYDEVEAEGYVK.H	/core/www/modules/show_out/show_out_wrapper.php?run_id=52598&search_id=54116&scans_id=52598&peptide_id=4650&scanf=13770&charge=2&value=R.YYDEVEAEGYVK.H	USP11
13784	2	2.676	0.319	15/20	/core/www/modules//sdig/index.php?run_id=52598&search_id=54116&scans_id=52598&peptide_id=4665&scanf=13784&charge=2&value=15/20	sp|P51784|UBP11_HUMAN	/core/www/modules//consensus/?run_id=52598&search_id=54116&scans_id=52598&peptide_id=4665&scanf=13784&charge=2&value=sp|P51784|UBP11_HUMAN	0	/core/www/modules/match_peptides/blast_html4.php?run_id=52598&search_id=54116&scans_id=52598&peptide_id=4665&scanf=13784&charge=2&value=0	R.DQNPEVAVEGR.L	/core/www/modules/show_out/show_out_wrapper.php?run_id=52598&search_id=54116&scans_id=52598&peptide_id=4665&scanf=13784&charge=2&value=R.DQNPEVAVEGR.L	USP11
13788	2	3.089	0.217	15/18	/core/www/modules//sdig/index.php?run_id=52598&search_id=54116&scans_id=52598&peptide_id=4668&scanf=13788&charge=2&value=15/18	sp|P51784|UBP11_HUMAN	/core/www/modules//consensus/?run_id=52598&search_id=54116&scans_id=52598&peptide_id=4668&scanf=13788&charge=2&value=sp|P51784|UBP11_HUMAN	2	/core/www/modules/match_peptides/blast_html4.php?run_id=52598&search_id=54116&scans_id=52598&peptide_id=4668&scanf=13788&charge=2&value=2	R.FLVEPQEDTR.L	/core/www/modules/show_out/show_out_wrapper.php?run_id=52598&search_id=54116&scans_id=52598&peptide_id=4668&scanf=13788&charge=2&value=R.FLVEPQEDTR.L	USP11
13790	2	1.678	0.033	2020-11-14	/core/www/modules//sdig/index.php?run_id=52598&search_id=54116&scans_id=52598&peptide_id=4671&scanf=13790&charge=2&value=11/14	sp|P51784|UBP11_HUMAN	/core/www/modules//consensus/?run_id=52598&search_id=54116&scans_id=52598&peptide_id=4671&scanf=13790&charge=2&value=sp|P51784|UBP11_HUMAN	5	/core/www/modules/match_peptides/blast_html4.php?run_id=52598&search_id=54116&scans_id=52598&peptide_id=4671&scanf=13790&charge=2&value=5	R.SIVPHVFK.N	/core/www/modules/show_out/show_out_wrapper.php?run_id=52598&search_id=54116&scans_id=52598&peptide_id=4671&scanf=13790&charge=2&value=R.SIVPHVFK.N	USP11
13801	3	2.119	0.051	21/44	/core/www/modules//sdig/index.php?run_id=52598&search_id=54116&scans_id=52598&peptide_id=4683&scanf=13801&charge=3&value=21/44	sp|P55786|PSA_HUMAN	/core/www/modules//consensus/?run_id=52598&search_id=54116&scans_id=52598&peptide_id=4683&scanf=13801&charge=3&value=sp|P55786|PSA_HUMAN	6	/core/www/modules/match_peptides/blast_html4.php?run_id=52598&search_id=54116&scans_id=52598&peptide_id=4683&scanf=13801&charge=3&value=6	R.DAESIHQYLLQR.K	/core/www/modules/show_out/show_out_wrapper.php?run_id=52598&search_id=54116&scans_id=52598&peptide_id=4683&scanf=13801&charge=3&value=R.DAESIHQYLLQR.K	NPEPPS
13806	2	1.973	0.079	2020-10-14	/core/www/modules//sdig/index.php?run_id=52598&search_id=54116&scans_id=52598&peptide_id=4688&scanf=13806&charge=2&value=10/14	sp|P51784|UBP11_HUMAN	/core/www/modules//consensus/?run_id=52598&search_id=54116&scans_id=52598&peptide_id=4688&scanf=13806&charge=2&value=sp|P51784|UBP11_HUMAN	2	/core/www/modules/match_peptides/blast_html4.php?run_id=52598&search_id=54116&scans_id=52598&peptide_id=4688&scanf=13806&charge=2&value=2	K.NSEGSLDR.L	/core/www/modules/show_out/show_out_wrapper.php?run_id=52598&search_id=54116&scans_id=52598&peptide_id=4688&scanf=13806&charge=2&value=K.NSEGSLDR.L	USP11
13811	3	3.347	0.379	22/36	/core/www/modules//sdig/index.php?run_id=52598&search_id=54116&scans_id=52598&peptide_id=4693&scanf=13811&charge=3&value=22/36	sp|P11142|HSP7C_HUMAN	/core/www/modules//consensus/?run_id=52598&search_id=54116&scans_id=52598&peptide_id=4693&scanf=13811&charge=3&value=sp|P11142|HSP7C_HUMAN	9	/core/www/modules/match_peptides/blast_html4.php?run_id=52598&search_id=54116&scans_id=52598&peptide_id=4693&scanf=13811&charge=3&value=9	R.M*VNHFIAEFK.R	/core/www/modules/show_out/show_out_wrapper.php?run_id=52598&search_id=54116&scans_id=52598&peptide_id=4693&scanf=13811&charge=3&value=R.M*VNHFIAEFK.R	HSPA8
13819	3	2.761	0.397	20/36	/core/www/modules//sdig/index.php?run_id=52598&search_id=54116&scans_id=52598&peptide_id=4701&scanf=13819&charge=3&value=20/36	sp|P51784|UBP11_HUMAN	/core/www/modules//consensus/?run_id=52598&search_id=54116&scans_id=52598&peptide_id=4701&scanf=13819&charge=3&value=sp|P51784|UBP11_HUMAN	4	/core/www/modules/match_peptides/blast_html4.php?run_id=52598&search_id=54116&scans_id=52598&peptide_id=4701&scanf=13819&charge=3&value=4	R.M*M*VADVFSHR.F	/core/www/modules/show_out/show_out_wrapper.php?run_id=52598&search_id=54116&scans_id=52598&peptide_id=4701&scanf=13819&charge=3&value=R.M*M*VADVFSHR.F	USP11
13825	2	3.32	0.144	14/16	/core/www/modules//sdig/index.php?run_id=52598&search_id=54116&scans_id=52598&peptide_id=4708&scanf=13825&charge=2&value=14/16	sp|Q16513|PKN2_HUMAN	/core/www/modules//consensus/?run_id=52598&search_id=54116&scans_id=52598&peptide_id=4708&scanf=13825&charge=2&value=sp|Q16513|PKN2_HUMAN	2	/core/www/modules/match_peptides/blast_html4.php?run_id=52598&search_id=54116&scans_id=52598&peptide_id=4708&scanf=13825&charge=2&value=2	R.LEDFLDNQR.H	/core/www/modules/show_out/show_out_wrapper.php?run_id=52598&search_id=54116&scans_id=52598&peptide_id=4708&scanf=13825&charge=2&value=R.LEDFLDNQR.H	PKN2
13833	3	2.082	0.275	20/52	/core/www/modules//sdig/index.php?run_id=52598&search_id=54116&scans_id=52598&peptide_id=4716&scanf=13833&charge=3&value=20/52	sp|P51784|UBP11_HUMAN	/core/www/modules//consensus/?run_id=52598&search_id=54116&scans_id=52598&peptide_id=4716&scanf=13833&charge=3&value=sp|P51784|UBP11_HUMAN	4	/core/www/modules/match_peptides/blast_html4.php?run_id=52598&search_id=54116&scans_id=52598&peptide_id=4716&scanf=13833&charge=3&value=4	K.YDLIAVSNHYGGM*R.D	/core/www/modules/show_out/show_out_wrapper.php?run_id=52598&search_id=54116&scans_id=52598&peptide_id=4716&scanf=13833&charge=3&value=K.YDLIAVSNHYGGM*R.D	USP11
13872	3	3.031	0.312	23/48	/core/www/modules//sdig/index.php?run_id=52598&search_id=54116&scans_id=52598&peptide_id=4757&scanf=13872&charge=3&value=23/48	sp|P51784|UBP11_HUMAN	/core/www/modules//consensus/?run_id=52598&search_id=54116&scans_id=52598&peptide_id=4757&scanf=13872&charge=3&value=sp|P51784|UBP11_HUMAN	0	/core/www/modules/match_peptides/blast_html4.php?run_id=52598&search_id=54116&scans_id=52598&peptide_id=4757&scanf=13872&charge=3&value=0	R.FRDQNPEVAVEGR.L	/core/www/modules/show_out/show_out_wrapper.php?run_id=52598&search_id=54116&scans_id=52598&peptide_id=4757&scanf=13872&charge=3&value=R.FRDQNPEVAVEGR.L	USP11
13880	3	4.662	0.532	27/96	/core/www/modules//sdig/index.php?run_id=52598&search_id=54116&scans_id=52598&peptide_id=4765&scanf=13880&charge=3&value=27/96	sp|P10809|CH60_HUMAN	/core/www/modules//consensus/?run_id=52598&search_id=54116&scans_id=52598&peptide_id=4765&scanf=13880&charge=3&value=sp|P10809|CH60_HUMAN	8	/core/www/modules/match_peptides/blast_html4.php?run_id=52598&search_id=54116&scans_id=52598&peptide_id=4765&scanf=13880&charge=3&value=8	K.LVQDVANNTNEEAGDGTTTATVLAR.S	/core/www/modules/show_out/show_out_wrapper.php?run_id=52598&search_id=54116&scans_id=52598&peptide_id=4765&scanf=13880&charge=3&value=K.LVQDVANNTNEEAGDGTTTATVLAR.S	HSPD1
13887	2	2.296	0.115	2020-11-22	/core/www/modules//sdig/index.php?run_id=52598&search_id=54116&scans_id=52598&peptide_id=4772&scanf=13887&charge=2&value=11/22	sp|O95825|QORL1_HUMAN	/core/www/modules//consensus/?run_id=52598&search_id=54116&scans_id=52598&peptide_id=4772&scanf=13887&charge=2&value=sp|O95825|QORL1_HUMAN	1	/core/www/modules/match_peptides/blast_html4.php?run_id=52598&search_id=54116&scans_id=52598&peptide_id=4772&scanf=13887&charge=2&value=1	K.VSM*EAVQKNQGR.K	/core/www/modules/show_out/show_out_wrapper.php?run_id=52598&search_id=54116&scans_id=52598&peptide_id=4772&scanf=13887&charge=2&value=K.VSM*EAVQKNQGR.K	CRYZL1
13889	2	2.913	0.316	14/18	/core/www/modules//sdig/index.php?run_id=52598&search_id=54116&scans_id=52598&peptide_id=4774&scanf=13889&charge=2&value=14/18	sp|P61221|ABCE1_HUMAN	/core/www/modules//consensus/?run_id=52598&search_id=54116&scans_id=52598&peptide_id=4774&scanf=13889&charge=2&value=sp|P61221|ABCE1_HUMAN	3	/core/www/modules/match_peptides/blast_html4.php?run_id=52598&search_id=54116&scans_id=52598&peptide_id=4774&scanf=13889&charge=2&value=3	R.GSELQNYFTK.I	/core/www/modules/show_out/show_out_wrapper.php?run_id=52598&search_id=54116&scans_id=52598&peptide_id=4774&scanf=13889&charge=2&value=R.GSELQNYFTK.I	ABCE1
13891	2	3.013	0.47	18/22	/core/www/modules//sdig/index.php?run_id=52598&search_id=54116&scans_id=52598&peptide_id=4777&scanf=13891&charge=2&value=18/22	sp|Q6ICG6|K0930_HUMAN	/core/www/modules//consensus/?run_id=52598&search_id=54116&scans_id=52598&peptide_id=4777&scanf=13891&charge=2&value=sp|Q6ICG6|K0930_HUMAN	4	/core/www/modules/match_peptides/blast_html4.php?run_id=52598&search_id=54116&scans_id=52598&peptide_id=4777&scanf=13891&charge=2&value=4	K.AAEPEVEVEVYR.R	/core/www/modules/show_out/show_out_wrapper.php?run_id=52598&search_id=54116&scans_id=52598&peptide_id=4777&scanf=13891&charge=2&value=K.AAEPEVEVEVYR.R	KIAA0930
13893	2	1.265	0.005	2020-07-14	/core/www/modules//sdig/index.php?run_id=52598&search_id=54116&scans_id=52598&peptide_id=4779&scanf=13893&charge=2&value=7/14	sp|P51784|UBP11_HUMAN	/core/www/modules//consensus/?run_id=52598&search_id=54116&scans_id=52598&peptide_id=4779&scanf=13893&charge=2&value=sp|P51784|UBP11_HUMAN	4	/core/www/modules/match_peptides/blast_html4.php?run_id=52598&search_id=54116&scans_id=52598&peptide_id=4779&scanf=13893&charge=2&value=4	K.HTGISPER.M	/core/www/modules/show_out/show_out_wrapper.php?run_id=52598&search_id=54116&scans_id=52598&peptide_id=4779&scanf=13893&charge=2&value=K.HTGISPER.M	USP11
13898	2	3.812	0.41	20/28	/core/www/modules//sdig/index.php?run_id=52598&search_id=54116&scans_id=52598&peptide_id=4784&scanf=13898&charge=2&value=20/28	sp|P11142|HSP7C_HUMAN	/core/www/modules//consensus/?run_id=52598&search_id=54116&scans_id=52598&peptide_id=4784&scanf=13898&charge=2&value=sp|P11142|HSP7C_HUMAN	12	/core/www/modules/match_peptides/blast_html4.php?run_id=52598&search_id=54116&scans_id=52598&peptide_id=4784&scanf=13898&charge=2&value=12	K.NQVAM*NPTNTVFDAK.R	/core/www/modules/show_out/show_out_wrapper.php?run_id=52598&search_id=54116&scans_id=52598&peptide_id=4784&scanf=13898&charge=2&value=K.NQVAM*NPTNTVFDAK.R	HSPA8
13902	2	2.666	0.5	16/24	/core/www/modules//sdig/index.php?run_id=52598&search_id=54116&scans_id=52598&peptide_id=4788&scanf=13902&charge=2&value=16/24	sp|P34931|HS71L_HUMAN	/core/www/modules//consensus/?run_id=52598&search_id=54116&scans_id=52598&peptide_id=4788&scanf=13902&charge=2&value=sp|P34931|HS71L_HUMAN	42	/core/www/modules/match_peptides/blast_html4.php?run_id=52598&search_id=54116&scans_id=52598&peptide_id=4788&scanf=13902&charge=2&value=42	R.TTPSYVAFTDTER.L	/core/www/modules/show_out/show_out_wrapper.php?run_id=52598&search_id=54116&scans_id=52598&peptide_id=4788&scanf=13902&charge=2&value=R.TTPSYVAFTDTER.L	HSPA1L
13903	2	2.47	0.148	14/18	/core/www/modules//sdig/index.php?run_id=52598&search_id=54116&scans_id=52598&peptide_id=4789&scanf=13903&charge=2&value=14/18	sp|P51784|UBP11_HUMAN	/core/www/modules//consensus/?run_id=52598&search_id=54116&scans_id=52598&peptide_id=4789&scanf=13903&charge=2&value=sp|P51784|UBP11_HUMAN	2	/core/www/modules/match_peptides/blast_html4.php?run_id=52598&search_id=54116&scans_id=52598&peptide_id=4789&scanf=13903&charge=2&value=2	R.FLVEPQEDTR.L	/core/www/modules/show_out/show_out_wrapper.php?run_id=52598&search_id=54116&scans_id=52598&peptide_id=4789&scanf=13903&charge=2&value=R.FLVEPQEDTR.L	USP11
13904	2	2.433	0.186	2020-11-14	/core/www/modules//sdig/index.php?run_id=52598&search_id=54116&scans_id=52598&peptide_id=4790&scanf=13904&charge=2&value=11/14	sp|P51784|UBP11_HUMAN	/core/www/modules//consensus/?run_id=52598&search_id=54116&scans_id=52598&peptide_id=4790&scanf=13904&charge=2&value=sp|P51784|UBP11_HUMAN	5	/core/www/modules/match_peptides/blast_html4.php?run_id=52598&search_id=54116&scans_id=52598&peptide_id=4790&scanf=13904&charge=2&value=5	R.SIVPHVFK.N	/core/www/modules/show_out/show_out_wrapper.php?run_id=52598&search_id=54116&scans_id=52598&peptide_id=4790&scanf=13904&charge=2&value=R.SIVPHVFK.N	USP11
13905	2	4.096	0.507	16/28	/core/www/modules//sdig/index.php?run_id=52598&search_id=54116&scans_id=52598&peptide_id=4791&scanf=13905&charge=2&value=16/28	sp|P11021|GRP78_HUMAN	/core/www/modules//consensus/?run_id=52598&search_id=54116&scans_id=52598&peptide_id=4791&scanf=13905&charge=2&value=sp|P11021|GRP78_HUMAN	2	/core/www/modules/match_peptides/blast_html4.php?run_id=52598&search_id=54116&scans_id=52598&peptide_id=4791&scanf=13905&charge=2&value=2	K.NQLTSNPENTVFDAK.R	/core/www/modules/show_out/show_out_wrapper.php?run_id=52598&search_id=54116&scans_id=52598&peptide_id=4791&scanf=13905&charge=2&value=K.NQLTSNPENTVFDAK.R	HSPA5
13907	2	4.44	0.532	20/22	/core/www/modules//sdig/index.php?run_id=52598&search_id=54116&scans_id=52598&peptide_id=4793&scanf=13907&charge=2&value=20/22	sp|P51784|UBP11_HUMAN	/core/www/modules//consensus/?run_id=52598&search_id=54116&scans_id=52598&peptide_id=4793&scanf=13907&charge=2&value=sp|P51784|UBP11_HUMAN	4	/core/www/modules/match_peptides/blast_html4.php?run_id=52598&search_id=54116&scans_id=52598&peptide_id=4793&scanf=13907&charge=2&value=4	R.YYDEVEAEGYVK.H	/core/www/modules/show_out/show_out_wrapper.php?run_id=52598&search_id=54116&scans_id=52598&peptide_id=4793&scanf=13907&charge=2&value=R.YYDEVEAEGYVK.H	USP11
13915	3	4.82	0.578	30/60	/core/www/modules//sdig/index.php?run_id=52598&search_id=54116&scans_id=52598&peptide_id=4802&scanf=13915&charge=3&value=30/60	sp|Q58FF6|H90B4_HUMAN	/core/www/modules//consensus/?run_id=52598&search_id=54116&scans_id=52598&peptide_id=4802&scanf=13915&charge=3&value=sp|Q58FF6|H90B4_HUMAN	12	/core/www/modules/match_peptides/blast_html4.php?run_id=52598&search_id=54116&scans_id=52598&peptide_id=4802&scanf=13915&charge=3&value=12	K.VILHLKEDQTEYLEER.W	/core/www/modules/show_out/show_out_wrapper.php?run_id=52598&search_id=54116&scans_id=52598&peptide_id=4802&scanf=13915&charge=3&value=K.VILHLKEDQTEYLEER.W	HSP90AB4P
13916	2	2.222	0.26	2020-10-14	/core/www/modules//sdig/index.php?run_id=52598&search_id=54116&scans_id=52598&peptide_id=4803&scanf=13916&charge=2&value=10/14	sp|P51784|UBP11_HUMAN	/core/www/modules//consensus/?run_id=52598&search_id=54116&scans_id=52598&peptide_id=4803&scanf=13916&charge=2&value=sp|P51784|UBP11_HUMAN	4	/core/www/modules/match_peptides/blast_html4.php?run_id=52598&search_id=54116&scans_id=52598&peptide_id=4803&scanf=13916&charge=2&value=4	R.IEAIEGSR.E	/core/www/modules/show_out/show_out_wrapper.php?run_id=52598&search_id=54116&scans_id=52598&peptide_id=4803&scanf=13916&charge=2&value=R.IEAIEGSR.E	USP11
13925	3	2.442	0.291	15/36	/core/www/modules//sdig/index.php?run_id=52598&search_id=54116&scans_id=52598&peptide_id=4812&scanf=13925&charge=3&value=15/36	sp|P11142|HSP7C_HUMAN	/core/www/modules//consensus/?run_id=52598&search_id=54116&scans_id=52598&peptide_id=4812&scanf=13925&charge=3&value=sp|P11142|HSP7C_HUMAN	9	/core/www/modules/match_peptides/blast_html4.php?run_id=52598&search_id=54116&scans_id=52598&peptide_id=4812&scanf=13925&charge=3&value=9	R.M*VNHFIAEFK.R	/core/www/modules/show_out/show_out_wrapper.php?run_id=52598&search_id=54116&scans_id=52598&peptide_id=4812&scanf=13925&charge=3&value=R.M*VNHFIAEFK.R	HSPA8
13934	3	3.214	0.395	19/36	/core/www/modules//sdig/index.php?run_id=52598&search_id=54116&scans_id=52598&peptide_id=4822&scanf=13934&charge=3&value=19/36	sp|P51784|UBP11_HUMAN	/core/www/modules//consensus/?run_id=52598&search_id=54116&scans_id=52598&peptide_id=4822&scanf=13934&charge=3&value=sp|P51784|UBP11_HUMAN	4	/core/www/modules/match_peptides/blast_html4.php?run_id=52598&search_id=54116&scans_id=52598&peptide_id=4822&scanf=13934&charge=3&value=4	R.M*M*VADVFSHR.F	/core/www/modules/show_out/show_out_wrapper.php?run_id=52598&search_id=54116&scans_id=52598&peptide_id=4822&scanf=13934&charge=3&value=R.M*M*VADVFSHR.F	USP11
13937	3	4.83	0.467	38/116	/core/www/modules//sdig/index.php?run_id=52598&search_id=54116&scans_id=52598&peptide_id=4825&scanf=13937&charge=3&value=38/116	sp|Q16531|DDB1_HUMAN	/core/www/modules//consensus/?run_id=52598&search_id=54116&scans_id=52598&peptide_id=4825&scanf=13937&charge=3&value=sp|Q16531|DDB1_HUMAN	3	/core/www/modules/match_peptides/blast_html4.php?run_id=52598&search_id=54116&scans_id=52598&peptide_id=4825&scanf=13937&charge=3&value=3	R.IEVQDTSGGTTALRPSASTQALSSSVSSSK.L	/core/www/modules/show_out/show_out_wrapper.php?run_id=52598&search_id=54116&scans_id=52598&peptide_id=4825&scanf=13937&charge=3&value=R.IEVQDTSGGTTALRPSASTQALSSSVSSSK.L	DDB1
13943	2	2.738	0.285	15/20	/core/www/modules//sdig/index.php?run_id=52598&search_id=54116&scans_id=52598&peptide_id=4832&scanf=13943&charge=2&value=15/20	sp|P34931|HS71L_HUMAN	/core/www/modules//consensus/?run_id=52598&search_id=54116&scans_id=52598&peptide_id=4832&scanf=13943&charge=2&value=sp|P34931|HS71L_HUMAN	23	/core/www/modules/match_peptides/blast_html4.php?run_id=52598&search_id=54116&scans_id=52598&peptide_id=4832&scanf=13943&charge=2&value=23	K.NALESYAFNM*K.S	/core/www/modules/show_out/show_out_wrapper.php?run_id=52598&search_id=54116&scans_id=52598&peptide_id=4832&scanf=13943&charge=2&value=K.NALESYAFNM*K.S	HSPA1L
13971	3	3.083	0.246	29/52	/core/www/modules//sdig/index.php?run_id=52598&search_id=54116&scans_id=52598&peptide_id=4860&scanf=13971&charge=3&value=29/52	sp|P11142|HSP7C_HUMAN	/core/www/modules//consensus/?run_id=52598&search_id=54116&scans_id=52598&peptide_id=4860&scanf=13971&charge=3&value=sp|P11142|HSP7C_HUMAN	10	/core/www/modules/match_peptides/blast_html4.php?run_id=52598&search_id=54116&scans_id=52598&peptide_id=4860&scanf=13971&charge=3&value=10	K.SQIHDIVLVGGSTR.I	/core/www/modules/show_out/show_out_wrapper.php?run_id=52598&search_id=54116&scans_id=52598&peptide_id=4860&scanf=13971&charge=3&value=K.SQIHDIVLVGGSTR.I	HSPA8
13973	2	3.871	0.271	16/18	/core/www/modules//sdig/index.php?run_id=52598&search_id=54116&scans_id=52598&peptide_id=4862&scanf=13973&charge=2&value=16/18	sp|P51784|UBP11_HUMAN	/core/www/modules//consensus/?run_id=52598&search_id=54116&scans_id=52598&peptide_id=4862&scanf=13973&charge=2&value=sp|P51784|UBP11_HUMAN	2	/core/www/modules/match_peptides/blast_html4.php?run_id=52598&search_id=54116&scans_id=52598&peptide_id=4862&scanf=13973&charge=2&value=2	R.KVIELPNIQK.V	/core/www/modules/show_out/show_out_wrapper.php?run_id=52598&search_id=54116&scans_id=52598&peptide_id=4862&scanf=13973&charge=2&value=R.KVIELPNIQK.V	USP11
13975	2	4.495	0.471	21/26	/core/www/modules//sdig/index.php?run_id=52598&search_id=54116&scans_id=52598&peptide_id=4864&scanf=13975&charge=2&value=21/26	sp|Q92598|HS105_HUMAN	/core/www/modules//consensus/?run_id=52598&search_id=54116&scans_id=52598&peptide_id=4864&scanf=13975&charge=2&value=sp|Q92598|HS105_HUMAN	13	/core/www/modules/match_peptides/blast_html4.php?run_id=52598&search_id=54116&scans_id=52598&peptide_id=4864&scanf=13975&charge=2&value=13	K.DISTTLNADEAVAR.G	/core/www/modules/show_out/show_out_wrapper.php?run_id=52598&search_id=54116&scans_id=52598&peptide_id=4864&scanf=13975&charge=2&value=K.DISTTLNADEAVAR.G	HSPH1
13977	2	2.472	0.19	13/14	/core/www/modules//sdig/index.php?run_id=52598&search_id=54116&scans_id=52598&peptide_id=4866&scanf=13977&charge=2&value=13/14	sp|P68104|EF1A1_HUMAN	/core/www/modules//consensus/?run_id=52598&search_id=54116&scans_id=52598&peptide_id=4866&scanf=13977&charge=2&value=sp|P68104|EF1A1_HUMAN	30	/core/www/modules/match_peptides/blast_html4.php?run_id=52598&search_id=54116&scans_id=52598&peptide_id=4866&scanf=13977&charge=2&value=30	R.LPLQDVYK.I	/core/www/modules/show_out/show_out_wrapper.php?run_id=52598&search_id=54116&scans_id=52598&peptide_id=4866&scanf=13977&charge=2&value=R.LPLQDVYK.I	EEF1A1
13981	2	3.743	0.387	17/20	/core/www/modules//sdig/index.php?run_id=52598&search_id=54116&scans_id=52598&peptide_id=4871&scanf=13981&charge=2&value=17/20	sp|P35579|MYH9_HUMAN	/core/www/modules//consensus/?run_id=52598&search_id=54116&scans_id=52598&peptide_id=4871&scanf=13981&charge=2&value=sp|P35579|MYH9_HUMAN	3	/core/www/modules/match_peptides/blast_html4.php?run_id=52598&search_id=54116&scans_id=52598&peptide_id=4871&scanf=13981&charge=2&value=3	K.VEAQLQELQVK.F	/core/www/modules/show_out/show_out_wrapper.php?run_id=52598&search_id=54116&scans_id=52598&peptide_id=4871&scanf=13981&charge=2&value=K.VEAQLQELQVK.F	MYH9
13994	3	3.556	0.05	20/36	/core/www/modules//sdig/index.php?run_id=52598&search_id=54116&scans_id=52598&peptide_id=4884&scanf=13994&charge=3&value=20/36	sp|P51784|UBP11_HUMAN	/core/www/modules//consensus/?run_id=52598&search_id=54116&scans_id=52598&peptide_id=4884&scanf=13994&charge=3&value=sp|P51784|UBP11_HUMAN	4	/core/www/modules/match_peptides/blast_html4.php?run_id=52598&search_id=54116&scans_id=52598&peptide_id=4884&scanf=13994&charge=3&value=4	R.MM*VADVFSHR.F	/core/www/modules/show_out/show_out_wrapper.php?run_id=52598&search_id=54116&scans_id=52598&peptide_id=4884&scanf=13994&charge=3&value=R.MM*VADVFSHR.F	USP11
14018	2	3.119	0.083	15/18	/core/www/modules//sdig/index.php?run_id=52598&search_id=54116&scans_id=52598&peptide_id=4909&scanf=14018&charge=2&value=15/18	sp|P51784|UBP11_HUMAN	/core/www/modules//consensus/?run_id=52598&search_id=54116&scans_id=52598&peptide_id=4909&scanf=14018&charge=2&value=sp|P51784|UBP11_HUMAN	2	/core/www/modules/match_peptides/blast_html4.php?run_id=52598&search_id=54116&scans_id=52598&peptide_id=4909&scanf=14018&charge=2&value=2	R.FLVEPQEDTR.L	/core/www/modules/show_out/show_out_wrapper.php?run_id=52598&search_id=54116&scans_id=52598&peptide_id=4909&scanf=14018&charge=2&value=R.FLVEPQEDTR.L	USP11
14021	2	4.628	0.369	19/24	/core/www/modules//sdig/index.php?run_id=52598&search_id=54116&scans_id=52598&peptide_id=4913&scanf=14021&charge=2&value=19/24	sp|P35580|MYH10_HUMAN	/core/www/modules//consensus/?run_id=52598&search_id=54116&scans_id=52598&peptide_id=4913&scanf=14021&charge=2&value=sp|P35580|MYH10_HUMAN	0	/core/www/modules/match_peptides/blast_html4.php?run_id=52598&search_id=54116&scans_id=52598&peptide_id=4913&scanf=14021&charge=2&value=0	K.IGQLEEQLEQEAK.E	/core/www/modules/show_out/show_out_wrapper.php?run_id=52598&search_id=54116&scans_id=52598&peptide_id=4913&scanf=14021&charge=2&value=K.IGQLEEQLEQEAK.E	MYH10
14024	2	4.321	0.589	20/22	/core/www/modules//sdig/index.php?run_id=52598&search_id=54116&scans_id=52598&peptide_id=4916&scanf=14024&charge=2&value=20/22	sp|P51784|UBP11_HUMAN	/core/www/modules//consensus/?run_id=52598&search_id=54116&scans_id=52598&peptide_id=4916&scanf=14024&charge=2&value=sp|P51784|UBP11_HUMAN	4	/core/www/modules/match_peptides/blast_html4.php?run_id=52598&search_id=54116&scans_id=52598&peptide_id=4916&scanf=14024&charge=2&value=4	R.YYDEVEAEGYVK.H	/core/www/modules/show_out/show_out_wrapper.php?run_id=52598&search_id=54116&scans_id=52598&peptide_id=4916&scanf=14024&charge=2&value=R.YYDEVEAEGYVK.H	USP11
14028	2	1.913	0.249	2020-09-14	/core/www/modules//sdig/index.php?run_id=52598&search_id=54116&scans_id=52598&peptide_id=4920&scanf=14028&charge=2&value=9/14	sp|P51784|UBP11_HUMAN	/core/www/modules//consensus/?run_id=52598&search_id=54116&scans_id=52598&peptide_id=4920&scanf=14028&charge=2&value=sp|P51784|UBP11_HUMAN	4	/core/www/modules/match_peptides/blast_html4.php?run_id=52598&search_id=54116&scans_id=52598&peptide_id=4920&scanf=14028&charge=2&value=4	R.IEAIEGSR.E	/core/www/modules/show_out/show_out_wrapper.php?run_id=52598&search_id=54116&scans_id=52598&peptide_id=4920&scanf=14028&charge=2&value=R.IEAIEGSR.E	USP11
14034	2	2.777	0.459	14/26	/core/www/modules//sdig/index.php?run_id=52598&search_id=54116&scans_id=52598&peptide_id=4927&scanf=14034&charge=2&value=14/26	sp|P51784|UBP11_HUMAN	/core/www/modules//consensus/?run_id=52598&search_id=54116&scans_id=52598&peptide_id=4927&scanf=14034&charge=2&value=sp|P51784|UBP11_HUMAN	4	/core/www/modules/match_peptides/blast_html4.php?run_id=52598&search_id=54116&scans_id=52598&peptide_id=4927&scanf=14034&charge=2&value=4	K.YDLIAVSNHYGGM*R.D	/core/www/modules/show_out/show_out_wrapper.php?run_id=52598&search_id=54116&scans_id=52598&peptide_id=4927&scanf=14034&charge=2&value=K.YDLIAVSNHYGGM*R.D	USP11
14054	3	2.535	0.248	24/48	/core/www/modules//sdig/index.php?run_id=52598&search_id=54116&scans_id=52598&peptide_id=4948&scanf=14054&charge=3&value=24/48	sp|P51784|UBP11_HUMAN	/core/www/modules//consensus/?run_id=52598&search_id=54116&scans_id=52598&peptide_id=4948&scanf=14054&charge=3&value=sp|P51784|UBP11_HUMAN	0	/core/www/modules/match_peptides/blast_html4.php?run_id=52598&search_id=54116&scans_id=52598&peptide_id=4948&scanf=14054&charge=3&value=0	R.FRDQNPEVAVEGR.L	/core/www/modules/show_out/show_out_wrapper.php?run_id=52598&search_id=54116&scans_id=52598&peptide_id=4948&scanf=14054&charge=3&value=R.FRDQNPEVAVEGR.L	USP11
14061	2	2.506	0.343	13/20	/core/www/modules//sdig/index.php?run_id=52598&search_id=54116&scans_id=52598&peptide_id=4956&scanf=14061&charge=2&value=13/20	sp|P51784|UBP11_HUMAN	/core/www/modules//consensus/?run_id=52598&search_id=54116&scans_id=52598&peptide_id=4956&scanf=14061&charge=2&value=sp|P51784|UBP11_HUMAN	0	/core/www/modules/match_peptides/blast_html4.php?run_id=52598&search_id=54116&scans_id=52598&peptide_id=4956&scanf=14061&charge=2&value=0	R.DQNPEVAVEGR.L	/core/www/modules/show_out/show_out_wrapper.php?run_id=52598&search_id=54116&scans_id=52598&peptide_id=4956&scanf=14061&charge=2&value=R.DQNPEVAVEGR.L	USP11
14065	2	2.073	0.111	2020-11-12	/core/www/modules//sdig/index.php?run_id=52598&search_id=54116&scans_id=52598&peptide_id=4959&scanf=14065&charge=2&value=11/12	sp|P35579|MYH9_HUMAN	/core/www/modules//consensus/?run_id=52598&search_id=54116&scans_id=52598&peptide_id=4959&scanf=14065&charge=2&value=sp|P35579|MYH9_HUMAN	4	/core/www/modules/match_peptides/blast_html4.php?run_id=52598&search_id=54116&scans_id=52598&peptide_id=4959&scanf=14065&charge=2&value=4	R.VVFQEFR.Q	/core/www/modules/show_out/show_out_wrapper.php?run_id=52598&search_id=54116&scans_id=52598&peptide_id=4959&scanf=14065&charge=2&value=R.VVFQEFR.Q	MYH9
1408	2	2.733	0.277	2020-10-10	/core/www/modules//sdig/index.php?run_id=52598&search_id=54116&scans_id=52598&peptide_id=4974&scanf=1408&charge=2&value=10/10	sp|P51784|UBP11_HUMAN	/core/www/modules//consensus/?run_id=52598&search_id=54116&scans_id=52598&peptide_id=4974&scanf=1408&charge=2&value=sp|P51784|UBP11_HUMAN	2	/core/www/modules/match_peptides/blast_html4.php?run_id=52598&search_id=54116&scans_id=52598&peptide_id=4974&scanf=1408&charge=2&value=2	R.HNDLGK.S	/core/www/modules/show_out/show_out_wrapper.php?run_id=52598&search_id=54116&scans_id=52598&peptide_id=4974&scanf=1408&charge=2&value=R.HNDLGK.S	USP11
14086	2	3.809	0.302	16/18	/core/www/modules//sdig/index.php?run_id=52598&search_id=54116&scans_id=52598&peptide_id=4980&scanf=14086&charge=2&value=16/18	sp|P51784|UBP11_HUMAN	/core/www/modules//consensus/?run_id=52598&search_id=54116&scans_id=52598&peptide_id=4980&scanf=14086&charge=2&value=sp|P51784|UBP11_HUMAN	2	/core/www/modules/match_peptides/blast_html4.php?run_id=52598&search_id=54116&scans_id=52598&peptide_id=4980&scanf=14086&charge=2&value=2	R.KVIELPNIQK.V	/core/www/modules/show_out/show_out_wrapper.php?run_id=52598&search_id=54116&scans_id=52598&peptide_id=4980&scanf=14086&charge=2&value=R.KVIELPNIQK.V	USP11
14087	3	2.739	0.437	20/36	/core/www/modules//sdig/index.php?run_id=52598&search_id=54116&scans_id=52598&peptide_id=4981&scanf=14087&charge=3&value=20/36	sp|P0DMV9|HS71B_HUMAN	/core/www/modules//consensus/?run_id=52598&search_id=54116&scans_id=52598&peptide_id=4981&scanf=14087&charge=3&value=sp|P0DMV9|HS71B_HUMAN	15	/core/www/modules/match_peptides/blast_html4.php?run_id=52598&search_id=54116&scans_id=52598&peptide_id=4981&scanf=14087&charge=3&value=15	R.LVNHFVEEFK.R	/core/www/modules/show_out/show_out_wrapper.php?run_id=52598&search_id=54116&scans_id=52598&peptide_id=4981&scanf=14087&charge=3&value=R.LVNHFVEEFK.R	HSPA1B
1409	2	2.392	0.17	2020-10-14	/core/www/modules//sdig/index.php?run_id=52598&search_id=54116&scans_id=52598&peptide_id=4984&scanf=1409&charge=2&value=10/14	sp|P51784|UBP11_HUMAN	/core/www/modules//consensus/?run_id=52598&search_id=54116&scans_id=52598&peptide_id=4984&scanf=1409&charge=2&value=sp|P51784|UBP11_HUMAN	2	/core/www/modules/match_peptides/blast_html4.php?run_id=52598&search_id=54116&scans_id=52598&peptide_id=4984&scanf=1409&charge=2&value=2	K.NSEGSLDR.L	/core/www/modules/show_out/show_out_wrapper.php?run_id=52598&search_id=54116&scans_id=52598&peptide_id=4984&scanf=1409&charge=2&value=K.NSEGSLDR.L	USP11
14091	3	2.418	0.354	18/36	/core/www/modules//sdig/index.php?run_id=52598&search_id=54116&scans_id=52598&peptide_id=4986&scanf=14091&charge=3&value=18/36	sp|P51784|UBP11_HUMAN	/core/www/modules//consensus/?run_id=52598&search_id=54116&scans_id=52598&peptide_id=4986&scanf=14091&charge=3&value=sp|P51784|UBP11_HUMAN	4	/core/www/modules/match_peptides/blast_html4.php?run_id=52598&search_id=54116&scans_id=52598&peptide_id=4986&scanf=14091&charge=3&value=4	R.M*M*VADVFSHR.F	/core/www/modules/show_out/show_out_wrapper.php?run_id=52598&search_id=54116&scans_id=52598&peptide_id=4986&scanf=14091&charge=3&value=R.M*M*VADVFSHR.F	USP11
14092	3	2.864	0.295	20/52	/core/www/modules//sdig/index.php?run_id=52598&search_id=54116&scans_id=52598&peptide_id=4987&scanf=14092&charge=3&value=20/52	sp|P11142|HSP7C_HUMAN	/core/www/modules//consensus/?run_id=52598&search_id=54116&scans_id=52598&peptide_id=4987&scanf=14092&charge=3&value=sp|P11142|HSP7C_HUMAN	10	/core/www/modules/match_peptides/blast_html4.php?run_id=52598&search_id=54116&scans_id=52598&peptide_id=4987&scanf=14092&charge=3&value=10	K.SQIHDIVLVGGSTR.I	/core/www/modules/show_out/show_out_wrapper.php?run_id=52598&search_id=54116&scans_id=52598&peptide_id=4987&scanf=14092&charge=3&value=K.SQIHDIVLVGGSTR.I	HSPA8
14100	2	3.443	0.586	18/24	/core/www/modules//sdig/index.php?run_id=52598&search_id=54116&scans_id=52598&peptide_id=4996&scanf=14100&charge=2&value=18/24	sp|O14654|IRS4_HUMAN	/core/www/modules//consensus/?run_id=52598&search_id=54116&scans_id=52598&peptide_id=4996&scanf=14100&charge=2&value=sp|O14654|IRS4_HUMAN	0	/core/www/modules/match_peptides/blast_html4.php?run_id=52598&search_id=54116&scans_id=52598&peptide_id=4996&scanf=14100&charge=2&value=0	R.AIGDGEDEM*LFTR.R	/core/www/modules/show_out/show_out_wrapper.php?run_id=52598&search_id=54116&scans_id=52598&peptide_id=4996&scanf=14100&charge=2&value=R.AIGDGEDEM*LFTR.R	IRS4
14105	2	1.776	0.067	2020-09-14	/core/www/modules//sdig/index.php?run_id=52598&search_id=54116&scans_id=52598&peptide_id=5001&scanf=14105&charge=2&value=9/14	sp|P51784|UBP11_HUMAN	/core/www/modules//consensus/?run_id=52598&search_id=54116&scans_id=52598&peptide_id=5001&scanf=14105&charge=2&value=sp|P51784|UBP11_HUMAN	2	/core/www/modules/match_peptides/blast_html4.php?run_id=52598&search_id=54116&scans_id=52598&peptide_id=5001&scanf=14105&charge=2&value=2	K.NSEGSLDR.L	/core/www/modules/show_out/show_out_wrapper.php?run_id=52598&search_id=54116&scans_id=52598&peptide_id=5001&scanf=14105&charge=2&value=K.NSEGSLDR.L	USP11
14112	3	2.738	0.008	21/36	/core/www/modules//sdig/index.php?run_id=52598&search_id=54116&scans_id=52598&peptide_id=5008&scanf=14112&charge=3&value=21/36	sp|P51784|UBP11_HUMAN	/core/www/modules//consensus/?run_id=52598&search_id=54116&scans_id=52598&peptide_id=5008&scanf=14112&charge=3&value=sp|P51784|UBP11_HUMAN	4	/core/www/modules/match_peptides/blast_html4.php?run_id=52598&search_id=54116&scans_id=52598&peptide_id=5008&scanf=14112&charge=3&value=4	R.MM*VADVFSHR.F	/core/www/modules/show_out/show_out_wrapper.php?run_id=52598&search_id=54116&scans_id=52598&peptide_id=5008&scanf=14112&charge=3&value=R.MM*VADVFSHR.F	USP11
1412	2	1.516	0.092	2020-08-14	/core/www/modules//sdig/index.php?run_id=52598&search_id=54116&scans_id=52598&peptide_id=5016&scanf=1412&charge=2&value=8/14	sp|P51784|UBP11_HUMAN	/core/www/modules//consensus/?run_id=52598&search_id=54116&scans_id=52598&peptide_id=5016&scanf=1412&charge=2&value=sp|P51784|UBP11_HUMAN	4	/core/www/modules/match_peptides/blast_html4.php?run_id=52598&search_id=54116&scans_id=52598&peptide_id=5016&scanf=1412&charge=2&value=4	K.HTGISPER.M	/core/www/modules/show_out/show_out_wrapper.php?run_id=52598&search_id=54116&scans_id=52598&peptide_id=5016&scanf=1412&charge=2&value=K.HTGISPER.M	USP11
14126	3	2.169	0.21	16/36	/core/www/modules//sdig/index.php?run_id=52598&search_id=54116&scans_id=52598&peptide_id=5023&scanf=14126&charge=3&value=16/36	sp|P11142|HSP7C_HUMAN	/core/www/modules//consensus/?run_id=52598&search_id=54116&scans_id=52598&peptide_id=5023&scanf=14126&charge=3&value=sp|P11142|HSP7C_HUMAN	9	/core/www/modules/match_peptides/blast_html4.php?run_id=52598&search_id=54116&scans_id=52598&peptide_id=5023&scanf=14126&charge=3&value=9	R.M*VNHFIAEFK.R	/core/www/modules/show_out/show_out_wrapper.php?run_id=52598&search_id=54116&scans_id=52598&peptide_id=5023&scanf=14126&charge=3&value=R.M*VNHFIAEFK.R	HSPA8
14128	2	2.847	0.344	14/20	/core/www/modules//sdig/index.php?run_id=52598&search_id=54116&scans_id=52598&peptide_id=5025&scanf=14128&charge=2&value=14/20	sp|P34931|HS71L_HUMAN	/core/www/modules//consensus/?run_id=52598&search_id=54116&scans_id=52598&peptide_id=5025&scanf=14128&charge=2&value=sp|P34931|HS71L_HUMAN	23	/core/www/modules/match_peptides/blast_html4.php?run_id=52598&search_id=54116&scans_id=52598&peptide_id=5025&scanf=14128&charge=2&value=23	K.NALESYAFNM*K.S	/core/www/modules/show_out/show_out_wrapper.php?run_id=52598&search_id=54116&scans_id=52598&peptide_id=5025&scanf=14128&charge=2&value=K.NALESYAFNM*K.S	HSPA1L
14130	2	3.796	0.499	20/28	/core/www/modules//sdig/index.php?run_id=52598&search_id=54116&scans_id=52598&peptide_id=5028&scanf=14130&charge=2&value=20/28	sp|P11142|HSP7C_HUMAN	/core/www/modules//consensus/?run_id=52598&search_id=54116&scans_id=52598&peptide_id=5028&scanf=14130&charge=2&value=sp|P11142|HSP7C_HUMAN	12	/core/www/modules/match_peptides/blast_html4.php?run_id=52598&search_id=54116&scans_id=52598&peptide_id=5028&scanf=14130&charge=2&value=12	K.NQVAM*NPTNTVFDAK.R	/core/www/modules/show_out/show_out_wrapper.php?run_id=52598&search_id=54116&scans_id=52598&peptide_id=5028&scanf=14130&charge=2&value=K.NQVAM*NPTNTVFDAK.R	HSPA8
14133	3	2.5	0.366	23/52	/core/www/modules//sdig/index.php?run_id=52598&search_id=54116&scans_id=52598&peptide_id=5030&scanf=14133&charge=3&value=23/52	sp|P51784|UBP11_HUMAN	/core/www/modules//consensus/?run_id=52598&search_id=54116&scans_id=52598&peptide_id=5030&scanf=14133&charge=3&value=sp|P51784|UBP11_HUMAN	4	/core/www/modules/match_peptides/blast_html4.php?run_id=52598&search_id=54116&scans_id=52598&peptide_id=5030&scanf=14133&charge=3&value=4	K.YDLIAVSNHYGGM*R.D	/core/www/modules/show_out/show_out_wrapper.php?run_id=52598&search_id=54116&scans_id=52598&peptide_id=5030&scanf=14133&charge=3&value=K.YDLIAVSNHYGGM*R.D	USP11
14135	2	2.418	0.278	2020-11-16	/core/www/modules//sdig/index.php?run_id=52598&search_id=54116&scans_id=52598&peptide_id=5032&scanf=14135&charge=2&value=11/16	sp|P04637|P53_HUMAN	/core/www/modules//consensus/?run_id=52598&search_id=54116&scans_id=52598&peptide_id=5032&scanf=14135&charge=2&value=sp|P04637|P53_HUMAN	16	/core/www/modules/match_peptides/blast_html4.php?run_id=52598&search_id=54116&scans_id=52598&peptide_id=5032&scanf=14135&charge=2&value=16	R.ELNEALELK.D	/core/www/modules/show_out/show_out_wrapper.php?run_id=52598&search_id=54116&scans_id=52598&peptide_id=5032&scanf=14135&charge=2&value=R.ELNEALELK.D	TP53
14136	2	2.39	0.15	15/18	/core/www/modules//sdig/index.php?run_id=52598&search_id=54116&scans_id=52598&peptide_id=5033&scanf=14136&charge=2&value=15/18	sp|P51784|UBP11_HUMAN	/core/www/modules//consensus/?run_id=52598&search_id=54116&scans_id=52598&peptide_id=5033&scanf=14136&charge=2&value=sp|P51784|UBP11_HUMAN	2	/core/www/modules/match_peptides/blast_html4.php?run_id=52598&search_id=54116&scans_id=52598&peptide_id=5033&scanf=14136&charge=2&value=2	R.FLVEPQEDTR.L	/core/www/modules/show_out/show_out_wrapper.php?run_id=52598&search_id=54116&scans_id=52598&peptide_id=5033&scanf=14136&charge=2&value=R.FLVEPQEDTR.L	USP11
14146	2	4.136	0.512	20/22	/core/www/modules//sdig/index.php?run_id=52598&search_id=54116&scans_id=52598&peptide_id=5044&scanf=14146&charge=2&value=20/22	sp|P51784|UBP11_HUMAN	/core/www/modules//consensus/?run_id=52598&search_id=54116&scans_id=52598&peptide_id=5044&scanf=14146&charge=2&value=sp|P51784|UBP11_HUMAN	4	/core/www/modules/match_peptides/blast_html4.php?run_id=52598&search_id=54116&scans_id=52598&peptide_id=5044&scanf=14146&charge=2&value=4	R.YYDEVEAEGYVK.H	/core/www/modules/show_out/show_out_wrapper.php?run_id=52598&search_id=54116&scans_id=52598&peptide_id=5044&scanf=14146&charge=2&value=R.YYDEVEAEGYVK.H	USP11
14167	2	1.876	0.137	2020-09-14	/core/www/modules//sdig/index.php?run_id=52598&search_id=54116&scans_id=52598&peptide_id=5066&scanf=14167&charge=2&value=9/14	sp|P51784|UBP11_HUMAN	/core/www/modules//consensus/?run_id=52598&search_id=54116&scans_id=52598&peptide_id=5066&scanf=14167&charge=2&value=sp|P51784|UBP11_HUMAN	5	/core/www/modules/match_peptides/blast_html4.php?run_id=52598&search_id=54116&scans_id=52598&peptide_id=5066&scanf=14167&charge=2&value=5	R.SIVPHVFK.N	/core/www/modules/show_out/show_out_wrapper.php?run_id=52598&search_id=54116&scans_id=52598&peptide_id=5066&scanf=14167&charge=2&value=R.SIVPHVFK.N	USP11
14168	2	3.315	0.432	16/20	/core/www/modules//sdig/index.php?run_id=52598&search_id=54116&scans_id=52598&peptide_id=5067&scanf=14168&charge=2&value=16/20	sp|P09874|PARP1_HUMAN	/core/www/modules//consensus/?run_id=52598&search_id=54116&scans_id=52598&peptide_id=5067&scanf=14168&charge=2&value=sp|P09874|PARP1_HUMAN	3	/core/www/modules/match_peptides/blast_html4.php?run_id=52598&search_id=54116&scans_id=52598&peptide_id=5067&scanf=14168&charge=2&value=3	K.AM*VEYEIDLQK.M	/core/www/modules/show_out/show_out_wrapper.php?run_id=52598&search_id=54116&scans_id=52598&peptide_id=5067&scanf=14168&charge=2&value=K.AM*VEYEIDLQK.M	PARP1
14169	2	1.731	0.225	2020-11-14	/core/www/modules//sdig/index.php?run_id=52598&search_id=54116&scans_id=52598&peptide_id=5068&scanf=14169&charge=2&value=11/14	sp|P51784|UBP11_HUMAN	/core/www/modules//consensus/?run_id=52598&search_id=54116&scans_id=52598&peptide_id=5068&scanf=14169&charge=2&value=sp|P51784|UBP11_HUMAN	4	/core/www/modules/match_peptides/blast_html4.php?run_id=52598&search_id=54116&scans_id=52598&peptide_id=5068&scanf=14169&charge=2&value=4	R.IEAIEGSR.E	/core/www/modules/show_out/show_out_wrapper.php?run_id=52598&search_id=54116&scans_id=52598&peptide_id=5068&scanf=14169&charge=2&value=R.IEAIEGSR.E	USP11
14175	3	3.264	0.344	25/48	/core/www/modules//sdig/index.php?run_id=52598&search_id=54116&scans_id=52598&peptide_id=5075&scanf=14175&charge=3&value=25/48	sp|P51784|UBP11_HUMAN	/core/www/modules//consensus/?run_id=52598&search_id=54116&scans_id=52598&peptide_id=5075&scanf=14175&charge=3&value=sp|P51784|UBP11_HUMAN	0	/core/www/modules/match_peptides/blast_html4.php?run_id=52598&search_id=54116&scans_id=52598&peptide_id=5075&scanf=14175&charge=3&value=0	R.FRDQNPEVAVEGR.L	/core/www/modules/show_out/show_out_wrapper.php?run_id=52598&search_id=54116&scans_id=52598&peptide_id=5075&scanf=14175&charge=3&value=R.FRDQNPEVAVEGR.L	USP11
14176	2	2.417	0.252	14/28	/core/www/modules//sdig/index.php?run_id=52598&search_id=54116&scans_id=52598&peptide_id=5076&scanf=14176&charge=2&value=14/28	sp|Q16513|PKN2_HUMAN	/core/www/modules//consensus/?run_id=52598&search_id=54116&scans_id=52598&peptide_id=5076&scanf=14176&charge=2&value=sp|Q16513|PKN2_HUMAN	0	/core/www/modules/match_peptides/blast_html4.php?run_id=52598&search_id=54116&scans_id=52598&peptide_id=5076&scanf=14176&charge=2&value=0	R.IPQLAPPASDSTVTK.L	/core/www/modules/show_out/show_out_wrapper.php?run_id=52598&search_id=54116&scans_id=52598&peptide_id=5076&scanf=14176&charge=2&value=R.IPQLAPPASDSTVTK.L	PKN2
14183	2	2.806	0.271	14/18	/core/www/modules//sdig/index.php?run_id=52598&search_id=54116&scans_id=52598&peptide_id=5083&scanf=14183&charge=2&value=14/18	sp|O95757|HS74L_HUMAN	/core/www/modules//consensus/?run_id=52598&search_id=54116&scans_id=52598&peptide_id=5083&scanf=14183&charge=2&value=sp|O95757|HS74L_HUMAN	4	/core/www/modules/match_peptides/blast_html4.php?run_id=52598&search_id=54116&scans_id=52598&peptide_id=5083&scanf=14183&charge=2&value=4	K.LSLTQDPVVK.V	/core/www/modules/show_out/show_out_wrapper.php?run_id=52598&search_id=54116&scans_id=52598&peptide_id=5083&scanf=14183&charge=2&value=K.LSLTQDPVVK.V	HSPA4L
14192	3	3.584	0.304	30/72	/core/www/modules//sdig/index.php?run_id=52598&search_id=54116&scans_id=52598&peptide_id=5093&scanf=14192&charge=3&value=30/72	sp|O14980|XPO1_HUMAN	/core/www/modules//consensus/?run_id=52598&search_id=54116&scans_id=52598&peptide_id=5093&scanf=14192&charge=3&value=sp|O14980|XPO1_HUMAN	3	/core/www/modules/match_peptides/blast_html4.php?run_id=52598&search_id=54116&scans_id=52598&peptide_id=5093&scanf=14192&charge=3&value=3	R.M*AKPEEVLVVENDQGEVVR.E	/core/www/modules/show_out/show_out_wrapper.php?run_id=52598&search_id=54116&scans_id=52598&peptide_id=5093&scanf=14192&charge=3&value=R.M*AKPEEVLVVENDQGEVVR.E	XPO1
14195	4	2.244	0.131	30/144	/core/www/modules//sdig/index.php?run_id=52598&search_id=54116&scans_id=52598&peptide_id=5096&scanf=14195&charge=4&value=30/144	sp|P51784|UBP11_HUMAN	/core/www/modules//consensus/?run_id=52598&search_id=54116&scans_id=52598&peptide_id=5096&scanf=14195&charge=4&value=sp|P51784|UBP11_HUMAN	4	/core/www/modules/match_peptides/blast_html4.php?run_id=52598&search_id=54116&scans_id=52598&peptide_id=5096&scanf=14195&charge=4&value=4	K.EYVELC#DAAGRPDQEVAQEAWQNHK.R	/core/www/modules/show_out/show_out_wrapper.php?run_id=52598&search_id=54116&scans_id=52598&peptide_id=5096&scanf=14195&charge=4&value=K.EYVELC#DAAGRPDQEVAQEAWQNHK.R	USP11
14201	3	3.723	0.294	23/36	/core/www/modules//sdig/index.php?run_id=52598&search_id=54116&scans_id=52598&peptide_id=5102&scanf=14201&charge=3&value=23/36	sp|P51784|UBP11_HUMAN	/core/www/modules//consensus/?run_id=52598&search_id=54116&scans_id=52598&peptide_id=5102&scanf=14201&charge=3&value=sp|P51784|UBP11_HUMAN	2	/core/www/modules/match_peptides/blast_html4.php?run_id=52598&search_id=54116&scans_id=52598&peptide_id=5102&scanf=14201&charge=3&value=2	R.KVIELPNIQK.V	/core/www/modules/show_out/show_out_wrapper.php?run_id=52598&search_id=54116&scans_id=52598&peptide_id=5102&scanf=14201&charge=3&value=R.KVIELPNIQK.V	USP11
14202	3	4.037	0.394	27/64	/core/www/modules//sdig/index.php?run_id=52598&search_id=54116&scans_id=52598&peptide_id=5103&scanf=14202&charge=3&value=27/64	sp|P51784|UBP11_HUMAN	/core/www/modules//consensus/?run_id=52598&search_id=54116&scans_id=52598&peptide_id=5103&scanf=14202&charge=3&value=sp|P51784|UBP11_HUMAN	4	/core/www/modules/match_peptides/blast_html4.php?run_id=52598&search_id=54116&scans_id=52598&peptide_id=5103&scanf=14202&charge=3&value=4	R.KQLFTLQTVNSNGTSDR.T	/core/www/modules/show_out/show_out_wrapper.php?run_id=52598&search_id=54116&scans_id=52598&peptide_id=5103&scanf=14202&charge=3&value=R.KQLFTLQTVNSNGTSDR.T	USP11
14204	3	2.616	0.437	17/36	/core/www/modules//sdig/index.php?run_id=52598&search_id=54116&scans_id=52598&peptide_id=5105&scanf=14204&charge=3&value=17/36	sp|P0DMV9|HS71B_HUMAN	/core/www/modules//consensus/?run_id=52598&search_id=54116&scans_id=52598&peptide_id=5105&scanf=14204&charge=3&value=sp|P0DMV9|HS71B_HUMAN	15	/core/www/modules/match_peptides/blast_html4.php?run_id=52598&search_id=54116&scans_id=52598&peptide_id=5105&scanf=14204&charge=3&value=15	R.LVNHFVEEFK.R	/core/www/modules/show_out/show_out_wrapper.php?run_id=52598&search_id=54116&scans_id=52598&peptide_id=5105&scanf=14204&charge=3&value=R.LVNHFVEEFK.R	HSPA1B
14208	2	4.668	0.562	22/28	/core/www/modules//sdig/index.php?run_id=52598&search_id=54116&scans_id=52598&peptide_id=5109&scanf=14208&charge=2&value=22/28	sp|P07900|HS90A_HUMAN	/core/www/modules//consensus/?run_id=52598&search_id=54116&scans_id=52598&peptide_id=5109&scanf=14208&charge=2&value=sp|P07900|HS90A_HUMAN	5	/core/www/modules/match_peptides/blast_html4.php?run_id=52598&search_id=54116&scans_id=52598&peptide_id=5109&scanf=14208&charge=2&value=5	R.NPDDITNEEYGEFYK.S	/core/www/modules/show_out/show_out_wrapper.php?run_id=52598&search_id=54116&scans_id=52598&peptide_id=5109&scanf=14208&charge=2&value=R.NPDDITNEEYGEFYK.S	HSP90AA1
14211	3	2.81	0.106	21/52	/core/www/modules//sdig/index.php?run_id=52598&search_id=54116&scans_id=52598&peptide_id=5113&scanf=14211&charge=3&value=21/52	sp|P11142|HSP7C_HUMAN	/core/www/modules//consensus/?run_id=52598&search_id=54116&scans_id=52598&peptide_id=5113&scanf=14211&charge=3&value=sp|P11142|HSP7C_HUMAN	10	/core/www/modules/match_peptides/blast_html4.php?run_id=52598&search_id=54116&scans_id=52598&peptide_id=5113&scanf=14211&charge=3&value=10	K.SQIHDIVLVGGSTR.I	/core/www/modules/show_out/show_out_wrapper.php?run_id=52598&search_id=54116&scans_id=52598&peptide_id=5113&scanf=14211&charge=3&value=K.SQIHDIVLVGGSTR.I	HSPA8
14213	2	2.594	0.363	14/22	/core/www/modules//sdig/index.php?run_id=52598&search_id=54116&scans_id=52598&peptide_id=5115&scanf=14213&charge=2&value=14/22	IGH1M_MOUSE	/core/www/modules//consensus/?run_id=52598&search_id=54116&scans_id=52598&peptide_id=5115&scanf=14213&charge=2&value=IGH1M_MOUSE	0	/core/www/modules/match_peptides/blast_html4.php?run_id=52598&search_id=54116&scans_id=52598&peptide_id=5115&scanf=14213&charge=2&value=0	R.VNSAAFPAPIEK.T	/core/www/modules/show_out/show_out_wrapper.php?run_id=52598&search_id=54116&scans_id=52598&peptide_id=5115&scanf=14213&charge=2&value=R.VNSAAFPAPIEK.T	Ighg1
14219	3	2.592	0.393	20/36	/core/www/modules//sdig/index.php?run_id=52598&search_id=54116&scans_id=52598&peptide_id=5121&scanf=14219&charge=3&value=20/36	sp|P51784|UBP11_HUMAN	/core/www/modules//consensus/?run_id=52598&search_id=54116&scans_id=52598&peptide_id=5121&scanf=14219&charge=3&value=sp|P51784|UBP11_HUMAN	4	/core/www/modules/match_peptides/blast_html4.php?run_id=52598&search_id=54116&scans_id=52598&peptide_id=5121&scanf=14219&charge=3&value=4	R.M*M*VADVFSHR.F	/core/www/modules/show_out/show_out_wrapper.php?run_id=52598&search_id=54116&scans_id=52598&peptide_id=5121&scanf=14219&charge=3&value=R.M*M*VADVFSHR.F	USP11
14228	3	3.009	0.047	20/36	/core/www/modules//sdig/index.php?run_id=52598&search_id=54116&scans_id=52598&peptide_id=5129&scanf=14228&charge=3&value=20/36	sp|P51784|UBP11_HUMAN	/core/www/modules//consensus/?run_id=52598&search_id=54116&scans_id=52598&peptide_id=5129&scanf=14228&charge=3&value=sp|P51784|UBP11_HUMAN	4	/core/www/modules/match_peptides/blast_html4.php?run_id=52598&search_id=54116&scans_id=52598&peptide_id=5129&scanf=14228&charge=3&value=4	R.MM*VADVFSHR.F	/core/www/modules/show_out/show_out_wrapper.php?run_id=52598&search_id=54116&scans_id=52598&peptide_id=5129&scanf=14228&charge=3&value=R.MM*VADVFSHR.F	USP11
14250	3	2.765	0.315	20/52	/core/www/modules//sdig/index.php?run_id=52598&search_id=54116&scans_id=52598&peptide_id=5153&scanf=14250&charge=3&value=20/52	sp|P51784|UBP11_HUMAN	/core/www/modules//consensus/?run_id=52598&search_id=54116&scans_id=52598&peptide_id=5153&scanf=14250&charge=3&value=sp|P51784|UBP11_HUMAN	4	/core/www/modules/match_peptides/blast_html4.php?run_id=52598&search_id=54116&scans_id=52598&peptide_id=5153&scanf=14250&charge=3&value=4	K.YDLIAVSNHYGGM*R.D	/core/www/modules/show_out/show_out_wrapper.php?run_id=52598&search_id=54116&scans_id=52598&peptide_id=5153&scanf=14250&charge=3&value=K.YDLIAVSNHYGGM*R.D	USP11
14258	2	2.764	0.307	13/20	/core/www/modules//sdig/index.php?run_id=52598&search_id=54116&scans_id=52598&peptide_id=5161&scanf=14258&charge=2&value=13/20	sp|Q92841|DDX17_HUMAN	/core/www/modules//consensus/?run_id=52598&search_id=54116&scans_id=52598&peptide_id=5161&scanf=14258&charge=2&value=sp|Q92841|DDX17_HUMAN	24	/core/www/modules/match_peptides/blast_html4.php?run_id=52598&search_id=54116&scans_id=52598&peptide_id=5161&scanf=14258&charge=2&value=24	R.M*LDM*GFEPQIR.K	/core/www/modules/show_out/show_out_wrapper.php?run_id=52598&search_id=54116&scans_id=52598&peptide_id=5161&scanf=14258&charge=2&value=R.M*LDM*GFEPQIR.K	DDX17
14267	2	2.918	0.424	17/28	/core/www/modules//sdig/index.php?run_id=52598&search_id=54116&scans_id=52598&peptide_id=5171&scanf=14267&charge=2&value=17/28	sp|P11142|HSP7C_HUMAN	/core/www/modules//consensus/?run_id=52598&search_id=54116&scans_id=52598&peptide_id=5171&scanf=14267&charge=2&value=sp|P11142|HSP7C_HUMAN	12	/core/www/modules/match_peptides/blast_html4.php?run_id=52598&search_id=54116&scans_id=52598&peptide_id=5171&scanf=14267&charge=2&value=12	K.NQVAM*NPTNTVFDAK.R	/core/www/modules/show_out/show_out_wrapper.php?run_id=52598&search_id=54116&scans_id=52598&peptide_id=5171&scanf=14267&charge=2&value=K.NQVAM*NPTNTVFDAK.R	HSPA8
14279	2	4.169	0.542	20/22	/core/www/modules//sdig/index.php?run_id=52598&search_id=54116&scans_id=52598&peptide_id=5183&scanf=14279&charge=2&value=20/22	sp|P51784|UBP11_HUMAN	/core/www/modules//consensus/?run_id=52598&search_id=54116&scans_id=52598&peptide_id=5183&scanf=14279&charge=2&value=sp|P51784|UBP11_HUMAN	4	/core/www/modules/match_peptides/blast_html4.php?run_id=52598&search_id=54116&scans_id=52598&peptide_id=5183&scanf=14279&charge=2&value=4	R.YYDEVEAEGYVK.H	/core/www/modules/show_out/show_out_wrapper.php?run_id=52598&search_id=54116&scans_id=52598&peptide_id=5183&scanf=14279&charge=2&value=R.YYDEVEAEGYVK.H	USP11
14280	2	3.175	0.357	19/24	/core/www/modules//sdig/index.php?run_id=52598&search_id=54116&scans_id=52598&peptide_id=5185&scanf=14280&charge=2&value=19/24	sp|P10599|THIO_HUMAN	/core/www/modules//consensus/?run_id=52598&search_id=54116&scans_id=52598&peptide_id=5185&scanf=14280&charge=2&value=sp|P10599|THIO_HUMAN	1	/core/www/modules/match_peptides/blast_html4.php?run_id=52598&search_id=54116&scans_id=52598&peptide_id=5185&scanf=14280&charge=2&value=1	K.TAFQEALDAAGDK.L	/core/www/modules/show_out/show_out_wrapper.php?run_id=52598&search_id=54116&scans_id=52598&peptide_id=5185&scanf=14280&charge=2&value=K.TAFQEALDAAGDK.L	TXN
14281	3	2.506	0.22	21/48	/core/www/modules//sdig/index.php?run_id=52598&search_id=54116&scans_id=52598&peptide_id=5186&scanf=14281&charge=3&value=21/48	sp|Q00839|HNRPU_HUMAN	/core/www/modules//consensus/?run_id=52598&search_id=54116&scans_id=52598&peptide_id=5186&scanf=14281&charge=3&value=sp|Q00839|HNRPU_HUMAN	7	/core/www/modules/match_peptides/blast_html4.php?run_id=52598&search_id=54116&scans_id=52598&peptide_id=5186&scanf=14281&charge=3&value=7	R.GYFEYIEENKYSR.A	/core/www/modules/show_out/show_out_wrapper.php?run_id=52598&search_id=54116&scans_id=52598&peptide_id=5186&scanf=14281&charge=3&value=R.GYFEYIEENKYSR.A	HNRNPU
14283	2	1.67	0.083	2020-11-14	/core/www/modules//sdig/index.php?run_id=52598&search_id=54116&scans_id=52598&peptide_id=5188&scanf=14283&charge=2&value=11/14	sp|P51784|UBP11_HUMAN	/core/www/modules//consensus/?run_id=52598&search_id=54116&scans_id=52598&peptide_id=5188&scanf=14283&charge=2&value=sp|P51784|UBP11_HUMAN	5	/core/www/modules/match_peptides/blast_html4.php?run_id=52598&search_id=54116&scans_id=52598&peptide_id=5188&scanf=14283&charge=2&value=5	R.SIVPHVFK.N	/core/www/modules/show_out/show_out_wrapper.php?run_id=52598&search_id=54116&scans_id=52598&peptide_id=5188&scanf=14283&charge=2&value=R.SIVPHVFK.N	USP11
14284	3	4.582	0.349	29/72	/core/www/modules//sdig/index.php?run_id=52598&search_id=54116&scans_id=52598&peptide_id=5189&scanf=14284&charge=3&value=29/72	sp|P35580|MYH10_HUMAN	/core/www/modules//consensus/?run_id=52598&search_id=54116&scans_id=52598&peptide_id=5189&scanf=14284&charge=3&value=sp|P35580|MYH10_HUMAN	0	/core/www/modules/match_peptides/blast_html4.php?run_id=52598&search_id=54116&scans_id=52598&peptide_id=5189&scanf=14284&charge=3&value=0	K.M*QAHIQDLEEQLDEEEGAR.Q	/core/www/modules/show_out/show_out_wrapper.php?run_id=52598&search_id=54116&scans_id=52598&peptide_id=5189&scanf=14284&charge=3&value=K.M*QAHIQDLEEQLDEEEGAR.Q	MYH10
14299	3	2.328	0.227	22/56	/core/www/modules//sdig/index.php?run_id=52598&search_id=54116&scans_id=52598&peptide_id=5204&scanf=14299&charge=3&value=22/56	sp|P09874|PARP1_HUMAN	/core/www/modules//consensus/?run_id=52598&search_id=54116&scans_id=52598&peptide_id=5204&scanf=14299&charge=3&value=sp|P09874|PARP1_HUMAN	5	/core/www/modules/match_peptides/blast_html4.php?run_id=52598&search_id=54116&scans_id=52598&peptide_id=5204&scanf=14299&charge=3&value=5	R.EELGFRPEYSASQLK.G	/core/www/modules/show_out/show_out_wrapper.php?run_id=52598&search_id=54116&scans_id=52598&peptide_id=5204&scanf=14299&charge=3&value=R.EELGFRPEYSASQLK.G	PARP1
14306	2	2.031	0.239	2020-10-14	/core/www/modules//sdig/index.php?run_id=52598&search_id=54116&scans_id=52598&peptide_id=5211&scanf=14306&charge=2&value=10/14	sp|P51784|UBP11_HUMAN	/core/www/modules//consensus/?run_id=52598&search_id=54116&scans_id=52598&peptide_id=5211&scanf=14306&charge=2&value=sp|P51784|UBP11_HUMAN	4	/core/www/modules/match_peptides/blast_html4.php?run_id=52598&search_id=54116&scans_id=52598&peptide_id=5211&scanf=14306&charge=2&value=4	R.IEAIEGSR.E	/core/www/modules/show_out/show_out_wrapper.php?run_id=52598&search_id=54116&scans_id=52598&peptide_id=5211&scanf=14306&charge=2&value=R.IEAIEGSR.E	USP11
14320	2	2.536	0.132	15/18	/core/www/modules//sdig/index.php?run_id=52598&search_id=54116&scans_id=52598&peptide_id=5226&scanf=14320&charge=2&value=15/18	sp|P51784|UBP11_HUMAN	/core/www/modules//consensus/?run_id=52598&search_id=54116&scans_id=52598&peptide_id=5226&scanf=14320&charge=2&value=sp|P51784|UBP11_HUMAN	2	/core/www/modules/match_peptides/blast_html4.php?run_id=52598&search_id=54116&scans_id=52598&peptide_id=5226&scanf=14320&charge=2&value=2	R.FLVEPQEDTR.L	/core/www/modules/show_out/show_out_wrapper.php?run_id=52598&search_id=54116&scans_id=52598&peptide_id=5226&scanf=14320&charge=2&value=R.FLVEPQEDTR.L	USP11
14321	2	3.436	0.273	15/18	/core/www/modules//sdig/index.php?run_id=52598&search_id=54116&scans_id=52598&peptide_id=5227&scanf=14321&charge=2&value=15/18	sp|P51784|UBP11_HUMAN	/core/www/modules//consensus/?run_id=52598&search_id=54116&scans_id=52598&peptide_id=5227&scanf=14321&charge=2&value=sp|P51784|UBP11_HUMAN	2	/core/www/modules/match_peptides/blast_html4.php?run_id=52598&search_id=54116&scans_id=52598&peptide_id=5227&scanf=14321&charge=2&value=2	R.KVIELPNIQK.V	/core/www/modules/show_out/show_out_wrapper.php?run_id=52598&search_id=54116&scans_id=52598&peptide_id=5227&scanf=14321&charge=2&value=R.KVIELPNIQK.V	USP11
1433	2	1.671	0.086	2020-09-12	/core/www/modules//sdig/index.php?run_id=52598&search_id=54116&scans_id=52598&peptide_id=5236&scanf=1433&charge=2&value=9/12	sp|P51784|UBP11_HUMAN	/core/www/modules//consensus/?run_id=52598&search_id=54116&scans_id=52598&peptide_id=5236&scanf=1433&charge=2&value=sp|P51784|UBP11_HUMAN	4	/core/www/modules/match_peptides/blast_html4.php?run_id=52598&search_id=54116&scans_id=52598&peptide_id=5236&scanf=1433&charge=2&value=4	R.RKPEQHR.L	/core/www/modules/show_out/show_out_wrapper.php?run_id=52598&search_id=54116&scans_id=52598&peptide_id=5236&scanf=1433&charge=2&value=R.RKPEQHR.L	USP11
14331	3	3.129	0.447	19/36	/core/www/modules//sdig/index.php?run_id=52598&search_id=54116&scans_id=52598&peptide_id=5238&scanf=14331&charge=3&value=19/36	sp|P51784|UBP11_HUMAN	/core/www/modules//consensus/?run_id=52598&search_id=54116&scans_id=52598&peptide_id=5238&scanf=14331&charge=3&value=sp|P51784|UBP11_HUMAN	4	/core/www/modules/match_peptides/blast_html4.php?run_id=52598&search_id=54116&scans_id=52598&peptide_id=5238&scanf=14331&charge=3&value=4	R.M*M*VADVFSHR.F	/core/www/modules/show_out/show_out_wrapper.php?run_id=52598&search_id=54116&scans_id=52598&peptide_id=5238&scanf=14331&charge=3&value=R.M*M*VADVFSHR.F	USP11
14344	2	1.293	0.092	2020-08-14	/core/www/modules//sdig/index.php?run_id=52598&search_id=54116&scans_id=52598&peptide_id=5251&scanf=14344&charge=2&value=8/14	sp|P51784|UBP11_HUMAN	/core/www/modules//consensus/?run_id=52598&search_id=54116&scans_id=52598&peptide_id=5251&scanf=14344&charge=2&value=sp|P51784|UBP11_HUMAN	4	/core/www/modules/match_peptides/blast_html4.php?run_id=52598&search_id=54116&scans_id=52598&peptide_id=5251&scanf=14344&charge=2&value=4	K.HTGISPER.M	/core/www/modules/show_out/show_out_wrapper.php?run_id=52598&search_id=54116&scans_id=52598&peptide_id=5251&scanf=14344&charge=2&value=K.HTGISPER.M	USP11
14345	2	4.344	0.56	21/30	/core/www/modules//sdig/index.php?run_id=52598&search_id=54116&scans_id=52598&peptide_id=5252&scanf=14345&charge=2&value=21/30	sp|P04350|TBB4A_HUMAN	/core/www/modules//consensus/?run_id=52598&search_id=54116&scans_id=52598&peptide_id=5252&scanf=14345&charge=2&value=sp|P04350|TBB4A_HUMAN	8	/core/www/modules/match_peptides/blast_html4.php?run_id=52598&search_id=54116&scans_id=52598&peptide_id=5252&scanf=14345&charge=2&value=8	R.INVYYNEATGGNYVPR.A	/core/www/modules/show_out/show_out_wrapper.php?run_id=52598&search_id=54116&scans_id=52598&peptide_id=5252&scanf=14345&charge=2&value=R.INVYYNEATGGNYVPR.A	TUBB4A
14346	3	3.266	0	21/36	/core/www/modules//sdig/index.php?run_id=52598&search_id=54116&scans_id=52598&peptide_id=5253&scanf=14346&charge=3&value=21/36	sp|P51784|UBP11_HUMAN	/core/www/modules//consensus/?run_id=52598&search_id=54116&scans_id=52598&peptide_id=5253&scanf=14346&charge=3&value=sp|P51784|UBP11_HUMAN	4	/core/www/modules/match_peptides/blast_html4.php?run_id=52598&search_id=54116&scans_id=52598&peptide_id=5253&scanf=14346&charge=3&value=4	R.M*MVADVFSHR.F	/core/www/modules/show_out/show_out_wrapper.php?run_id=52598&search_id=54116&scans_id=52598&peptide_id=5253&scanf=14346&charge=3&value=R.M*MVADVFSHR.F	USP11
14349	2	4.016	0.541	19/22	/core/www/modules//sdig/index.php?run_id=52598&search_id=54116&scans_id=52598&peptide_id=5256&scanf=14349&charge=2&value=19/22	sp|P33993|MCM7_HUMAN	/core/www/modules//consensus/?run_id=52598&search_id=54116&scans_id=52598&peptide_id=5256&scanf=14349&charge=2&value=sp|P33993|MCM7_HUMAN	6	/core/www/modules/match_peptides/blast_html4.php?run_id=52598&search_id=54116&scans_id=52598&peptide_id=5256&scanf=14349&charge=2&value=6	R.SITVLVEGENTR.I	/core/www/modules/show_out/show_out_wrapper.php?run_id=52598&search_id=54116&scans_id=52598&peptide_id=5256&scanf=14349&charge=2&value=R.SITVLVEGENTR.I	MCM7
14352	2	2.054	0.215	2020-11-18	/core/www/modules//sdig/index.php?run_id=52598&search_id=54116&scans_id=52598&peptide_id=5260&scanf=14352&charge=2&value=11/18	sp|P04843|RPN1_HUMAN	/core/www/modules//consensus/?run_id=52598&search_id=54116&scans_id=52598&peptide_id=5260&scanf=14352&charge=2&value=sp|P04843|RPN1_HUMAN	4	/core/www/modules/match_peptides/blast_html4.php?run_id=52598&search_id=54116&scans_id=52598&peptide_id=5260&scanf=14352&charge=2&value=4	K.LPVALDPGAK.I	/core/www/modules/show_out/show_out_wrapper.php?run_id=52598&search_id=54116&scans_id=52598&peptide_id=5260&scanf=14352&charge=2&value=K.LPVALDPGAK.I	RPN1
14364	3	2.551	0.284	24/52	/core/www/modules//sdig/index.php?run_id=52598&search_id=54116&scans_id=52598&peptide_id=5272&scanf=14364&charge=3&value=24/52	sp|P51784|UBP11_HUMAN	/core/www/modules//consensus/?run_id=52598&search_id=54116&scans_id=52598&peptide_id=5272&scanf=14364&charge=3&value=sp|P51784|UBP11_HUMAN	4	/core/www/modules/match_peptides/blast_html4.php?run_id=52598&search_id=54116&scans_id=52598&peptide_id=5272&scanf=14364&charge=3&value=4	K.YDLIAVSNHYGGM*R.D	/core/www/modules/show_out/show_out_wrapper.php?run_id=52598&search_id=54116&scans_id=52598&peptide_id=5272&scanf=14364&charge=3&value=K.YDLIAVSNHYGGM*R.D	USP11
14379	3	2.927	0.021	24/64	/core/www/modules//sdig/index.php?run_id=52598&search_id=54116&scans_id=52598&peptide_id=5288&scanf=14379&charge=3&value=24/64	sp|P51784|UBP11_HUMAN	/core/www/modules//consensus/?run_id=52598&search_id=54116&scans_id=52598&peptide_id=5288&scanf=14379&charge=3&value=sp|P51784|UBP11_HUMAN	4	/core/www/modules/match_peptides/blast_html4.php?run_id=52598&search_id=54116&scans_id=52598&peptide_id=5288&scanf=14379&charge=3&value=4	R.KQLFTLQTVNSNGTSDR.T	/core/www/modules/show_out/show_out_wrapper.php?run_id=52598&search_id=54116&scans_id=52598&peptide_id=5288&scanf=14379&charge=3&value=R.KQLFTLQTVNSNGTSDR.T	USP11
14388	2	4.839	0.541	22/28	/core/www/modules//sdig/index.php?run_id=52598&search_id=54116&scans_id=52598&peptide_id=5297&scanf=14388&charge=2&value=22/28	sp|P08238|HS90B_HUMAN	/core/www/modules//consensus/?run_id=52598&search_id=54116&scans_id=52598&peptide_id=5297&scanf=14388&charge=2&value=sp|P08238|HS90B_HUMAN	4	/core/www/modules/match_peptides/blast_html4.php?run_id=52598&search_id=54116&scans_id=52598&peptide_id=5297&scanf=14388&charge=2&value=4	R.NPDDITQEEYGEFYK.S	/core/www/modules/show_out/show_out_wrapper.php?run_id=52598&search_id=54116&scans_id=52598&peptide_id=5297&scanf=14388&charge=2&value=R.NPDDITQEEYGEFYK.S	HSP90AB1
14389	2	2.743	0.335	16/18	/core/www/modules//sdig/index.php?run_id=52598&search_id=54116&scans_id=52598&peptide_id=5298&scanf=14389&charge=2&value=16/18	sp|Q9H040|SPRTN_HUMAN	/core/www/modules//consensus/?run_id=52598&search_id=54116&scans_id=52598&peptide_id=5298&scanf=14389&charge=2&value=sp|Q9H040|SPRTN_HUMAN	1	/core/www/modules/match_peptides/blast_html4.php?run_id=52598&search_id=54116&scans_id=52598&peptide_id=5298&scanf=14389&charge=2&value=1	R.ISVTVGNIPK.N	/core/www/modules/show_out/show_out_wrapper.php?run_id=52598&search_id=54116&scans_id=52598&peptide_id=5298&scanf=14389&charge=2&value=R.ISVTVGNIPK.N	SPRTN
14398	2	2.095	0.182	2020-12-18	/core/www/modules//sdig/index.php?run_id=52598&search_id=54116&scans_id=52598&peptide_id=5308&scanf=14398&charge=2&value=12/18	sp|P35579|MYH9_HUMAN	/core/www/modules//consensus/?run_id=52598&search_id=54116&scans_id=52598&peptide_id=5308&scanf=14398&charge=2&value=sp|P35579|MYH9_HUMAN	3	/core/www/modules/match_peptides/blast_html4.php?run_id=52598&search_id=54116&scans_id=52598&peptide_id=5308&scanf=14398&charge=2&value=3	K.DVLLQVDDER.R	/core/www/modules/show_out/show_out_wrapper.php?run_id=52598&search_id=54116&scans_id=52598&peptide_id=5308&scanf=14398&charge=2&value=K.DVLLQVDDER.R	MYH9
14400	3	3.024	0.144	23/48	/core/www/modules//sdig/index.php?run_id=52598&search_id=54116&scans_id=52598&peptide_id=5311&scanf=14400&charge=3&value=23/48	sp|P51784|UBP11_HUMAN	/core/www/modules//consensus/?run_id=52598&search_id=54116&scans_id=52598&peptide_id=5311&scanf=14400&charge=3&value=sp|P51784|UBP11_HUMAN	0	/core/www/modules/match_peptides/blast_html4.php?run_id=52598&search_id=54116&scans_id=52598&peptide_id=5311&scanf=14400&charge=3&value=0	R.FRDQNPEVAVEGR.L	/core/www/modules/show_out/show_out_wrapper.php?run_id=52598&search_id=54116&scans_id=52598&peptide_id=5311&scanf=14400&charge=3&value=R.FRDQNPEVAVEGR.L	USP11
14402	2	1.907	0.24	2020-10-14	/core/www/modules//sdig/index.php?run_id=52598&search_id=54116&scans_id=52598&peptide_id=5313&scanf=14402&charge=2&value=10/14	sp|P51784|UBP11_HUMAN	/core/www/modules//consensus/?run_id=52598&search_id=54116&scans_id=52598&peptide_id=5313&scanf=14402&charge=2&value=sp|P51784|UBP11_HUMAN	5	/core/www/modules/match_peptides/blast_html4.php?run_id=52598&search_id=54116&scans_id=52598&peptide_id=5313&scanf=14402&charge=2&value=5	R.SIVPHVFK.N	/core/www/modules/show_out/show_out_wrapper.php?run_id=52598&search_id=54116&scans_id=52598&peptide_id=5313&scanf=14402&charge=2&value=R.SIVPHVFK.N	USP11
14415	2	4.246	0.473	20/22	/core/www/modules//sdig/index.php?run_id=52598&search_id=54116&scans_id=52598&peptide_id=5326&scanf=14415&charge=2&value=20/22	sp|P51784|UBP11_HUMAN	/core/www/modules//consensus/?run_id=52598&search_id=54116&scans_id=52598&peptide_id=5326&scanf=14415&charge=2&value=sp|P51784|UBP11_HUMAN	4	/core/www/modules/match_peptides/blast_html4.php?run_id=52598&search_id=54116&scans_id=52598&peptide_id=5326&scanf=14415&charge=2&value=4	R.YYDEVEAEGYVK.H	/core/www/modules/show_out/show_out_wrapper.php?run_id=52598&search_id=54116&scans_id=52598&peptide_id=5326&scanf=14415&charge=2&value=R.YYDEVEAEGYVK.H	USP11
14425	3	2.08	0.146	20/56	/core/www/modules//sdig/index.php?run_id=52598&search_id=54116&scans_id=52598&peptide_id=5337&scanf=14425&charge=3&value=20/56	sp|P33993|MCM7_HUMAN	/core/www/modules//consensus/?run_id=52598&search_id=54116&scans_id=52598&peptide_id=5337&scanf=14425&charge=3&value=sp|P33993|MCM7_HUMAN	4	/core/www/modules/match_peptides/blast_html4.php?run_id=52598&search_id=54116&scans_id=52598&peptide_id=5337&scanf=14425&charge=3&value=4	R.RFELYFQGPSSNKPR.V	/core/www/modules/show_out/show_out_wrapper.php?run_id=52598&search_id=54116&scans_id=52598&peptide_id=5337&scanf=14425&charge=3&value=R.RFELYFQGPSSNKPR.V	MCM7
14433	3	4.993	0.297	32/64	/core/www/modules//sdig/index.php?run_id=52598&search_id=54116&scans_id=52598&peptide_id=5345&scanf=14433&charge=3&value=32/64	sp|P11142|HSP7C_HUMAN	/core/www/modules//consensus/?run_id=52598&search_id=54116&scans_id=52598&peptide_id=5345&scanf=14433&charge=3&value=sp|P11142|HSP7C_HUMAN	10	/core/www/modules/match_peptides/blast_html4.php?run_id=52598&search_id=54116&scans_id=52598&peptide_id=5345&scanf=14433&charge=3&value=10	K.LDKSQIHDIVLVGGSTR.I	/core/www/modules/show_out/show_out_wrapper.php?run_id=52598&search_id=54116&scans_id=52598&peptide_id=5345&scanf=14433&charge=3&value=K.LDKSQIHDIVLVGGSTR.I	HSPA8
14442	3	2.639	0.131	18/36	/core/www/modules//sdig/index.php?run_id=52598&search_id=54116&scans_id=52598&peptide_id=5354&scanf=14442&charge=3&value=18/36	sp|P51784|UBP11_HUMAN	/core/www/modules//consensus/?run_id=52598&search_id=54116&scans_id=52598&peptide_id=5354&scanf=14442&charge=3&value=sp|P51784|UBP11_HUMAN	2	/core/www/modules/match_peptides/blast_html4.php?run_id=52598&search_id=54116&scans_id=52598&peptide_id=5354&scanf=14442&charge=3&value=2	R.KVIELPNIQK.V	/core/www/modules/show_out/show_out_wrapper.php?run_id=52598&search_id=54116&scans_id=52598&peptide_id=5354&scanf=14442&charge=3&value=R.KVIELPNIQK.V	USP11
14444	2	4.159	0.506	19/22	/core/www/modules//sdig/index.php?run_id=52598&search_id=54116&scans_id=52598&peptide_id=5356&scanf=14444&charge=2&value=19/22	sp|P51784|UBP11_HUMAN	/core/www/modules//consensus/?run_id=52598&search_id=54116&scans_id=52598&peptide_id=5356&scanf=14444&charge=2&value=sp|P51784|UBP11_HUMAN	4	/core/www/modules/match_peptides/blast_html4.php?run_id=52598&search_id=54116&scans_id=52598&peptide_id=5356&scanf=14444&charge=2&value=4	R.YYDEVEAEGYVK.H	/core/www/modules/show_out/show_out_wrapper.php?run_id=52598&search_id=54116&scans_id=52598&peptide_id=5356&scanf=14444&charge=2&value=R.YYDEVEAEGYVK.H	USP11
14446	3	2.823	0.451	19/36	/core/www/modules//sdig/index.php?run_id=52598&search_id=54116&scans_id=52598&peptide_id=5358&scanf=14446&charge=3&value=19/36	sp|P51784|UBP11_HUMAN	/core/www/modules//consensus/?run_id=52598&search_id=54116&scans_id=52598&peptide_id=5358&scanf=14446&charge=3&value=sp|P51784|UBP11_HUMAN	4	/core/www/modules/match_peptides/blast_html4.php?run_id=52598&search_id=54116&scans_id=52598&peptide_id=5358&scanf=14446&charge=3&value=4	R.M*M*VADVFSHR.F	/core/www/modules/show_out/show_out_wrapper.php?run_id=52598&search_id=54116&scans_id=52598&peptide_id=5358&scanf=14446&charge=3&value=R.M*M*VADVFSHR.F	USP11
14455	4	2.309	0.197	39/144	/core/www/modules//sdig/index.php?run_id=52598&search_id=54116&scans_id=52598&peptide_id=5367&scanf=14455&charge=4&value=39/144	sp|P51784|UBP11_HUMAN	/core/www/modules//consensus/?run_id=52598&search_id=54116&scans_id=52598&peptide_id=5367&scanf=14455&charge=4&value=sp|P51784|UBP11_HUMAN	4	/core/www/modules/match_peptides/blast_html4.php?run_id=52598&search_id=54116&scans_id=52598&peptide_id=5367&scanf=14455&charge=4&value=4	K.EYVELC#DAAGRPDQEVAQEAWQNHK.R	/core/www/modules/show_out/show_out_wrapper.php?run_id=52598&search_id=54116&scans_id=52598&peptide_id=5367&scanf=14455&charge=4&value=K.EYVELC#DAAGRPDQEVAQEAWQNHK.R	USP11
14457	3	3.514	0.318	24/52	/core/www/modules//sdig/index.php?run_id=52598&search_id=54116&scans_id=52598&peptide_id=5369&scanf=14457&charge=3&value=24/52	sp|P11142|HSP7C_HUMAN	/core/www/modules//consensus/?run_id=52598&search_id=54116&scans_id=52598&peptide_id=5369&scanf=14457&charge=3&value=sp|P11142|HSP7C_HUMAN	14	/core/www/modules/match_peptides/blast_html4.php?run_id=52598&search_id=54116&scans_id=52598&peptide_id=5369&scanf=14457&charge=3&value=14	K.HWPFM*VVNDAGRPK.V	/core/www/modules/show_out/show_out_wrapper.php?run_id=52598&search_id=54116&scans_id=52598&peptide_id=5369&scanf=14457&charge=3&value=K.HWPFM*VVNDAGRPK.V	HSPA8
14464	3	3.043	0.018	22/36	/core/www/modules//sdig/index.php?run_id=52598&search_id=54116&scans_id=52598&peptide_id=5377&scanf=14464&charge=3&value=22/36	sp|P51784|UBP11_HUMAN	/core/www/modules//consensus/?run_id=52598&search_id=54116&scans_id=52598&peptide_id=5377&scanf=14464&charge=3&value=sp|P51784|UBP11_HUMAN	4	/core/www/modules/match_peptides/blast_html4.php?run_id=52598&search_id=54116&scans_id=52598&peptide_id=5377&scanf=14464&charge=3&value=4	R.MM*VADVFSHR.F	/core/www/modules/show_out/show_out_wrapper.php?run_id=52598&search_id=54116&scans_id=52598&peptide_id=5377&scanf=14464&charge=3&value=R.MM*VADVFSHR.F	USP11
14468	3	3.072	0.193	20/48	/core/www/modules//sdig/index.php?run_id=52598&search_id=54116&scans_id=52598&peptide_id=5381&scanf=14468&charge=3&value=20/48	sp|P51784|UBP11_HUMAN	/core/www/modules//consensus/?run_id=52598&search_id=54116&scans_id=52598&peptide_id=5381&scanf=14468&charge=3&value=sp|P51784|UBP11_HUMAN	0	/core/www/modules/match_peptides/blast_html4.php?run_id=52598&search_id=54116&scans_id=52598&peptide_id=5381&scanf=14468&charge=3&value=0	R.FRDQNPEVAVEGR.L	/core/www/modules/show_out/show_out_wrapper.php?run_id=52598&search_id=54116&scans_id=52598&peptide_id=5381&scanf=14468&charge=3&value=R.FRDQNPEVAVEGR.L	USP11
14472	2	1.782	0.002	2020-10-14	/core/www/modules//sdig/index.php?run_id=52598&search_id=54116&scans_id=52598&peptide_id=5386&scanf=14472&charge=2&value=10/14	sp|P51784|UBP11_HUMAN	/core/www/modules//consensus/?run_id=52598&search_id=54116&scans_id=52598&peptide_id=5386&scanf=14472&charge=2&value=sp|P51784|UBP11_HUMAN	2	/core/www/modules/match_peptides/blast_html4.php?run_id=52598&search_id=54116&scans_id=52598&peptide_id=5386&scanf=14472&charge=2&value=2	K.NSEGSLDR.L	/core/www/modules/show_out/show_out_wrapper.php?run_id=52598&search_id=54116&scans_id=52598&peptide_id=5386&scanf=14472&charge=2&value=K.NSEGSLDR.L	USP11
14480	2	2.599	0.117	13/18	/core/www/modules//sdig/index.php?run_id=52598&search_id=54116&scans_id=52598&peptide_id=5394&scanf=14480&charge=2&value=13/18	sp|P51784|UBP11_HUMAN	/core/www/modules//consensus/?run_id=52598&search_id=54116&scans_id=52598&peptide_id=5394&scanf=14480&charge=2&value=sp|P51784|UBP11_HUMAN	2	/core/www/modules/match_peptides/blast_html4.php?run_id=52598&search_id=54116&scans_id=52598&peptide_id=5394&scanf=14480&charge=2&value=2	R.FLVEPQEDTR.L	/core/www/modules/show_out/show_out_wrapper.php?run_id=52598&search_id=54116&scans_id=52598&peptide_id=5394&scanf=14480&charge=2&value=R.FLVEPQEDTR.L	USP11
14482	3	2.727	0.226	21/64	/core/www/modules//sdig/index.php?run_id=52598&search_id=54116&scans_id=52598&peptide_id=5396&scanf=14482&charge=3&value=21/64	sp|P35580|MYH10_HUMAN	/core/www/modules//consensus/?run_id=52598&search_id=54116&scans_id=52598&peptide_id=5396&scanf=14482&charge=3&value=sp|P35580|MYH10_HUMAN	0	/core/www/modules/match_peptides/blast_html4.php?run_id=52598&search_id=54116&scans_id=52598&peptide_id=5396&scanf=14482&charge=3&value=0	K.KKVDDDLGTIESLEEAK.K	/core/www/modules/show_out/show_out_wrapper.php?run_id=52598&search_id=54116&scans_id=52598&peptide_id=5396&scanf=14482&charge=3&value=K.KKVDDDLGTIESLEEAK.K	MYH10
14491	3	2.4	0.259	17/52	/core/www/modules//sdig/index.php?run_id=52598&search_id=54116&scans_id=52598&peptide_id=5406&scanf=14491&charge=3&value=17/52	sp|P11142|HSP7C_HUMAN	/core/www/modules//consensus/?run_id=52598&search_id=54116&scans_id=52598&peptide_id=5406&scanf=14491&charge=3&value=sp|P11142|HSP7C_HUMAN	10	/core/www/modules/match_peptides/blast_html4.php?run_id=52598&search_id=54116&scans_id=52598&peptide_id=5406&scanf=14491&charge=3&value=10	K.SQIHDIVLVGGSTR.I	/core/www/modules/show_out/show_out_wrapper.php?run_id=52598&search_id=54116&scans_id=52598&peptide_id=5406&scanf=14491&charge=3&value=K.SQIHDIVLVGGSTR.I	HSPA8
14524	2	3.253	0.381	13/16	/core/www/modules//sdig/index.php?run_id=52598&search_id=54116&scans_id=52598&peptide_id=5440&scanf=14524&charge=2&value=13/16	sp|P62987|RL40_HUMAN	/core/www/modules//consensus/?run_id=52598&search_id=54116&scans_id=52598&peptide_id=5440&scanf=14524&charge=2&value=sp|P62987|RL40_HUMAN	36	/core/www/modules/match_peptides/blast_html4.php?run_id=52598&search_id=54116&scans_id=52598&peptide_id=5440&scanf=14524&charge=2&value=36	K.ESTLHLVLR.L	/core/www/modules/show_out/show_out_wrapper.php?run_id=52598&search_id=54116&scans_id=52598&peptide_id=5440&scanf=14524&charge=2&value=K.ESTLHLVLR.L	UBA52
14525	2	2.607	0.171	13/18	/core/www/modules//sdig/index.php?run_id=52598&search_id=54116&scans_id=52598&peptide_id=5441&scanf=14525&charge=2&value=13/18	sp|P25705|ATPA_HUMAN	/core/www/modules//consensus/?run_id=52598&search_id=54116&scans_id=52598&peptide_id=5441&scanf=14525&charge=2&value=sp|P25705|ATPA_HUMAN	6	/core/www/modules/match_peptides/blast_html4.php?run_id=52598&search_id=54116&scans_id=52598&peptide_id=5441&scanf=14525&charge=2&value=6	R.VLSIGDGIAR.V	/core/www/modules/show_out/show_out_wrapper.php?run_id=52598&search_id=54116&scans_id=52598&peptide_id=5441&scanf=14525&charge=2&value=R.VLSIGDGIAR.V	ATP5A1
14527	2	4.871	0.495	22/26	/core/www/modules//sdig/index.php?run_id=52598&search_id=54116&scans_id=52598&peptide_id=5443&scanf=14527&charge=2&value=22/26	sp|P35579|MYH9_HUMAN	/core/www/modules//consensus/?run_id=52598&search_id=54116&scans_id=52598&peptide_id=5443&scanf=14527&charge=2&value=sp|P35579|MYH9_HUMAN	4	/core/www/modules/match_peptides/blast_html4.php?run_id=52598&search_id=54116&scans_id=52598&peptide_id=5443&scanf=14527&charge=2&value=4	R.IAEFTTNLTEEEEK.S	/core/www/modules/show_out/show_out_wrapper.php?run_id=52598&search_id=54116&scans_id=52598&peptide_id=5443&scanf=14527&charge=2&value=R.IAEFTTNLTEEEEK.S	MYH9
14548	3	3.098	0.425	26/72	/core/www/modules//sdig/index.php?run_id=52598&search_id=54116&scans_id=52598&peptide_id=5465&scanf=14548&charge=3&value=26/72	sp|Q06787|FMR1_HUMAN	/core/www/modules//consensus/?run_id=52598&search_id=54116&scans_id=52598&peptide_id=5465&scanf=14548&charge=3&value=sp|Q06787|FMR1_HUMAN	15	/core/www/modules/match_peptides/blast_html4.php?run_id=52598&search_id=54116&scans_id=52598&peptide_id=5465&scanf=14548&charge=3&value=15	R.EDLM*GLAIGTHGANIQQAR.K	/core/www/modules/show_out/show_out_wrapper.php?run_id=52598&search_id=54116&scans_id=52598&peptide_id=5465&scanf=14548&charge=3&value=R.EDLM*GLAIGTHGANIQQAR.K	FMR1
14556	2	1.688	0.114	2020-08-14	/core/www/modules//sdig/index.php?run_id=52598&search_id=54116&scans_id=52598&peptide_id=5474&scanf=14556&charge=2&value=8/14	sp|P51784|UBP11_HUMAN	/core/www/modules//consensus/?run_id=52598&search_id=54116&scans_id=52598&peptide_id=5474&scanf=14556&charge=2&value=sp|P51784|UBP11_HUMAN	5	/core/www/modules/match_peptides/blast_html4.php?run_id=52598&search_id=54116&scans_id=52598&peptide_id=5474&scanf=14556&charge=2&value=5	R.SIVPHVFK.N	/core/www/modules/show_out/show_out_wrapper.php?run_id=52598&search_id=54116&scans_id=52598&peptide_id=5474&scanf=14556&charge=2&value=R.SIVPHVFK.N	USP11
14564	2	2.439	0.218	16/18	/core/www/modules//sdig/index.php?run_id=52598&search_id=54116&scans_id=52598&peptide_id=5483&scanf=14564&charge=2&value=16/18	sp|P68371|TBB4B_HUMAN	/core/www/modules//consensus/?run_id=52598&search_id=54116&scans_id=52598&peptide_id=5483&scanf=14564&charge=2&value=sp|P68371|TBB4B_HUMAN	54	/core/www/modules/match_peptides/blast_html4.php?run_id=52598&search_id=54116&scans_id=52598&peptide_id=5483&scanf=14564&charge=2&value=54	R.FPGQLNADLR.K	/core/www/modules/show_out/show_out_wrapper.php?run_id=52598&search_id=54116&scans_id=52598&peptide_id=5483&scanf=14564&charge=2&value=R.FPGQLNADLR.K	TUBB4B
14567	2	3.737	0.51	19/28	/core/www/modules//sdig/index.php?run_id=52598&search_id=54116&scans_id=52598&peptide_id=5486&scanf=14567&charge=2&value=19/28	sp|P11142|HSP7C_HUMAN	/core/www/modules//consensus/?run_id=52598&search_id=54116&scans_id=52598&peptide_id=5486&scanf=14567&charge=2&value=sp|P11142|HSP7C_HUMAN	12	/core/www/modules/match_peptides/blast_html4.php?run_id=52598&search_id=54116&scans_id=52598&peptide_id=5486&scanf=14567&charge=2&value=12	K.NQVAM*NPTNTVFDAK.R	/core/www/modules/show_out/show_out_wrapper.php?run_id=52598&search_id=54116&scans_id=52598&peptide_id=5486&scanf=14567&charge=2&value=K.NQVAM*NPTNTVFDAK.R	HSPA8
14570	3	3.209	0.258	22/52	/core/www/modules//sdig/index.php?run_id=52598&search_id=54116&scans_id=52598&peptide_id=5489&scanf=14570&charge=3&value=22/52	sp|P11142|HSP7C_HUMAN	/core/www/modules//consensus/?run_id=52598&search_id=54116&scans_id=52598&peptide_id=5489&scanf=14570&charge=3&value=sp|P11142|HSP7C_HUMAN	14	/core/www/modules/match_peptides/blast_html4.php?run_id=52598&search_id=54116&scans_id=52598&peptide_id=5489&scanf=14570&charge=3&value=14	K.HWPFM*VVNDAGRPK.V	/core/www/modules/show_out/show_out_wrapper.php?run_id=52598&search_id=54116&scans_id=52598&peptide_id=5489&scanf=14570&charge=3&value=K.HWPFM*VVNDAGRPK.V	HSPA8
14575	3	2.743	0.013	19/36	/core/www/modules//sdig/index.php?run_id=52598&search_id=54116&scans_id=52598&peptide_id=5494&scanf=14575&charge=3&value=19/36	sp|P51784|UBP11_HUMAN	/core/www/modules//consensus/?run_id=52598&search_id=54116&scans_id=52598&peptide_id=5494&scanf=14575&charge=3&value=sp|P51784|UBP11_HUMAN	4	/core/www/modules/match_peptides/blast_html4.php?run_id=52598&search_id=54116&scans_id=52598&peptide_id=5494&scanf=14575&charge=3&value=4	R.MM*VADVFSHR.F	/core/www/modules/show_out/show_out_wrapper.php?run_id=52598&search_id=54116&scans_id=52598&peptide_id=5494&scanf=14575&charge=3&value=R.MM*VADVFSHR.F	USP11
14578	3	3.635	0.348	21/44	/core/www/modules//sdig/index.php?run_id=52598&search_id=54116&scans_id=52598&peptide_id=5497&scanf=14578&charge=3&value=21/44	sp|Q6ICG6|K0930_HUMAN	/core/www/modules//consensus/?run_id=52598&search_id=54116&scans_id=52598&peptide_id=5497&scanf=14578&charge=3&value=sp|Q6ICG6|K0930_HUMAN	3	/core/www/modules/match_peptides/blast_html4.php?run_id=52598&search_id=54116&scans_id=52598&peptide_id=5497&scanf=14578&charge=3&value=3	R.NNRPAFFSPSLK.R	/core/www/modules/show_out/show_out_wrapper.php?run_id=52598&search_id=54116&scans_id=52598&peptide_id=5497&scanf=14578&charge=3&value=R.NNRPAFFSPSLK.R	KIAA0930
14579	2	2.867	0.212	13/18	/core/www/modules//sdig/index.php?run_id=52598&search_id=54116&scans_id=52598&peptide_id=5498&scanf=14579&charge=2&value=13/18	sp|P51784|UBP11_HUMAN	/core/www/modules//consensus/?run_id=52598&search_id=54116&scans_id=52598&peptide_id=5498&scanf=14579&charge=2&value=sp|P51784|UBP11_HUMAN	2	/core/www/modules/match_peptides/blast_html4.php?run_id=52598&search_id=54116&scans_id=52598&peptide_id=5498&scanf=14579&charge=2&value=2	R.KVIELPNIQK.V	/core/www/modules/show_out/show_out_wrapper.php?run_id=52598&search_id=54116&scans_id=52598&peptide_id=5498&scanf=14579&charge=2&value=R.KVIELPNIQK.V	USP11
14582	2	4.045	0.545	18/22	/core/www/modules//sdig/index.php?run_id=52598&search_id=54116&scans_id=52598&peptide_id=5502&scanf=14582&charge=2&value=18/22	sp|P51784|UBP11_HUMAN	/core/www/modules//consensus/?run_id=52598&search_id=54116&scans_id=52598&peptide_id=5502&scanf=14582&charge=2&value=sp|P51784|UBP11_HUMAN	4	/core/www/modules/match_peptides/blast_html4.php?run_id=52598&search_id=54116&scans_id=52598&peptide_id=5502&scanf=14582&charge=2&value=4	R.YYDEVEAEGYVK.H	/core/www/modules/show_out/show_out_wrapper.php?run_id=52598&search_id=54116&scans_id=52598&peptide_id=5502&scanf=14582&charge=2&value=R.YYDEVEAEGYVK.H	USP11
14585	2	2.43	0.06	2020-12-14	/core/www/modules//sdig/index.php?run_id=52598&search_id=54116&scans_id=52598&peptide_id=5505&scanf=14585&charge=2&value=12/14	sp|Q93009|UBP7_HUMAN	/core/www/modules//consensus/?run_id=52598&search_id=54116&scans_id=52598&peptide_id=5505&scanf=14585&charge=2&value=sp|Q93009|UBP7_HUMAN	3	/core/www/modules/match_peptides/blast_html4.php?run_id=52598&search_id=54116&scans_id=52598&peptide_id=5505&scanf=14585&charge=2&value=3	K.FAIVMM*GR.H	/core/www/modules/show_out/show_out_wrapper.php?run_id=52598&search_id=54116&scans_id=52598&peptide_id=5505&scanf=14585&charge=2&value=K.FAIVMM*GR.H	USP7
14586	3	3.194	0.479	22/36	/core/www/modules//sdig/index.php?run_id=52598&search_id=54116&scans_id=52598&peptide_id=5506&scanf=14586&charge=3&value=22/36	sp|P51784|UBP11_HUMAN	/core/www/modules//consensus/?run_id=52598&search_id=54116&scans_id=52598&peptide_id=5506&scanf=14586&charge=3&value=sp|P51784|UBP11_HUMAN	4	/core/www/modules/match_peptides/blast_html4.php?run_id=52598&search_id=54116&scans_id=52598&peptide_id=5506&scanf=14586&charge=3&value=4	R.M*M*VADVFSHR.F	/core/www/modules/show_out/show_out_wrapper.php?run_id=52598&search_id=54116&scans_id=52598&peptide_id=5506&scanf=14586&charge=3&value=R.M*M*VADVFSHR.F	USP11
14594	3	2.132	0.245	18/52	/core/www/modules//sdig/index.php?run_id=52598&search_id=54116&scans_id=52598&peptide_id=5513&scanf=14594&charge=3&value=18/52	sp|P51784|UBP11_HUMAN	/core/www/modules//consensus/?run_id=52598&search_id=54116&scans_id=52598&peptide_id=5513&scanf=14594&charge=3&value=sp|P51784|UBP11_HUMAN	4	/core/www/modules/match_peptides/blast_html4.php?run_id=52598&search_id=54116&scans_id=52598&peptide_id=5513&scanf=14594&charge=3&value=4	K.YDLIAVSNHYGGM*R.D	/core/www/modules/show_out/show_out_wrapper.php?run_id=52598&search_id=54116&scans_id=52598&peptide_id=5513&scanf=14594&charge=3&value=K.YDLIAVSNHYGGM*R.D	USP11
14595	2	2.55	0.288	13/18	/core/www/modules//sdig/index.php?run_id=52598&search_id=54116&scans_id=52598&peptide_id=5514&scanf=14595&charge=2&value=13/18	sp|P68371|TBB4B_HUMAN	/core/www/modules//consensus/?run_id=52598&search_id=54116&scans_id=52598&peptide_id=5514&scanf=14595&charge=2&value=sp|P68371|TBB4B_HUMAN	54	/core/www/modules/match_peptides/blast_html4.php?run_id=52598&search_id=54116&scans_id=52598&peptide_id=5514&scanf=14595&charge=2&value=54	R.FPGQLNADLR.K	/core/www/modules/show_out/show_out_wrapper.php?run_id=52598&search_id=54116&scans_id=52598&peptide_id=5514&scanf=14595&charge=2&value=R.FPGQLNADLR.K	TUBB4B
14596	2	2.764	0.405	14/20	/core/www/modules//sdig/index.php?run_id=52598&search_id=54116&scans_id=52598&peptide_id=5515&scanf=14596&charge=2&value=14/20	sp|P09874|PARP1_HUMAN	/core/www/modules//consensus/?run_id=52598&search_id=54116&scans_id=52598&peptide_id=5515&scanf=14596&charge=2&value=sp|P09874|PARP1_HUMAN	5	/core/www/modules/match_peptides/blast_html4.php?run_id=52598&search_id=54116&scans_id=52598&peptide_id=5515&scanf=14596&charge=2&value=5	K.TLGDFAAEYAK.S	/core/www/modules/show_out/show_out_wrapper.php?run_id=52598&search_id=54116&scans_id=52598&peptide_id=5515&scanf=14596&charge=2&value=K.TLGDFAAEYAK.S	PARP1
14598	2	2.45	0.198	13/18	/core/www/modules//sdig/index.php?run_id=52598&search_id=54116&scans_id=52598&peptide_id=5517&scanf=14598&charge=2&value=13/18	sp|P51784|UBP11_HUMAN	/core/www/modules//consensus/?run_id=52598&search_id=54116&scans_id=52598&peptide_id=5517&scanf=14598&charge=2&value=sp|P51784|UBP11_HUMAN	2	/core/www/modules/match_peptides/blast_html4.php?run_id=52598&search_id=54116&scans_id=52598&peptide_id=5517&scanf=14598&charge=2&value=2	R.FLVEPQEDTR.L	/core/www/modules/show_out/show_out_wrapper.php?run_id=52598&search_id=54116&scans_id=52598&peptide_id=5517&scanf=14598&charge=2&value=R.FLVEPQEDTR.L	USP11
14630	2	2.618	0.185	2020-12-14	/core/www/modules//sdig/index.php?run_id=52598&search_id=54116&scans_id=52598&peptide_id=5552&scanf=14630&charge=2&value=12/14	sp|P62736|ACTA_HUMAN	/core/www/modules//consensus/?run_id=52598&search_id=54116&scans_id=52598&peptide_id=5552&scanf=14630&charge=2&value=sp|P62736|ACTA_HUMAN	32	/core/www/modules/match_peptides/blast_html4.php?run_id=52598&search_id=54116&scans_id=52598&peptide_id=5552&scanf=14630&charge=2&value=32	R.DLTDYLM*K.I	/core/www/modules/show_out/show_out_wrapper.php?run_id=52598&search_id=54116&scans_id=52598&peptide_id=5552&scanf=14630&charge=2&value=R.DLTDYLM*K.I	ACTA2
14646	2	1.939	0.063	13/16	/core/www/modules//sdig/index.php?run_id=52598&search_id=54116&scans_id=52598&peptide_id=5568&scanf=14646&charge=2&value=13/16	sp|P62987|RL40_HUMAN	/core/www/modules//consensus/?run_id=52598&search_id=54116&scans_id=52598&peptide_id=5568&scanf=14646&charge=2&value=sp|P62987|RL40_HUMAN	36	/core/www/modules/match_peptides/blast_html4.php?run_id=52598&search_id=54116&scans_id=52598&peptide_id=5568&scanf=14646&charge=2&value=36	K.ESTLHLVLR.L	/core/www/modules/show_out/show_out_wrapper.php?run_id=52598&search_id=54116&scans_id=52598&peptide_id=5568&scanf=14646&charge=2&value=K.ESTLHLVLR.L	UBA52
14651	2	2.225	0.157	14/20	/core/www/modules//sdig/index.php?run_id=52598&search_id=54116&scans_id=52598&peptide_id=5574&scanf=14651&charge=2&value=14/20	sp|P51784|UBP11_HUMAN	/core/www/modules//consensus/?run_id=52598&search_id=54116&scans_id=52598&peptide_id=5574&scanf=14651&charge=2&value=sp|P51784|UBP11_HUMAN	0	/core/www/modules/match_peptides/blast_html4.php?run_id=52598&search_id=54116&scans_id=52598&peptide_id=5574&scanf=14651&charge=2&value=0	R.DQNPEVAVEGR.L	/core/www/modules/show_out/show_out_wrapper.php?run_id=52598&search_id=54116&scans_id=52598&peptide_id=5574&scanf=14651&charge=2&value=R.DQNPEVAVEGR.L	USP11
14676	2	1.981	0.205	2020-11-14	/core/www/modules//sdig/index.php?run_id=52598&search_id=54116&scans_id=52598&peptide_id=5600&scanf=14676&charge=2&value=11/14	sp|P51784|UBP11_HUMAN	/core/www/modules//consensus/?run_id=52598&search_id=54116&scans_id=52598&peptide_id=5600&scanf=14676&charge=2&value=sp|P51784|UBP11_HUMAN	4	/core/www/modules/match_peptides/blast_html4.php?run_id=52598&search_id=54116&scans_id=52598&peptide_id=5600&scanf=14676&charge=2&value=4	R.IEAIEGSR.E	/core/www/modules/show_out/show_out_wrapper.php?run_id=52598&search_id=54116&scans_id=52598&peptide_id=5600&scanf=14676&charge=2&value=R.IEAIEGSR.E	USP11
14685	3	3.287	0	23/52	/core/www/modules//sdig/index.php?run_id=52598&search_id=54116&scans_id=52598&peptide_id=5609&scanf=14685&charge=3&value=23/52	sp|P0DMV9|HS71B_HUMAN	/core/www/modules//consensus/?run_id=52598&search_id=54116&scans_id=52598&peptide_id=5609&scanf=14685&charge=3&value=sp|P0DMV9|HS71B_HUMAN	14	/core/www/modules/match_peptides/blast_html4.php?run_id=52598&search_id=54116&scans_id=52598&peptide_id=5609&scanf=14685&charge=3&value=14	K.AQIHDLVLVGGSTR.I	/core/www/modules/show_out/show_out_wrapper.php?run_id=52598&search_id=54116&scans_id=52598&peptide_id=5609&scanf=14685&charge=3&value=K.AQIHDLVLVGGSTR.I	HSPA1B
14692	3	2.876	0.025	21/36	/core/www/modules//sdig/index.php?run_id=52598&search_id=54116&scans_id=52598&peptide_id=5617&scanf=14692&charge=3&value=21/36	sp|P51784|UBP11_HUMAN	/core/www/modules//consensus/?run_id=52598&search_id=54116&scans_id=52598&peptide_id=5617&scanf=14692&charge=3&value=sp|P51784|UBP11_HUMAN	4	/core/www/modules/match_peptides/blast_html4.php?run_id=52598&search_id=54116&scans_id=52598&peptide_id=5617&scanf=14692&charge=3&value=4	R.MM*VADVFSHR.F	/core/www/modules/show_out/show_out_wrapper.php?run_id=52598&search_id=54116&scans_id=52598&peptide_id=5617&scanf=14692&charge=3&value=R.MM*VADVFSHR.F	USP11
14695	3	3.252	0.319	23/52	/core/www/modules//sdig/index.php?run_id=52598&search_id=54116&scans_id=52598&peptide_id=5620&scanf=14695&charge=3&value=23/52	sp|P11142|HSP7C_HUMAN	/core/www/modules//consensus/?run_id=52598&search_id=54116&scans_id=52598&peptide_id=5620&scanf=14695&charge=3&value=sp|P11142|HSP7C_HUMAN	14	/core/www/modules/match_peptides/blast_html4.php?run_id=52598&search_id=54116&scans_id=52598&peptide_id=5620&scanf=14695&charge=3&value=14	K.HWPFM*VVNDAGRPK.V	/core/www/modules/show_out/show_out_wrapper.php?run_id=52598&search_id=54116&scans_id=52598&peptide_id=5620&scanf=14695&charge=3&value=K.HWPFM*VVNDAGRPK.V	HSPA8
14698	2	2.647	0.261	13/18	/core/www/modules//sdig/index.php?run_id=52598&search_id=54116&scans_id=52598&peptide_id=5623&scanf=14698&charge=2&value=13/18	sp|P51784|UBP11_HUMAN	/core/www/modules//consensus/?run_id=52598&search_id=54116&scans_id=52598&peptide_id=5623&scanf=14698&charge=2&value=sp|P51784|UBP11_HUMAN	2	/core/www/modules/match_peptides/blast_html4.php?run_id=52598&search_id=54116&scans_id=52598&peptide_id=5623&scanf=14698&charge=2&value=2	R.KVIELPNIQK.V	/core/www/modules/show_out/show_out_wrapper.php?run_id=52598&search_id=54116&scans_id=52598&peptide_id=5623&scanf=14698&charge=2&value=R.KVIELPNIQK.V	USP11
[truncated: 2,257 more rows]
